# Supplementary material for: Immunopeptidomics-based design of mRNA vaccine formulations against Listeria monocytogenes
Source: Nat Commun. 2022 Oct 14;13:6075. doi: 10.1038/s41467-022-33721-y (PMC9562072; doi:10.1038/s41467-022-33721-y)
Supplement: Supplementary file 4 — Supplementary Data 1 [file 41467_2022_33721_MOESM4_ESM.xlsx]

## Sheet: Immunopeptide ID overview
Supplementay Data 1. Quantified HeLa and HCT-116 peptide sequences. Excel file with 8 tabs listing all quantified immunopeptides of the HeLa and HCT-116 infection experiments. Tabs list the results per cell line and quantification strategy or are concatenated per cell line. This sheet reports all immunopeptides quantified from both cell lines and quantification strategies. Listeria-derived peptid…
All host and Listeria peptides found to be presented by MHC class I on uninfected and Listeria-infected cells
Peptide	Average ppm deviation	Protein accession(s)	Cell line	Identified in	Species of origin
TIADDAVIYPI	-0.1	A0A3Q0NAM8_LISMG	HCT-116	HCT-116 TMT	Listeria
AEEDFTSFTA	0.2	A0A3Q0NAQ5_LISMG	HCT-116	HCT-116 TMT	Listeria
EEDFTSFTA	0.8	A0A3Q0NAQ5_LISMG	HCT-116	HCT-116 TMT	Listeria
LSDYFNNHMSY	0.4	A0A3Q0NAQ5_LISMG	HCT-116	HCT-116 LFQ	Listeria
RTDSGDHLVY	1.7	A0A3Q0NAQ5_LISMG	HCT-116	HCT-116 LFQ	Listeria
ATDPTTLEI	0.8	A0A3Q0NAQ5_LISMG	HCT-116	HCT-116 LFQ	Listeria
SLSGVLETI	-0.1	A0A3Q0NAU1_LISMG	HCT-116	HCT-116 TMT	Listeria
KIYHGPIYL	3.2	A0A3Q0NAU1_LISMG	HCT-116	HCT-116 LFQ	Listeria
VLQQIIHDV	6.9	A0A3Q0NAU9_LISMG	HCT-116	HCT-116 LFQ	Listeria
KQENILEKY	1	A0A3Q0NAV1_LISMG	HCT-116	HCT-116 LFQ	Listeria
NTDVNTHY	0.4	A0A3Q0NAV2_LISMG	HCT-116	HCT-116 TMT	Listeria
LTYPGALVKA	1.4	A0A3Q0NAV6_LISMG	HCT-116	HCT-116 LFQ & HCT-116 TMT	Listeria
SESQLIAKFGTA	2.4	A0A3Q0NAV6_LISMG	HCT-116	HCT-116 LFQ	Listeria
KIDYDDEMAY	1.5	A0A3Q0NAV6_LISMG	HCT-116	HCT-116 LFQ	Listeria
SESQLIAKF	1.5	A0A3Q0NAV6_LISMG	HCT-116	HCT-116 LFQ	Listeria
KINDLFYLV	1	A0A3Q0NAW3_LISMG	HCT-116	HCT-116 LFQ	Listeria
GEAVGIIAA	0.2	A0A3Q0NB05_LISMG	HCT-116	HCT-116 TMT	Listeria
DSELESLTY	3.8	A0A3Q0NB12_LISMG	HCT-116	HCT-116 LFQ & HCT-116 TMT	Listeria
AIISETELF	0.2	A0A3Q0NB23_LISMG	HCT-116	HCT-116 TMT	Listeria
YMSGNDFTLY	0.6	A0A3Q0NBH6_LISMG	HCT-116	HCT-116 LFQ & HCT-116 TMT	Listeria
NTDYMSGNDFTLY	1.1	A0A3Q0NBH6_LISMG	HCT-116	HCT-116 LFQ	Listeria
ALAPILAFF	-3	A0A3Q0NBS5_LISMG	HCT-116	HCT-116 TMT	Listeria
HTDLSGSLFY	2.7	A0A3Q0NCS5_LISMG	HCT-116	HCT-116 LFQ	Listeria
YLDESVKSFVDY	0	A0A3Q0NCV6_LISMG	HCT-116	HCT-116 LFQ	Listeria
GTDVSIITY	0.7	A0A3Q0ND81_LISMG	HCT-116	HCT-116 TMT	Listeria
VTDLLKNMY	3.9	A0A3Q0NDA7_LISMG	HCT-116	HCT-116 LFQ	Listeria
KVLLTDAI	1	A0A3Q0NEP5_LISMG	HCT-116	HCT-116 LFQ	Listeria
TTELQTLIY	5.6	A0A3Q0NG78_LISMG	HCT-116	HCT-116 LFQ & HCT-116 TMT	Listeria
LTDDVAIQPLY	1.5	A0A3Q0NGK5_LISMG	HCT-116	HCT-116 LFQ & HCT-116 TMT	Listeria
YLFDAIKNGGDIVA	2	A0A3Q0NGK5_LISMG	HCT-116	HCT-116 LFQ	Listeria
VSDEDVDKKFNEY	1.4	A0A3Q0NGP3_LISMG	HCT-116	HCT-116 LFQ	Listeria
SIIDDGTLKKL	0.8	A0A3Q0NGU9_LISMG	HCT-116	HCT-116 LFQ	Listeria
ASDPETFGY	1	A0A3Q0NH75_LISMG	HCT-116	HCT-116 TMT	Listeria
DALAAALGS	-0.1	A0A3Q0NHH7_LISMG	HCT-116	HCT-116 TMT	Listeria
VEVVIPEEY	0	A0A3Q0NHQ7_LISMG	HCT-116	HCT-116 TMT	Listeria
EEIFDVKVA	1	A0A3Q0NHR6_LISMG	HCT-116	HCT-116 LFQ	Listeria
TTLTAAITTVLAK	4.4	A0A3Q0NHS2_LISMG	HCT-116	HCT-116 LFQ	Listeria
NEPVIFGLP	0.9	A0A3Q0NHZ6_LISMG	HCT-116	HCT-116 LFQ	Listeria
ATEIGSVLY	1	A0A3Q0NJL6_LISMG	HCT-116	HCT-116 TMT	Listeria
DEIVALGY	4.3	P48444|A0A3Q0NB33_LISMG	HCT-116	HCT-116 LFQ & HCT-116 TMT	Listeria
FLLDGFPRTV	0.7	P54819|A0A3Q0NHN6_LISMG	HCT-116	HCT-116 LFQ	Listeria
ETFFPQKESYV	1.1	A0A3Q0NAQ5_LISMG	HeLa	HeLa LFQ & HeLa TMT	Listeria
QVFEGLYTL	0.5	A0A3Q0NAQ5_LISMG	HeLa	HeLa TMT	Listeria
ESFSNVVTI	-1.2	A0A3Q0NAS1_LISMG	HeLa	HeLa TMT	Listeria
NAISSLTYPGALV	0.7	A0A3Q0NAV6_LISMG	HeLa	HeLa TMT	Listeria
EVISFKQIYYNV	4.5	A0A3Q0NAV6_LISMG	HeLa	HeLa LFQ & HeLa TMT	Listeria
VAYGRQVYL	1.4	A0A3Q0NAV6_LISMG	HeLa	HeLa LFQ & HeLa TMT	Listeria
EVASWIVQV	1.4	A0A3Q0NAW3_LISMG	HeLa	HeLa LFQ	Listeria
TTFGPGIKVDPASL	1.6	A0A3Q0NAZ1_LISMG	HeLa	HeLa LFQ & HeLa TMT	Listeria
ETAPSLDSSFTSGDLASL	1.1	A0A3Q0NB12_LISMG	HeLa	HeLa TMT	Listeria
SINMPSLPV	1.4	A0A3Q0NB12_LISMG	HeLa	HeLa TMT	Listeria
EVERPSLGV	0.9	A0A3Q0NB40_LISMG	HeLa	HeLa LFQ	Listeria
TNSEIILPV	3	A0A3Q0NBH7_LISMG	HeLa	HeLa LFQ & HeLa TMT	Listeria
FAAPTIASA	-0.3	A0A3Q0NBW8_LISMG	HeLa	HeLa TMT	Listeria
KGMKTVLLG	0.5	A0A3Q0NBX3_LISMG	HeLa	HeLa LFQ	Listeria
QTIFVPFTL	0.4	A0A3Q0NC12_LISMG	HeLa	HeLa TMT	Listeria
QSSYRVGSIGLH	6	A0A3Q0NC32_LISMG	HeLa	HeLa TMT	Listeria
DVFGGTVNV	0	A0A3Q0NC58_LISMG	HeLa	HeLa TMT	Listeria
ETFGPVIPL	1.2	A0A3Q0NCW4_LISMG	HeLa	HeLa TMT	Listeria
EIAIPTLFV	3.2	A0A3Q0ND25_LISMG	HeLa	HeLa LFQ	Listeria
GRNDLLIDGF	1.1	A0A3Q0ND32_LISMG	HeLa	HeLa LFQ	Listeria
NASDIISEIGLA	1.1	A0A3Q0ND93_LISMG	HeLa	HeLa TMT	Listeria
NASDIISEIGL	-0.8	A0A3Q0ND93_LISMG	HeLa	HeLa TMT	Listeria
KGELLRIAY	1.1	A0A3Q0NE51_LISMG	HeLa	HeLa LFQ	Listeria
EVIGSAIAL	0.1	A0A3Q0NEF0_LISMG	HeLa	HeLa TMT	Listeria
VIPELDGK	0.5	A0A3Q0NEG1_LISMG	HeLa	HeLa TMT	Listeria
EVFDKYFEL	1.2	A0A3Q0NEI0_LISMG	HeLa	HeLa LFQ & HeLa TMT	Listeria
DLFDRAFVV	0.4	A0A3Q0NEI0_LISMG	HeLa	HeLa TMT	Listeria
EVFDKYFELK	2.6	A0A3Q0NEI0_LISMG	HeLa	HeLa LFQ	Listeria
TIRSKTGLLIDPY	5.4	A0A3Q0NEW0_LISMG	HeLa	HeLa TMT	Listeria
FTIEEPFAA	0.5	A0A3Q0NEW9_LISMG	HeLa	HeLa TMT	Listeria
EVIGTAILI	-0.8	A0A3Q0NF08_LISMG	HeLa	HeLa TMT	Listeria
EVASDNGTILFV	0.4	A0A3Q0NF86_LISMG	HeLa	HeLa TMT	Listeria
IAYGEAILL	0.6	A0A3Q0NFF8_LISMG	HeLa	HeLa TMT	Listeria
QVFPDPGLANAV	0.4	A0A3Q0NFJ5_LISMG	HeLa	HeLa TMT	Listeria
IQSLAGMQF	0.9	A0A3Q0NFJ5_LISMG	HeLa	HeLa TMT	Listeria
SVVGLIGNA	1	A0A3Q0NFK6_LISMG	HeLa	HeLa TMT	Listeria
ILADIVKNV	0.7	A0A3Q0NGJ0_LISMG	HeLa	HeLa LFQ	Listeria
EVHDGFFKV	0.4	A0A3Q0NH75_LISMG	HeLa	HeLa TMT	Listeria
DIIFPNQTLQV	0	A0A3Q0NHC5_LISMG	HeLa	HeLa TMT	Listeria
TVVAIAAGL	0.4	A0A3Q0NHC5_LISMG	HeLa	HeLa LFQ & HeLa TMT	Listeria
HVNIGTIGHV	2	A0A3Q0NHS2_LISMG	HeLa	HeLa TMT	Listeria
VGVPYIVVF	0.8	A0A3Q0NHS2_LISMG	HeLa	HeLa TMT	Listeria
GHFVPNLTF	0.2	A0A3Q0NHX7_LISMG	HeLa	HeLa TMT	Listeria
SVPGFLTL	0	A0A3Q0NIA0_LISMG	HeLa	HeLa TMT	Listeria
HLPEFTNEV	0.4	A0A3Q0NBH6_LISMG	HeLa & HCT-116	HeLa TMT & HCT-116 TMT	Listeria
LLDVTPLSL	1.4	P11142|P54652|P38646|A0A3Q0NEP4_LISMG	HCT-116	HCT-116 LFQ & HCT-116 TMT	human (or Listeria)
LLDEPTNHL	2	Q9UG63|A0A3Q0NI75_LISMG|A0A3Q0NEH6_LISMG	HCT-116	HCT-116 LFQ	human (or Listeria)
GHFVPNITF	0.2	A0A3Q0NFN9_LISMG|Q2QD12|Q96AT9	HeLa	HeLa TMT	human (or Listeria)
EISQVIVGV	0.4	A0A3Q0NG54|A0A3Q0NG54_LISMG	HeLa	HeLa TMT	human (or Listeria)
DTFPTAMHI	0.3	A0A3Q0NGN9_LISMG|P07954	HeLa	HeLa TMT	human (or Listeria)
FTQAGSEVSALLGR	-0.3	P06576|A0A3Q0NHA4_LISMG	HeLa	HeLa TMT	human (or Listeria)
IGLFGGAGVGK	0.2	P06576|A0A3Q0NHA4_LISMG	HeLa	HeLa TMT	human (or Listeria)
EAYPGDVFYLHSR	1.6	P25705|A0A3Q0NHB2_LISMG	HeLa	HeLa TMT	human (or Listeria)
EAYPGDVFYL	0.5	P25705|A0A3Q0NHB2_LISMG	HeLa	HeLa TMT	human (or Listeria)
GLEDEQKML	0.8	A0A096LP55|P07919	HCT-116	HCT-116 LFQ & HCT-116 TMT	human
GLEDEQKMLTESGDPEEEEEEEEELVD	1	A0A096LP55|P07919	HCT-116	HCT-116 LFQ	human
DEQKMLTESGDPEEEEEEEEELVD	1.5	A0A096LP55|P07919	HCT-116	HCT-116 LFQ	human
MLTESGDPEEEEEEEEELVD	0.1	A0A096LP55|P07919	HCT-116	HCT-116 LFQ	human
TESGDPEEEEEEEEELVD	0.5	A0A096LP55|P07919	HCT-116	HCT-116 LFQ	human
ESGDPEEEEEEEEELVD	1.5	A0A096LP55|P07919	HCT-116	HCT-116 LFQ	human
SGDPEEEEEEEEELVD	1.3	A0A096LP55|P07919	HCT-116	HCT-116 LFQ	human
MGLEDEQKMLTESGD	1	A0A096LP55|P07919	HCT-116	HCT-116 LFQ	human
PEEEEEEEEELVD	0.6	A0A096LP55|P07919	HCT-116	HCT-116 LFQ	human
GLEDEQKMLTESG	0.4	A0A096LP55|P07919	HCT-116	HCT-116 LFQ	human
GDPEEEEEEEEEL	2.2	A0A096LP55|P07919	HCT-116	HCT-116 LFQ	human
GLEDEQKMLTES	1	A0A096LP55|P07919	HCT-116	HCT-116 LFQ	human
GLEDEQKMLTE	0.7	A0A096LP55|P07919	HCT-116	HCT-116 LFQ	human
DEQKMLTESGD	1.3	A0A096LP55|P07919	HCT-116	HCT-116 LFQ	human
FATVLGIAGG	0	A0A0B4J2F0	HCT-116	HCT-116 TMT	human
TLAEVSTRL	-0.1	A0A0B4J2F2|P57059	HCT-116	HCT-116 TMT	human
AEAWPGLVP	0.4	A0A1B0GUU1	HCT-116	HCT-116 TMT	human
SLVEVNPAYSV	-0.2	A0AVI4	HCT-116	HCT-116 TMT	human
VELPGVEF	0.4	A0AVK6	HCT-116	HCT-116 TMT	human
ALLNILSEV	0.7	A0AVT1	HCT-116	HCT-116 LFQ & HCT-116 TMT	human
TTDLSFLDKY	0.7	A0AVT1	HCT-116	HCT-116 LFQ	human
AEAVLKHIA	1.2	A0AVT1	HCT-116	HCT-116 LFQ	human
ASEELAKGWTQWY	2.1	A0FGR8	HCT-116	HCT-116 LFQ	human
ALLEDEERVVRL	1.6	A0FGR8	HCT-116	HCT-116 LFQ	human
YTDSSSILNY	0.2	A0JNW5	HCT-116	HCT-116 TMT	human
SLIDKHLNL	0.6	A1A4S6	HCT-116	HCT-116 LFQ	human
NLDIPEGPAVQY	2.6	A1IGU5	HCT-116	HCT-116 LFQ	human
DEFAKLQDY	1.1	A1XBS5	HCT-116	HCT-116 LFQ	human
QESGFTYLP	0.3	A2A3K4	HCT-116	HCT-116 TMT	human
LSDIVIEKY	1.3	A2RRH5	HCT-116	HCT-116 LFQ	human
LTDFIREEY	2.4	A2RTX5	HCT-116	HCT-116 LFQ	human
ALVESVFGL	0.8	A2RU49	HCT-116	HCT-116 TMT	human
ILDFGDMSY	-0.1	A2RU49	HCT-116	HCT-116 TMT	human
NIDNPDLAKY	2.3	A2RUC4	HCT-116	HCT-116 LFQ	human
AEIASSLPAA	0.1	A2VDJ0	HCT-116	HCT-116 TMT	human
TPEGVICEDTE	1.3	A2VEC9	HCT-116	HCT-116 LFQ	human
TLLDTNQVV	1.4	A3KMH1	HCT-116	HCT-116 TMT	human
DDFDGVIVF	1.6	A3KN83	HCT-116	HCT-116 LFQ & HCT-116 TMT	human
QLALESPEV	-0.9	A5D8V6	HCT-116	HCT-116 TMT	human
SLADFMQEV	1.5	A5YKK6	HCT-116	HCT-116 LFQ & HCT-116 TMT	human
SETILTMVA	-0.1	A5YKK6	HCT-116	HCT-116 TMT	human
AIDNPLHY	0.5	A5YKK6	HCT-116	HCT-116 LFQ & HCT-116 TMT	human
VLGIVVGV	3.5	A5YKK6	HCT-116	HCT-116 LFQ & HCT-116 TMT	human
LYVVPFVA	1.6	A5YKK6	HCT-116	HCT-116 LFQ & HCT-116 TMT	human
ILDVAQDL	0	A5YKK6	HCT-116	HCT-116 TMT	human
KVLGIVVGV	1.2	A5YKK6	HCT-116	HCT-116 LFQ	human
YLAPFLRNV	2.5	A5YKK6	HCT-116	HCT-116 LFQ	human
GLHNVVYGI	2.6	A5YKK6	HCT-116	HCT-116 LFQ	human
GLLDGVFNV	-0.4	A5YM72	HCT-116	HCT-116 TMT	human
SIADLLPAL	-1	A6NDG6	HCT-116	HCT-116 TMT	human
GLLEELVTV	1.9	A6NGR9	HCT-116	HCT-116 LFQ & HCT-116 TMT	human
IQDDMQTLYV	0.6	A6NHR9	HCT-116	HCT-116 TMT	human
SLIEGYISL	2.3	A6NHX0	HCT-116	HCT-116 LFQ	human
DEISIAQSL	4.5	A6NI28	HCT-116	HCT-116 LFQ	human
LTAGDYIYI	2	A6NJZ7|A6NNM3|Q9UFD9	HCT-116	HCT-116 LFQ	human
SLHASATSL	2.8	A6NKB5	HCT-116	HCT-116 LFQ	human
RLLPDLDEV	2.5	A6QL63	HCT-116	HCT-116 LFQ	human
PARAAPPCP	7.9	A7MCY6	HCT-116	HCT-116 TMT	human
AELYRVLEA	1.1	A8MPP1|Q92771|Q96FC9	HCT-116	HCT-116 LFQ	human
FLAGAVTSV	1.2	A8MPS7	HCT-116	HCT-116 TMT	human
LMVELLKVFV	2.6	A8MT69	HCT-116	HCT-116 LFQ	human
NLLTHIENV	4.6	A8MW92	HCT-116	HCT-116 LFQ & HCT-116 TMT	human
TTEGYQPPPVY	0.5	A8MWL6|O43760	HCT-116	HCT-116 TMT	human
HLYDIHVTV	2.1	A8MXV4	HCT-116	HCT-116 LFQ	human
GMIGIDPVAV	0.8	B2RTY4	HCT-116	HCT-116 TMT	human
PPPPPIALAV	1.1	B2RXH8|O60812|P0DMR1|B7ZW38	HCT-116	HCT-116 LFQ	human
RVPPPPPIA	1.4	B2RXH8|O60812|P0DMR1|B7ZW38|P07910	HCT-116	HCT-116 LFQ & HCT-116 TMT	human
KSDVEAIFSKY	2.3	B2RXH8|O60812|P0DMR1|B7ZW38|P07910	HCT-116	HCT-116 LFQ	human
VEAIFSKY	2.1	B2RXH8|O60812|P0DMR1|B7ZW38|P07910	HCT-116	HCT-116 LFQ	human
SLAGQTYAV	-0.1	C4AMC7|Q6VEQ5|A8K0Z3	HCT-116	HCT-116 TMT	human
EIDVPSYL	-0.2	C4AMC7|Q6VEQ5|Q9NQA3|A8MWX3	HCT-116	HCT-116 TMT	human
ITDLPDHLLSY	1.8	C9J7I0	HCT-116	HCT-116 LFQ	human
SNDIVNAIM	2.3	E9PAV3|Q9BZK3|Q13765|Q9H009	HCT-116	HCT-116 LFQ & HCT-116 TMT	human
QTEFPTTYY	-0.3	I3L273	HCT-116	HCT-116 TMT	human
DETRTIISL	4.2	O00116	HCT-116	HCT-116 LFQ & HCT-116 TMT	human
TIDFTPGSEL	0.5	O00159	HCT-116	HCT-116 TMT	human
SLSDSLFVL	1.4	O00159	HCT-116	HCT-116 LFQ & HCT-116 TMT	human
YIGPVLVSV	-1	O00159	HCT-116	HCT-116 TMT	human
KYMDVQFDF	1	O00159	HCT-116	HCT-116 LFQ	human
RLLQSNPVL	1.9	O00159	HCT-116	HCT-116 LFQ	human
FQIDDTYSV	0.2	O00178	HCT-116	HCT-116 TMT	human
TLDVPDAFYY	4.4	O00186	HCT-116	HCT-116 LFQ & HCT-116 TMT	human
TMADQIVTV	1.2	O00186	HCT-116	HCT-116 LFQ & HCT-116 TMT	human
TLDENPGVRY	3.4	O00186	HCT-116	HCT-116 LFQ	human
KEINISFIP	1	O00186	HCT-116	HCT-116 LFQ	human
DEFTTKLL	2.1	O00186	HCT-116	HCT-116 LFQ	human
MLIEVIEKL	3.4	O00203	HCT-116	HCT-116 LFQ	human
VEGPNFEF	-0.2	O00217	HCT-116	HCT-116 TMT	human
TYKYVNMQD	0.9	O00217	HCT-116	HCT-116 LFQ	human
VLLQVVPSSA	0.2	O00220	HCT-116	HCT-116 TMT	human
VLDIQNNLY	1.8	O00221	HCT-116	HCT-116 LFQ	human
AAAAVVEFQRAQS	3.1	O00231	HCT-116	HCT-116 LFQ	human
TLVEDYGMEL	1.3	O00232	HCT-116	HCT-116 LFQ & HCT-116 TMT	human
LVEDYGMEL	0.8	O00232	HCT-116	HCT-116 TMT	human
ITDLPIKL	1.3	O00232	HCT-116	HCT-116 LFQ & HCT-116 TMT	human
QELQVETY	0	O00232	HCT-116	HCT-116 TMT	human
RLQEVIETL	1.4	O00232	HCT-116	HCT-116 LFQ	human
DEHIYPYMY	1.1	O00255	HCT-116	HCT-116 LFQ & HCT-116 TMT	human
AEEPWGEEA	-0.1	O00255	HCT-116	HCT-116 TMT	human
EEGSPTPVL	0	O00255	HCT-116	HCT-116 TMT	human
DEEIYKEFF	0.9	O00255	HCT-116	HCT-116 LFQ	human
AAEDVVATGADPSD	1	O00264	HCT-116	HCT-116 TMT	human
AAEDVVATGADPS	0.2	O00264	HCT-116	HCT-116 TMT	human
AAEDVVATGA	-0.1	O00264	HCT-116	HCT-116 TMT	human
EDVVATGAD	-0.2	O00264	HCT-116	HCT-116 TMT	human
AAEDVVATG	-1.3	O00264	HCT-116	HCT-116 TMT	human
DVVATGAD	0.3	O00264	HCT-116	HCT-116 TMT	human
LEFPAQEL	1.1	O00267	HCT-116	HCT-116 LFQ & HCT-116 TMT	human
NMYGKVVTV	1.2	O00267	HCT-116	HCT-116 LFQ	human
IVDDDDYFL	0	O00273	HCT-116	HCT-116 TMT	human
EDLSSIIL	0.7	O00273	HCT-116	HCT-116 TMT	human
HLYDYTVKL	2.4	O00291	HCT-116	HCT-116 LFQ	human
TIPEAFRGV	1	O00299	HCT-116	HCT-116 LFQ & HCT-116 TMT	human
EEIELAYEQVA	1.1	O00299	HCT-116	HCT-116 LFQ	human
NLLPKLHIV	1.4	O00299|Q9Y696	HCT-116	HCT-116 LFQ	human
ALNEKLVNL	0.8	O00303	HCT-116	HCT-116 LFQ & HCT-116 TMT	human
AEDVLSGKVSA	1.9	O00303	HCT-116	HCT-116 LFQ	human
IALNEKLVNL	5.7	O00303	HCT-116	HCT-116 LFQ	human
VSDPLIGGTYM	0.3	O00400	HCT-116	HCT-116 TMT	human
VSDPLIGGTY	0.3	O00400	HCT-116	HCT-116 TMT	human
ALWLVDPLTV	2.1	O00400	HCT-116	HCT-116 LFQ	human
YTDQAFFSF	1	O00400	HCT-116	HCT-116 LFQ	human
ALLDQIREGAQL	0.8	O00401	HCT-116	HCT-116 LFQ	human
NEHNVALF	0.4	O00410	HCT-116	HCT-116 TMT	human
VSDILHSIFSSY	1.7	O00410	HCT-116	HCT-116 LFQ	human
ILHSIFSSY	1.1	O00410	HCT-116	HCT-116 LFQ	human
FVWEASHYL	0.4	O00411	HCT-116	HCT-116 LFQ	human
VVDIQGVGDLY	1.5	O00418	HCT-116	HCT-116 LFQ & HCT-116 TMT	human
IQGVGDLY	1	O00418	HCT-116	HCT-116 TMT	human
KIQEILTQV	0.7	O00425	HCT-116	HCT-116 LFQ	human
QSELVGQLY	0.7	O00429	HCT-116	HCT-116 TMT	human
YSFDNLPEKY	1.7	O00444	HCT-116	HCT-116 LFQ	human
ATDDITELY	0	O00458	HCT-116	HCT-116 TMT	human
ALADGIKSFLL	2.1	O00459	HCT-116	HCT-116 LFQ	human
HELLSPTNY	0.4	O00462	HCT-116	HCT-116 TMT	human
NVDPVQHTY	0.7	O00468	HCT-116	HCT-116 LFQ & HCT-116 TMT	human
VVVDPIQSV	2.5	O00487	HCT-116	HCT-116 LFQ & HCT-116 TMT	human
FVDDYTVRV	0	O00487	HCT-116	HCT-116 TMT	human
TVRVIDVF	1.9	O00487	HCT-116	HCT-116 LFQ	human
NLNDVLVGL	-0.7	O00499	HCT-116	HCT-116 TMT	human
TSDNPVVQL	1.1	O00505	HCT-116	HCT-116 TMT	human
HRNEVTVEL	0.8	O00505	HCT-116	HCT-116 LFQ	human
RLWGEPVNL	1.8	O00507|Q93008	HCT-116	HCT-116 LFQ	human
AELGKLYSV	2	O00507|Q93008	HCT-116	HCT-116 LFQ	human
LLYGVPVSL	2.1	O00519	HCT-116	HCT-116 LFQ	human
LMDHTIPEV	0.6	O00560	HCT-116	HCT-116 TMT	human
YTDGPGGSGQY	0.5	O00562|Q9BZ72	HCT-116	HCT-116 TMT	human
SEVPTSVF	-0.2	O00567	HCT-116	HCT-116 TMT	human
GVIAEILRGV	1.2	O00567	HCT-116	HCT-116 LFQ	human
SHVAVENALG	4.1	O00571	HCT-116	HCT-116 LFQ	human
GADSLEDFLY	-0.5	O00571|O15523	HCT-116	HCT-116 TMT	human
FLLPILSQI	1.8	O00571|O15523	HCT-116	HCT-116 LFQ & HCT-116 TMT	human
LEDFLYHEGY	0.8	O00571|O15523	HCT-116	HCT-116 LFQ	human
SLMTNPVSI	1.3	O00635	HCT-116	HCT-116 TMT	human
GLLQQPPAL	0.4	O00716	HCT-116	HCT-116 TMT	human
ALIDEQILCV	1.1	O00743	HCT-116	HCT-116 LFQ	human
FMFDEKLVTV	3.3	O00743	HCT-116	HCT-116 LFQ	human
NEVDAFLL	-0.3	O00750	HCT-116	HCT-116 TMT	human
GTVYEDLRY	0.9	O00762	HCT-116	HCT-116 LFQ & HCT-116 TMT	human
ASQNRDPAATSVAAARKG	0.3	O00762	HCT-116	HCT-116 LFQ	human
ALYDVRTILL	1.4	O00762	HCT-116	HCT-116 LFQ	human
RLQQELMTL	2.7	O00762	HCT-116	HCT-116 LFQ	human
NSDELQELY	1	O00764	HCT-116	HCT-116 TMT	human
VVDIVQEL	-1	O00764	HCT-116	HCT-116 TMT	human
PAHLLQDDISSSYTTTTT	5.9	O00767	HCT-116	HCT-116 LFQ	human
SLLHLGALYGI	1.3	O00767	HCT-116	HCT-116 LFQ	human
SEYRWHINF	1.3	O00767	HCT-116	HCT-116 LFQ	human
VVLNATWLV	1	O00767	HCT-116	HCT-116 LFQ	human
SLLALPQDLQA	1.6	O14493|O95484|P56747|O15551|O95500	HCT-116	HCT-116 LFQ	human
LLYDDNSIMTF	0.5	O14497	HCT-116	HCT-116 LFQ	human
LSDYGPPSLGY	0.3	O14519	HCT-116	HCT-116 TMT	human
TLSGVDLEL	1.4	O14526	HCT-116	HCT-116 TMT	human
GELTMTFPA	1.1	O14526	HCT-116	HCT-116 TMT	human
QESGFYWSA	0.6	O14543	HCT-116	HCT-116 TMT	human
GLLIGTTGV	1.4	O14544	HCT-116	HCT-116 LFQ & HCT-116 TMT	human
HLDEHVPVV	0.8	O14544	HCT-116	HCT-116 LFQ	human
TEAPPIIFA	0.8	O14548	HCT-116	HCT-116 TMT	human
TSDSTVYDY	0.1	O14548	HCT-116	HCT-116 TMT	human
TEAPPIIF	2	O14548	HCT-116	HCT-116 LFQ & HCT-116 TMT	human
YLDIPNPRY	3.7	O14578	HCT-116	HCT-116 LFQ	human
NLMEIVKKL	1.2	O14617	HCT-116	HCT-116 LFQ	human
ILGGPGTVQGV	-0.4	O14618	HCT-116	HCT-116 TMT	human
RGDLGNVR	-3.3	O14618	HCT-116	HCT-116 TMT	human
EEFETIERF	2	O14646	HCT-116	HCT-116 LFQ	human
SLFSDEFKV	1.4	O14672	HCT-116	HCT-116 LFQ	human
QTDHLFFKY	1.4	O14672	HCT-116	HCT-116 LFQ	human
YLPELLQTV	2.2	O14682	HCT-116	HCT-116 LFQ & HCT-116 TMT	human
ALLPAIYLM	-0.2	O14682	HCT-116	HCT-116 TMT	human
TLAETGLMSL	-0.3	O14683	HCT-116	HCT-116 TMT	human
IIDDGDSNL	0.4	O14715|Q99666	HCT-116	HCT-116 TMT	human
KLFPGSPAI	0.6	O14715|Q99666	HCT-116	HCT-116 TMT	human
VLQEEPPLL	0.3	O14733	HCT-116	HCT-116 TMT	human
ADEELEALRRQRLAELQ	2.2	O14737	HCT-116	HCT-116 LFQ	human
GLIEILKKV	1.1	O14737	HCT-116	HCT-116 LFQ	human
AMLQELNFGA	0.3	O14744	HCT-116	HCT-116 TMT	human
AILPTSIFL	0.8	O14744	HCT-116	HCT-116 LFQ & HCT-116 TMT	human
LESQTYEVF	-9.6	O14744	HCT-116	HCT-116 TMT	human
GLLAGDRLVEV	0.9	O14745	HCT-116	HCT-116 LFQ	human
SLLQGSPHL	1.4	O14753	HCT-116	HCT-116 LFQ	human
SLWDTSPSYIDKL	0.5	O14757	HCT-116	HCT-116 LFQ	human
KISDFGLATV	1.3	O14757	HCT-116	HCT-116 LFQ	human
VSDPSSPQY	0.9	O14773	HCT-116	HCT-116 TMT	human
ILFGHENRV	1.2	O14775	HCT-116	HCT-116 LFQ	human
ESDINSVRY	1.3	O14775	HCT-116	HCT-116 LFQ	human
ALNEQIARL	1.8	O14777	HCT-116	HCT-116 LFQ & HCT-116 TMT	human
GLNEEIARV	1.1	O14777	HCT-116	HCT-116 LFQ	human
ALLGDLTKA	2.1	O14787|Q92973	HCT-116	HCT-116 LFQ	human
VLLPVLAYS	-0.1	O14798	HCT-116	HCT-116 TMT	human
NEFHIPLVT	2.8	O14802	HCT-116	HCT-116 TMT	human
YTDKIDRY	0.9	O14817	HCT-116	HCT-116 LFQ	human
VEDPVTVEY	1.2	O14818|Q8TAA3	HCT-116	HCT-116 LFQ & HCT-116 TMT	human
DGHLFQVEY	0.8	O14818|Q8TAA3	HCT-116	HCT-116 LFQ	human
AQSRDGGNPFAEPSELDNPFQDPAVIQ	4.2	O14828	HCT-116	HCT-116 LFQ	human
VFSNPAVRTAAANAAAGAAENAFRAP	0.1	O14828	HCT-116	HCT-116 LFQ	human
PAVIQHRPS	0.7	O14828	HCT-116	HCT-116 LFQ	human
GLYPGLIWL	9.3	O14896	HCT-116	HCT-116 LFQ	human
TIFKAWAV	0.9	O14896	HCT-116	HCT-116 LFQ	human
AEAFRLPTA	2.4	O14908	HCT-116	HCT-116 LFQ	human
LSDIASALRY	0.8	O14920	HCT-116	HCT-116 LFQ & HCT-116 TMT	human
LQEAGLALIP	1.9	O14920	HCT-116	HCT-116 LFQ	human
ALDASILNV	0.3	O14924	HCT-116	HCT-116 TMT	human
DEFILPTGA	1.1	O14925|Q5SRD1	HCT-116	HCT-116 LFQ & HCT-116 TMT	human
DEFILPTG	-0.5	O14925|Q5SRD1	HCT-116	HCT-116 TMT	human
FIDVDDERWHY	0.8	O14929	HCT-116	HCT-116 LFQ	human
AEFAPFVVF	-1.1	O14936	HCT-116	HCT-116 TMT	human
VLFEDVYEL	1.5	O14936	HCT-116	HCT-116 LFQ	human
VTSGDPELPQV	0.4	O14944	HCT-116	HCT-116 TMT	human
SGDPELPQV	-0.1	O14944	HCT-116	HCT-116 TMT	human
MEMLCAGRVPA	0.9	O14944	HCT-116	HCT-116 LFQ	human
MEMLCAGRVP	1.6	O14944	HCT-116	HCT-116 LFQ	human
FLGPRYRELVK	0.1	O14957	HCT-116	HCT-116 LFQ	human
QMPAFPLPYA	0	O14964	HCT-116	HCT-116 TMT	human
SSAPLAEDID	0.2	O14964	HCT-116	HCT-116 TMT	human
SEAQLISFD	0.6	O14964	HCT-116	HCT-116 TMT	human
QLDERRLYY	0.6	O14964	HCT-116	HCT-116 LFQ	human
LTMEGTVNL	0	O14972	HCT-116	HCT-116 TMT	human
ATEGNIGFMNY	-0.9	O14975	HCT-116	HCT-116 TMT	human
GSDEPAFMYY	1.7	O14977	HCT-116	HCT-116 LFQ & HCT-116 TMT	human
FIDDANYSV	3	O14977	HCT-116	HCT-116 LFQ & HCT-116 TMT	human
GSDEPAFM	-0.1	O14977	HCT-116	HCT-116 TMT	human
SMMKNFFFV	1.6	O14977	HCT-116	HCT-116 LFQ	human
NEYSNIEEF	0.8	O14979	HCT-116	HCT-116 LFQ & HCT-116 TMT	human
YSGQQSTY	0	O14979	HCT-116	HCT-116 TMT	human
NEFSQIFQL	1.3	O14980	HCT-116	HCT-116 LFQ & HCT-116 TMT	human
AEIPQIFDA	2.7	O14980	HCT-116	HCT-116 LFQ & HCT-116 TMT	human
KLFEFMHET	0.8	O14980	HCT-116	HCT-116 LFQ	human
RESPFSTSA	0.8	O14980	HCT-116	HCT-116 LFQ	human
DEKRFLVTV	1	O14980	HCT-116	HCT-116 LFQ	human
YEEQFVTLF	1.1	O14980	HCT-116	HCT-116 LFQ	human
VLIDYQRNV	2.5	O14980	HCT-116	HCT-116 LFQ	human
EEQFVTLF	1.3	O14980	HCT-116	HCT-116 LFQ	human
SLADVHIEV	1	O14981	HCT-116	HCT-116 LFQ	human
ALPSGGAGSSLSQGD	0.7	O15013	HCT-116	HCT-116 TMT	human
LENPVNVY	0.3	O15027	HCT-116	HCT-116 TMT	human
ETERFRELLLY	2.2	O15027	HCT-116	HCT-116 LFQ	human
AEPLQSWQPP	0.7	O15031	HCT-116	HCT-116 TMT	human
YLGNINPQM	-0.1	O15042	HCT-116	HCT-116 TMT	human
PPLPPPPPP	0.8	O15054|Q08499|Q9NRF2|Q16643|Q8IVF7|Q9BYN7	HCT-116	HCT-116 LFQ	human
HEMPKTFTF	4.6	O15066	HCT-116	HCT-116 LFQ	human
ALVPLLSNV	-0.1	O15084	HCT-116	HCT-116 TMT	human
QADPSPLLFY	-0.7	O15085	HCT-116	HCT-116 TMT	human
LSDIGSGIRYL	1.2	O15111	HCT-116	HCT-116 LFQ	human
LSDIGSGIRY	0.9	O15111	HCT-116	HCT-116 LFQ	human
KIIDLLPKV	0.8	O15111	HCT-116	HCT-116 LFQ	human
VLMDHILNL	1.6	O15111	HCT-116	HCT-116 LFQ	human
YTPIDSNIAF	0.1	O15118	HCT-116	HCT-116 TMT	human
IIDDTIFNL	2.6	O15118	HCT-116	HCT-116 LFQ & HCT-116 TMT	human
SMTLAIHEI	1	O15121	HCT-116	HCT-116 LFQ	human
SVDIPVEF	-0.6	O15126	HCT-116	HCT-116 TMT	human
PSVTQLTN	1.2	O15127	HCT-116	HCT-116 TMT	human
VMDSKIVQV	1.1	O15131|O60684|P52294	HCT-116	HCT-116 LFQ & HCT-116 TMT	human
VELLMHNDY	2	O15131|O60684|P52294	HCT-116	HCT-116 LFQ & HCT-116 TMT	human
TVMDSKIVQV	1.8	O15131|O60684|P52294	HCT-116	HCT-116 LFQ	human
KTSDFLKVL	1.3	O15144	HCT-116	HCT-116 LFQ	human
PAYHSSLMD	0.5	O15145	HCT-116	HCT-116 LFQ	human
HLVPEVPTV	1.3	O15156	HCT-116	HCT-116 LFQ & HCT-116 TMT	human
GSGPGDSYS	-3.3	O15156	HCT-116	HCT-116 TMT	human
LPPPPPPPP	2.7	O15156|O15054|Q99590|Q9NP73|Q7Z7A4|Q5VUA4|Q6P5Q4|Q8WUP2	HCT-116	HCT-116 LFQ	human
TTDFPGNYSGY	1.2	O15160	HCT-116	HCT-116 LFQ & HCT-116 TMT	human
LLAEVPTMAV	-0.4	O15160	HCT-116	HCT-116 TMT	human
TTDFPGNYS	1.2	O15160	HCT-116	HCT-116 TMT	human
ILLAEVPTM	0.4	O15160	HCT-116	HCT-116 TMT	human
SSDPNELYV	-0.2	O15160	HCT-116	HCT-116 TMT	human
GLIPIHAD	0.3	O15160	HCT-116	HCT-116 TMT	human
FPGNYSGY	1.5	O15160	HCT-116	HCT-116 TMT	human
GLIPIHADPRL	1.5	O15160	HCT-116	HCT-116 LFQ	human
VLGEFGVRNV	2.3	O15160	HCT-116	HCT-116 LFQ	human
SLLDDQDGISL	-0.5	O15169	HCT-116	HCT-116 TMT	human
ALPGDPPADPTD	0.8	O15211	HCT-116	HCT-116 LFQ	human
ATASETGFLTY	-0.3	O15213	HCT-116	HCT-116 TMT	human
ASETGFLTY	0.8	O15213	HCT-116	HCT-116 LFQ & HCT-116 TMT	human
EEEETSIKA	0.5	O15213	HCT-116	HCT-116 TMT	human
SETGFLTY	0	O15213	HCT-116	HCT-116 TMT	human
QEHPVVLLP	1	O15228	HCT-116	HCT-116 LFQ & HCT-116 TMT	human
ALVEKTLWL	0.9	O15228	HCT-116	HCT-116 LFQ	human
SLWEENQAL	0.1	O15230	HCT-116	HCT-116 TMT	human
SEQPHIYIP	0.8	O15231	HCT-116	HCT-116 LFQ & HCT-116 TMT	human
PPALARSTPGSN	2.1	O15231	HCT-116	HCT-116 LFQ	human
TQDLPGVKL	0.1	O15235	HCT-116	HCT-116 TMT	human
TLQEHQIVL	0.4	O15235	HCT-116	HCT-116 TMT	human
RYYVSKGLENID	1.7	O15239	HCT-116	HCT-116 LFQ	human
EEIPVLEY	0.5	O15254	HCT-116	HCT-116 TMT	human
NLLGQLTG	0.4	O15260	HCT-116	HCT-116 TMT	human
EENPGIFAV	1.4	O15269	HCT-116	HCT-116 LFQ & HCT-116 TMT	human
YEAPAYHL	0.6	O15269	HCT-116	HCT-116 TMT	human
ALQDFLLSV	1.8	O15287	HCT-116	HCT-116 LFQ & HCT-116 TMT	human
TLDPNFLDAY	0.2	O15294	HCT-116	HCT-116 TMT	human
AEANHFIDL	1.9	O15294	HCT-116	HCT-116 LFQ & HCT-116 TMT	human
TLDPNFLD	0.5	O15294	HCT-116	HCT-116 TMT	human
LIDLAIDTY	3.1	O15294	HCT-116	HCT-116 LFQ	human
AGDPVILYV	-0.2	O15321	HCT-116	HCT-116 TMT	human
DEFLGLTH	-0.5	O15321	HCT-116	HCT-116 TMT	human
DEIGMLEDM	0.4	O15327	HCT-116	HCT-116 TMT	human
NDPGDCQFT	-5.2	O15327	HCT-116	HCT-116 TMT	human
DEFSVVSY	1.9	O15344	HCT-116	HCT-116 LFQ & HCT-116 TMT	human
GEAGPEDSTRETPSQENGPTAKAYTGFSSN	0.8	O15355	HCT-116	HCT-116 LFQ	human
AEEPLGQLTA	0.3	O15360	HCT-116	HCT-116 TMT	human
ALLAGSEYL	1	O15371	HCT-116	HCT-116 LFQ & HCT-116 TMT	human
NEIASVAY	-0.5	O15371	HCT-116	HCT-116 TMT	human
AKFMTPVIQD	1.2	O15371	HCT-116	HCT-116 LFQ	human
RLTPKLMEV	0.7	O15372	HCT-116	HCT-116 LFQ	human
QLLPDSSYYSV	0.2	O15397	HCT-116	HCT-116 TMT	human
IEQQGGFTF	-0.5	O15397	HCT-116	HCT-116 TMT	human
DEYQFFTQA	0.1	O15397	HCT-116	HCT-116 TMT	human
TIDTDTLL	0.2	O15397	HCT-116	HCT-116 TMT	human
SLFKDQMEL	0.8	O15397	HCT-116	HCT-116 LFQ	human
DEIEMLERL	1.5	O15399	HCT-116	HCT-116 LFQ	human
SEIVDFSVP	0.2	O15399|Q14957	HCT-116	HCT-116 TMT	human
AEEEAAVVAA	0.3	O15417	HCT-116	HCT-116 TMT	human
TLLSEIAEL	1.3	O15417	HCT-116	HCT-116 TMT	human
QLFSQQHFL	2.4	O15417	HCT-116	HCT-116 LFQ	human
AEKAFVSV	1.1	O15438	HCT-116	HCT-116 LFQ	human
VLLGSVITA	0	O15439	HCT-116	HCT-116 TMT	human
DLEKEAPWEY	2.2	O15439	HCT-116	HCT-116 LFQ	human
GVYDGEEHSV	0.6	O15479	HCT-116	HCT-116 LFQ & HCT-116 TMT	human
SEGLSVVF	0.9	O15479	HCT-116	HCT-116 LFQ & HCT-116 TMT	human
YKQVPSSDPPRFQF	1.1	O15479	HCT-116	HCT-116 LFQ	human
LITKDLVQEKYLE	1.4	O15479	HCT-116	HCT-116 LFQ	human
LTEGPHLYY	3	O15530	HCT-116	HCT-116 LFQ	human
VLQDPIWLL	0.4	O15534|O15055	HCT-116	HCT-116 LFQ	human
HLSDTLWLI	2.3	O15554	HCT-116	HCT-116 LFQ	human
TLATDILMGV	2.3	O43143	HCT-116	HCT-116 LFQ & HCT-116 TMT	human
TIDGVVFV	0.2	O43143	HCT-116	HCT-116 TMT	human
TLDAGKFQIY	1.4	O43143	HCT-116	HCT-116 LFQ	human
ILMGVLKEV	2	O43143	HCT-116	HCT-116 LFQ	human
ELEKSVYWDY	1.2	O43147	HCT-116	HCT-116 LFQ	human
SLLTSLVTA	0.9	O43149	HCT-116	HCT-116 TMT	human
AEWPSHVP	-0.1	O43149	HCT-116	HCT-116 TMT	human
SVQNGIALV	1	O43164	HCT-116	HCT-116 TMT	human
NEFAQPAF	0	O43164	HCT-116	HCT-116 TMT	human
SLFDGFADGLGV	0	O43164|Q8NG27	HCT-116	HCT-116 TMT	human
GVAEAISYV	-0.6	O43164|Q8NG27	HCT-116	HCT-116 TMT	human
YVDPQFLT	0.2	O43164|Q8NG27	HCT-116	HCT-116 TMT	human
NEGVSYEF	-0.3	O43166	HCT-116	HCT-116 TMT	human
QEVETSVTY	0	O43169	HCT-116	HCT-116 TMT	human
AAEDEQVFL	0	O43237	HCT-116	HCT-116 TMT	human
SLWSSILSEV	1.7	O43237	HCT-116	HCT-116 LFQ	human
ILHENFTTV	1.4	O43237	HCT-116	HCT-116 LFQ	human
SLADIAQKL	1.6	O43242	HCT-116	HCT-116 LFQ & HCT-116 TMT	human
GEQEPPPPP	0.1	O43242	HCT-116	HCT-116 TMT	human
RNYLHYSL	1.2	O43242	HCT-116	HCT-116 LFQ	human
YSDGYGRVY	1.9	O43251	HCT-116	HCT-116 LFQ	human
LLDGGVINL	1.5	O43252	HCT-116	HCT-116 LFQ	human
AISEVIGKITA	2	O43264	HCT-116	HCT-116 LFQ	human
EENIGWSTV	-0.1	O43290	HCT-116	HCT-116 TMT	human
KLGLKPLEV	1.2	O43290	HCT-116	HCT-116 LFQ	human
SSDMFNYEEY	1.1	O43291	HCT-116	HCT-116 LFQ & HCT-116 TMT	human
NPPLPLGSKVVVLA	1.9	O43291	HCT-116	HCT-116 LFQ	human
HLFSGHLSTL	2	O43299	HCT-116	HCT-116 LFQ	human
DEIISEERF	2.4	O43306	HCT-116	HCT-116 LFQ	human
LLDENKSLSTYY	2.1	O43318	HCT-116	HCT-116 LFQ	human
YLEDKVYLTGY	4.3	O43324	HCT-116	HCT-116 LFQ	human
SLLEKSLGL	1.1	O43324	HCT-116	HCT-116 LFQ	human
YSGNYGYNNDNQEFYQDTYGQQWK	1.2	O43390	HCT-116	HCT-116 LFQ	human
YRGGYEDPYYGYDDG	3.8	O43390	HCT-116	HCT-116 LFQ	human
YRGGYEDPYYGYDD	2.5	O43390	HCT-116	HCT-116 LFQ	human
KVWGNVVTV	1.2	O43390	HCT-116	HCT-116 LFQ	human
YRGGYEDPYYG	0.9	O43390|O60506	HCT-116	HCT-116 LFQ	human
YRGGYEDPYY	0.5	O43390|O60506	HCT-116	HCT-116 LFQ	human
AMGIAPPKV	2.5	O43395	HCT-116	HCT-116 LFQ	human
VGVKPVGSD	0.5	O43396	HCT-116	HCT-116 LFQ	human
PLSDPAPF	1.5	O43399	HCT-116	HCT-116 LFQ & HCT-116 TMT	human
VVGDRENGSDNLPSSAGSGDKPLSDPAPF	2.4	O43399	HCT-116	HCT-116 LFQ	human
GSDNLPSSAGSGDKPLSDPAPF	1.7	O43399	HCT-116	HCT-116 LFQ	human
DRENGSDNLPSSAGSGDKPLSD	1	O43399	HCT-116	HCT-116 LFQ	human
SDNLPSSAGSGDKPLSDPAPF	1	O43399	HCT-116	HCT-116 LFQ	human
RENGSDNLPSSAGSGDKPLSD	1.9	O43399	HCT-116	HCT-116 LFQ	human
DNLPSSAGSGDKPLSDPAPF	1.7	O43399	HCT-116	HCT-116 LFQ	human
GSDNLPSSAGSGDKPLSD	1.4	O43399	HCT-116	HCT-116 LFQ	human
TSEKLGEWNEKVTQSDLY	2.3	O43399	HCT-116	HCT-116 LFQ	human
LPSSAGSGDKPLSDPAPF	1.7	O43399	HCT-116	HCT-116 LFQ	human
PSSAGSGDKPLSDPAPF	0.9	O43399	HCT-116	HCT-116 LFQ	human
SDNLPSSAGSGDKPLSD	0.9	O43399	HCT-116	HCT-116 LFQ	human
DNLPSSAGSGDKPLSD	0.5	O43399	HCT-116	HCT-116 LFQ	human
NLPSSAGSGDKPLSD	1	O43399	HCT-116	HCT-116 LFQ	human
MDSAGQDINLNSPNK	1	O43399	HCT-116	HCT-116 LFQ	human
SAGSGDKPLSDPAPF	1.1	O43399	HCT-116	HCT-116 LFQ	human
AGSGDKPLSDPAPF	1.9	O43399	HCT-116	HCT-116 LFQ	human
ATFKSFEDRVGTIK	3.2	O43399	HCT-116	HCT-116 LFQ	human
GSGDKPLSDPAPF	1	O43399	HCT-116	HCT-116 LFQ	human
MDSAGQDINLNS	1.6	O43399	HCT-116	HCT-116 LFQ	human
GDKPLSDPAPF	1	O43399	HCT-116	HCT-116 LFQ	human
MDSAGQDINLN	0.7	O43399	HCT-116	HCT-116 LFQ	human
MDSAGQDINL	1.3	O43399	HCT-116	HCT-116 LFQ	human
SPNKGLLSD	1.3	O43399	HCT-116	HCT-116 LFQ	human
TLVDFDNHL	-0.3	O43402	HCT-116	HCT-116 TMT	human
ALAPMLEVA	0.3	O43402	HCT-116	HCT-116 TMT	human
RTMEIESTFHMY	0.8	O43414	HCT-116	HCT-116 LFQ	human
GLLDPNVKSIFV	0.8	O43414	HCT-116	HCT-116 LFQ	human
LLDPNVKSIFV	2.2	O43414	HCT-116	HCT-116 LFQ	human
VTDAVALRV	1.7	O43427	HCT-116	HCT-116 LFQ	human
NLINEINGV	0.4	O43432	HCT-116	HCT-116 TMT	human
ILENPPEEMKL	1	O43432	HCT-116	HCT-116 LFQ	human
SLDGAPIGV	1.3	O43491	HCT-116	HCT-116 LFQ & HCT-116 TMT	human
NLLEKDYFGL	1.7	O43491|Q9Y2J2|Q9H4G0	HCT-116	HCT-116 LFQ	human
SMYGVDLHHA	1.9	O43491|Q9Y2J2|Q9H4G0	HCT-116	HCT-116 LFQ	human
EDGAGAEESGQPRSFMR	3.8	O43497	HCT-116	HCT-116 LFQ	human
YTELLAQVY	2.7	O43502	HCT-116	HCT-116 LFQ	human
DEHAGVISV	1	O43504	HCT-116	HCT-116 LFQ	human
SLISTQNVV	-0.5	O43524	HCT-116	HCT-116 TMT	human
RTDLHSTWQY	1.7	O43526	HCT-116	HCT-116 LFQ	human
MLLSIGMLM	3.5	O43567	HCT-116	HCT-116 LFQ & HCT-116 TMT	human
FLNLLPVEA	0.4	O43567	HCT-116	HCT-116 TMT	human
DEFLGGNVSL	0.2	O43572	HCT-116	HCT-116 TMT	human
YLNDLIHSV	2.7	O43572	HCT-116	HCT-116 LFQ	human
PPGQVAASPDPTT	1.3	O43598	HCT-116	HCT-116 LFQ	human
SSELFTLTY	0.9	O43617	HCT-116	HCT-116 LFQ & HCT-116 TMT	human
SSELFTLT	0.4	O43617	HCT-116	HCT-116 TMT	human
FVELPDNHSSLIY	1.4	O43617	HCT-116	HCT-116 LFQ	human
SLTGHISTV	1	O43660	HCT-116	HCT-116 LFQ	human
NLLEDPEGV	0.9	O43665	HCT-116	HCT-116 TMT	human
KLQDQIFNL	3	O43665	HCT-116	HCT-116 LFQ	human
AEIPEGYVP	0	O43674	HCT-116	HCT-116 TMT	human
VREPPNAKPDWLKVGFT	1.7	O43677	HCT-116	HCT-116 LFQ	human
AAAAASRGVGAKLGL	0.6	O43678	HCT-116	HCT-116 LFQ	human
AAAAASRGVGAKLG	0.5	O43678	HCT-116	HCT-116 LFQ	human
QVTRALENVLSGKA	0.9	O43678	HCT-116	HCT-116 LFQ	human
AAAAASRGVGAKL	0.8	O43678	HCT-116	HCT-116 LFQ	human
AAAAASRGVGAK	0.6	O43678	HCT-116	HCT-116 LFQ	human
AAAAASRGVGA	0.5	O43678	HCT-116	HCT-116 LFQ	human
AAAAASRGVG	0.7	O43678	HCT-116	HCT-116 LFQ	human
LENVLSGKA	0.3	O43678	HCT-116	HCT-116 LFQ	human
ENVLSGKA	0.7	O43678	HCT-116	HCT-116 LFQ	human
TERLIQEL	2.9	O43681	HCT-116	HCT-116 LFQ	human
ALIDLGQSIDM	-0.2	O43683	HCT-116	HCT-116 TMT	human
IAPPVPLKA	1.4	O43683	HCT-116	HCT-116 LFQ & HCT-116 TMT	human
SEFSFEEL	2.7	O43683	HCT-116	HCT-116 LFQ & HCT-116 TMT	human
KLFPKGTIFTA	0.9	O43683	HCT-116	HCT-116 LFQ	human
HLLGEGAFAQV	3.4	O43683	HCT-116	HCT-116 LFQ	human
MLFGTYMKV	2.9	O43683	HCT-116	HCT-116 LFQ	human
KLWDPRTPCNA	0.5	O43684	HCT-116	HCT-116 LFQ	human
EEIEGLISA	1.2	O43707	HCT-116	HCT-116 LFQ & HCT-116 TMT	human
AIDQLHLEY	1.5	O43707	HCT-116	HCT-116 LFQ & HCT-116 TMT	human
LMLLLEVISGER	0.9	O43707|P12814	HCT-116	HCT-116 LFQ	human
FIASKGVKLV	1	O43707|P12814	HCT-116	HCT-116 LFQ	human
RMIDIQTRM	1.2	O43709	HCT-116	HCT-116 LFQ	human
AVIEHLERL	1.9	O43716	HCT-116	HCT-116 LFQ	human
KLLDEDEIRGYKL	2.5	O43719	HCT-116	HCT-116 LFQ	human
TELDMTDFVF	0.4	O43747	HCT-116	HCT-116 TMT	human
AMNDILAQV	-0.2	O43747	HCT-116	HCT-116 TMT	human
ALTSLLKTV	1	O43747	HCT-116	HCT-116 LFQ	human
GLLNNPGFMSM	0.2	O43765	HCT-116	HCT-116 TMT	human
ELDPDNETY	0.3	O43765	HCT-116	HCT-116 TMT	human
NELEIPVEEY	0.3	O43795	HCT-116	HCT-116 TMT	human
SLLDNMIGV	2.1	O43795	HCT-116	HCT-116 LFQ & HCT-116 TMT	human
FVDKNNDLLY	0.9	O43795	HCT-116	HCT-116 LFQ	human
FTDQQKLIY	4.3	O43795	HCT-116	HCT-116 LFQ	human
YTFGTKEPLY	1	O43809	HCT-116	HCT-116 LFQ	human
QEKALFAVP	1.4	O43809	HCT-116	HCT-116 LFQ	human
FTAKSPLMY	0.5	O43813	HCT-116	HCT-116 LFQ	human
DEVEALTF	-0.6	O43815	HCT-116	HCT-116 TMT	human
LTDEGYEHFY	3.4	O43847	HCT-116	HCT-116 LFQ & HCT-116 TMT	human
QEMPVQFQV	1.4	O43847	HCT-116	HCT-116 LFQ & HCT-116 TMT	human
LEQEMPVQF	0.1	O43847	HCT-116	HCT-116 TMT	human
STESMDFLKY	4.5	O43847	HCT-116	HCT-116 LFQ	human
PSDPKQYRY	1	O43847	HCT-116	HCT-116 LFQ	human
HEIEALKSF	1.2	O43847	HCT-116	HCT-116 LFQ	human
VMFGGKQVVV	0.9	O43865	HCT-116	HCT-116 LFQ	human
LLAEMGVAV	-0.6	O43896	HCT-116	HCT-116 TMT	human
KLTGILQEV	1.4	O43896	HCT-116	HCT-116 LFQ	human
LDDAVKRI	1.2	O43903	HCT-116	HCT-116 LFQ	human
ALEPIDITV	1.8	O60216	HCT-116	HCT-116 LFQ & HCT-116 TMT	human
GIFDDPPAL	0.2	O60216	HCT-116	HCT-116 TMT	human
YSDIVTTL	0.5	O60216	HCT-116	HCT-116 TMT	human
LSEPDLASY	0.4	O60231	HCT-116	HCT-116 TMT	human
TSERTVLRY	0.9	O60231	HCT-116	HCT-116 LFQ	human
SSAAEPPPPPPPESAPSKPAASIASGGSN	1.3	O60264	HCT-116	HCT-116 LFQ	human
ALDTKIGRY	1	O60264	HCT-116	HCT-116 LFQ	human
LLEKEILFY	1.2	O60264	HCT-116	HCT-116 LFQ	human
RLLNILMQL	1	O60264|P28370	HCT-116	HCT-116 LFQ	human
EEEDRFLIC	4.2	O60264|P28370	HCT-116	HCT-116 LFQ	human
LFELLEKEI	1.4	O60264|P28370	HCT-116	HCT-116 LFQ	human
FMDPEMETRY	0.9	O60266	HCT-116	HCT-116 LFQ	human
HENVSILF	5.3	O60266	HCT-116	HCT-116 LFQ	human
SLLGGITVV	0.5	O60271	HCT-116	HCT-116 TMT	human
NEQLITQY	0.1	O60271	HCT-116	HCT-116 TMT	human
RLWVGTGNGV	9.4	O60271|Q9UPT6	HCT-116	HCT-116 LFQ	human
IQLPSVNTV	1.5	O60281	HCT-116	HCT-116 TMT	human
TLSEDMILL	2	O60287	HCT-116	HCT-116 LFQ & HCT-116 TMT	human
SVLDQKILL	0.7	O60287	HCT-116	HCT-116 LFQ	human
KILPDLNTV	0.8	O60287	HCT-116	HCT-116 LFQ	human
VMMEEFVQL	1.1	O60287	HCT-116	HCT-116 LFQ	human
SLIERDLKL	0.7	O60287	HCT-116	HCT-116 LFQ	human
DEHIQVQL	1	O60287	HCT-116	HCT-116 LFQ	human
VIFDLPTTV	-0.7	O60303	HCT-116	HCT-116 TMT	human
TEVEFFDL	1	O60303	HCT-116	HCT-116 TMT	human
GLPTSVPQI	-1	O60307	HCT-116	HCT-116 TMT	human
AENPFVVSMF	-0.1	O60307|Q6P0Q8	HCT-116	HCT-116 TMT	human
DPDGLCHIE	-0.7	O60312	HCT-116	HCT-116 TMT	human
VLVDLPGVINTV	1.2	O60313	HCT-116	HCT-116 TMT	human
VLDVLSDYDA	0.5	O60313	HCT-116	HCT-116 TMT	human
VLSDYDASY	0.7	O60313	HCT-116	HCT-116 TMT	human
VLDVLSDYDASY	1.7	O60313	HCT-116	HCT-116 LFQ	human
AEEDVYWLSA	3.4	O60318	HCT-116	HCT-116 TMT	human
ILDTSVAYV	0.4	O60333	HCT-116	HCT-116 TMT	human
SQAGIIPQL	0.7	O60333	HCT-116	HCT-116 TMT	human
SSRSHAVF	-4.1	O60333|O43896|Q8NI77	HCT-116	HCT-116 TMT	human
GLDGSLVFL	2.3	O60337	HCT-116	HCT-116 LFQ & HCT-116 TMT	human
YLLDLHSYL	1.1	O60337	HCT-116	HCT-116 LFQ	human
RLLEATSYL	0.8	O60341	HCT-116	HCT-116 LFQ	human
RIADQFLGA	1.1	O60341	HCT-116	HCT-116 LFQ	human
QEFNRLLEA	1.7	O60341	HCT-116	HCT-116 LFQ	human
NLYKAPILL	0.8	O60341	HCT-116	HCT-116 LFQ	human
FTDIPEVL	0.1	O60346	HCT-116	HCT-116 TMT	human
LLPLCLCV	1.6	O60353	HCT-116	HCT-116 LFQ	human
PPPPPPPPPLAAYGPPGHLAGDKLLPP	1.1	O60422	HCT-116	HCT-116 LFQ	human
FIDWDVQMY	4.3	O60423	HCT-116	HCT-116 LFQ	human
AEGEAFIQA	1.3	O60437	HCT-116	HCT-116 TMT	human
VLFDDELLM	1.2	O60443	HCT-116	HCT-116 TMT	human
VSWDGNPERY	0.9	O60487	HCT-116	HCT-116 LFQ	human
VIDIPGADTL	0	O60488	HCT-116	HCT-116 TMT	human
AETVADTRRLITKP	0.8	O60493	HCT-116	HCT-116 LFQ	human
AEQLMTLISAA	3.5	O60502	HCT-116	HCT-116 LFQ & HCT-116 TMT	human
AEQLMTLISA	1.3	O60502	HCT-116	HCT-116 LFQ & HCT-116 TMT	human
QEFGVPHQY	1.6	O60502	HCT-116	HCT-116 LFQ & HCT-116 TMT	human
REYEIEFIY	1.1	O60502	HCT-116	HCT-116 LFQ	human
VTEGLTDVILY	-2.6	O60506	HCT-116	HCT-116 TMT	human
LMMDPLTGL	0.9	O60506	HCT-116	HCT-116 LFQ & HCT-116 TMT	human
YYGYDYHNYRGGYED	0.2	O60506	HCT-116	HCT-116 LFQ	human
RLMMDPLTGL	1.9	O60506	HCT-116	HCT-116 LFQ	human
QVDFSPDMSY	0.9	O60508	HCT-116	HCT-116 LFQ & HCT-116 TMT	human
QVDFSPDM	0	O60508	HCT-116	HCT-116 TMT	human
NIDGFLGPWAKY	2.4	O60508	HCT-116	HCT-116 LFQ	human
FLLEKGYEV	0.7	O60547	HCT-116	HCT-116 LFQ	human
EEVAHWFLP	1.9	O60551	HCT-116	HCT-116 LFQ	human
SLQYTPPVV	-1.6	O60563	HCT-116	HCT-116 TMT	human
STDGKHWWEY	1.8	O60563|O60583	HCT-116	HCT-116 LFQ	human
EEYEARENF	0.6	O60566	HCT-116	HCT-116 LFQ & HCT-116 TMT	human
DEATVSVL	0	O60566	HCT-116	HCT-116 TMT	human
KIVDFSYSV	0.8	O60566	HCT-116	HCT-116 LFQ	human
HEITVLIIY	0.6	O60566	HCT-116	HCT-116 LFQ	human
GLAEQYPEV	1.4	O60568	HCT-116	HCT-116 TMT	human
SLSAAAITV	0	O60610	HCT-116	HCT-116 TMT	human
TILEEAKELVG	6.2	O60610	HCT-116	HCT-116 LFQ	human
DELERFTSM	0.7	O60610	HCT-116	HCT-116 LFQ	human
IATSLDGFDVAS	0.8	O60664	HCT-116	HCT-116 TMT	human
SADGAEADGSTQVTVEEPVQQPSVVDRVA	0.6	O60664	HCT-116	HCT-116 LFQ	human
SADGAEADGSTQVTVEEPVQQPSVVDR	1.7	O60664	HCT-116	HCT-116 LFQ	human
MVSSAKDTVATQLSEAVDATRGA	2.7	O60664	HCT-116	HCT-116 LFQ	human
LVGPFAPGITEKAPEEK	0.9	O60664	HCT-116	HCT-116 LFQ	human
VGPFAPGITEKAPEEK	2	O60664	HCT-116	HCT-116 LFQ	human
ALDHMVEYV	1.6	O60664	HCT-116	HCT-116 LFQ	human
SLVASLDNV	-0.4	O60671	HCT-116	HCT-116 TMT	human
MLFSDDSDLQL	-0.1	O60684	HCT-116	HCT-116 TMT	human
NELQTIGF	-0.2	O60701	HCT-116	HCT-116 TMT	human
SESGINYEI	0.8	O60762	HCT-116	HCT-116 TMT	human
NEIYPVWTY	1.6	O60779	HCT-116	HCT-116 LFQ	human
TKAVTKYTSA	1.1	O60814|P57053|P06899	HCT-116	HCT-116 LFQ	human
ALFQRPPLI	1.2	O60832	HCT-116	HCT-116 LFQ	human
LLPPPMKEL	1.2	O60841	HCT-116	HCT-116 LFQ	human
AESDWDTVTVLRKKGPTAA	5.1	O60869	HCT-116	HCT-116 LFQ	human
AESDWDTVTVLRKKGP	3.2	O60869	HCT-116	HCT-116 LFQ	human
ALTDFVRSV	5.6	O60888	HCT-116	HCT-116 LFQ	human
KLADIQIEQL	1	O60925	HCT-116	HCT-116 LFQ	human
EEHNFFLAP	1	O60934	HCT-116	HCT-116 LFQ & HCT-116 TMT	human
EEEHNFFLA	0.6	O60934	HCT-116	HCT-116 TMT	human
DEIPVLTL	-0.2	O60934	HCT-116	HCT-116 TMT	human
PEPEPDFEERDESEDS	1.3	O60936	HCT-116	HCT-116 LFQ	human
AEAEPEPEL	0.9	O60936|Q92791	HCT-116	HCT-116 TMT	human
TELMPPPPP	0.1	O60942	HCT-116	HCT-116 TMT	human
TLEEPKQASVTY	1.1	O75056	HCT-116	HCT-116 LFQ	human
KIWDVSVNSV	1.4	O75083	HCT-116	HCT-116 LFQ	human
SLSGYINYL	1.4	O75083	HCT-116	HCT-116 LFQ	human
LLLPAVPVGA	2.1	O75095	HCT-116	HCT-116 LFQ & HCT-116 TMT	human
LLLPAVPVG	-0.1	O75095	HCT-116	HCT-116 TMT	human
FTDPGMGNLTY	1.9	O75096	HCT-116	HCT-116 LFQ & HCT-116 TMT	human
YEYEFMEL	0.1	O75110	HCT-116	HCT-116 TMT	human
FTDVPSIQIY	0.9	O75122	HCT-116	HCT-116 LFQ	human
VLAEIPQQVV	-1.5	O75131	HCT-116	HCT-116 TMT	human
VLAEIPQQV	0.5	O75131	HCT-116	HCT-116 TMT	human
TLSQVIPMV	-0.2	O75132	HCT-116	HCT-116 TMT	human
AETLPEIEA	-0.6	O75145	HCT-116	HCT-116 TMT	human
EEVGALEY	1.4	O75151	HCT-116	HCT-116 TMT	human
LVDAFVEHRY	0.7	O75153	HCT-116	HCT-116 LFQ	human
SENPQLFTI	0.4	O75165	HCT-116	HCT-116 TMT	human
TLYSGTGLSV	-0.3	O75167	HCT-116	HCT-116 TMT	human
YLLDYPNNLL	2.8	O75179	HCT-116	HCT-116 LFQ & HCT-116 TMT	human
TLDDIMAAV	1.5	O75179	HCT-116	HCT-116 LFQ & HCT-116 TMT	human
ATALTVPAI	0	O75179	HCT-116	HCT-116 TMT	human
KILEELQKV	0.7	O75179	HCT-116	HCT-116 LFQ	human
LGLLTPVGV	4.2	O75179	HCT-116	HCT-116 LFQ	human
KLMNVDPDSV	2.4	O75293	HCT-116	HCT-116 LFQ	human
IMDDPAGNSY	-0.5	O75312	HCT-116	HCT-116 TMT	human
DALVITHY	0.3	O75312	HCT-116	HCT-116 TMT	human
FIMDDPAGNSYL	1.8	O75312	HCT-116	HCT-116 LFQ	human
NSESGYILFY	2.4	O75317|P62068	HCT-116	HCT-116 LFQ	human
SFPKAPLKRFND	2.1	O75330	HCT-116	HCT-116 LFQ	human
KLLEYIEEI	2.9	O75330	HCT-116	HCT-116 LFQ	human
FSEFTGVWKY	1.3	O75340	HCT-116	HCT-116 LFQ	human
SEFTGVWKY	1.3	O75340	HCT-116	HCT-116 LFQ	human
KLLEPVVSM	1	O75351	HCT-116	HCT-116 TMT	human
KAGVIFPV	0	O75367	HCT-116	HCT-116 TMT	human
VSAYGPGLVY	-0.3	O75369	HCT-116	HCT-116 TMT	human
GLAPLEVRV	1.8	O75369	HCT-116	HCT-116 LFQ & HCT-116 TMT	human
ALVSDLETI	1.1	O75382	HCT-116	HCT-116 TMT	human
NEIVVTDF	1.1	O75382	HCT-116	HCT-116 LFQ & HCT-116 TMT	human
SILHDVVEV	0.8	O75391	HCT-116	HCT-116 LFQ	human
AEAAAAVVAA	1.5	O75400	HCT-116	HCT-116 LFQ & HCT-116 TMT	human
TLDAGNIKL	0.6	O75400	HCT-116	HCT-116 LFQ & HCT-116 TMT	human
KSDSGKPYYY	0.5	O75400	HCT-116	HCT-116 LFQ	human
AVYAGMITV	-0.1	O75417	HCT-116	HCT-116 TMT	human
HSDPSILGY	0.7	O75420	HCT-116	HCT-116 LFQ & HCT-116 TMT	human
AEAFVSQIA	0.5	O75431	HCT-116	HCT-116 TMT	human
YLFYDGESV	0.1	O75436	HCT-116	HCT-116 TMT	human
VNLLQIVRD	0	O75438	HCT-116	HCT-116 TMT	human
RELQPSEEVTWK	1	O75438	HCT-116	HCT-116 LFQ	human
QPSEEVTWK	3.4	O75438	HCT-116	HCT-116 LFQ	human
PSEEVTWK	1.7	O75438	HCT-116	HCT-116 LFQ	human
YTDTGLWGL	3.5	O75439	HCT-116	HCT-116 LFQ & HCT-116 TMT	human
YTDTGLWGLY	1.4	O75439	HCT-116	HCT-116 LFQ	human
SLMDPPGTAL	0.2	O75448	HCT-116	HCT-116 TMT	human
TLPETLLFV	-0.2	O75460	HCT-116	HCT-116 TMT	human
ATELQSMMY	0.8	O75486	HCT-116	HCT-116 LFQ & HCT-116 TMT	human
YMAELIERL	0.7	O75496	HCT-116	HCT-116 LFQ	human
HRGPVLSL	1	O75529	HCT-116	HCT-116 LFQ	human
YLGEEYPEV	0.3	O75533	HCT-116	HCT-116 TMT	human
SLNHLLNYV	1.4	O75533	HCT-116	HCT-116 LFQ	human
NEYRVPEL	1	O75533	HCT-116	HCT-116 LFQ	human
SVDPTQTEY	-0.1	O75534	HCT-116	HCT-116 TMT	human
DEVEFTVV	2.7	O75534	HCT-116	HCT-116 LFQ & HCT-116 TMT	human
DEVEFSVI	0.7	O75534	HCT-116	HCT-116 LFQ & HCT-116 TMT	human
DQFGFINY	0.7	O75534	HCT-116	HCT-116 TMT	human
KRGDVIYIL	0.8	O75563	HCT-116	HCT-116 LFQ	human
NMNDAIFSV	0.6	O75564	HCT-116	HCT-116 TMT	human
FTEHEVQIY	2.3	O75582	HCT-116	HCT-116 LFQ & HCT-116 TMT	human
LLAVPVPGV	1.2	O75592	HCT-116	HCT-116 TMT	human
YLEETSIRY	3.8	O75618	HCT-116	HCT-116 LFQ	human
AEIVLGNVQNA	0.3	O75643	HCT-116	HCT-116 TMT	human
SEIELFRVF	1.5	O75643	HCT-116	HCT-116 LFQ & HCT-116 TMT	human
GLIEIISNA	3.5	O75643	HCT-116	HCT-116 LFQ & HCT-116 TMT	human
YLSLLNQQL	0.7	O75643	HCT-116	HCT-116 TMT	human
EEVHVPAL	0.2	O75643	HCT-116	HCT-116 TMT	human
RVDPAKGLFY	1.1	O75643	HCT-116	HCT-116 LFQ	human
SEVILHHEY	1.5	O75643	HCT-116	HCT-116 LFQ	human
SLVGKLEGT	1.1	O75643	HCT-116	HCT-116 LFQ	human
DEHLITFFV	1.9	O75643	HCT-116	HCT-116 LFQ	human
DEHLITFF	1.1	O75643	HCT-116	HCT-116 LFQ	human
FTEPNEISQY	0.7	O75663	HCT-116	HCT-116 TMT	human
SLFTEPNEI	0.3	O75663	HCT-116	HCT-116 TMT	human
KLHLILDYV	1.4	O75676	HCT-116	HCT-116 LFQ	human
HLDDINFDV	-0.1	O75691	HCT-116	HCT-116 TMT	human
IELPEPEAM	-0.3	O75691	HCT-116	HCT-116 TMT	human
LSDFESGLKY	0.8	O75691	HCT-116	HCT-116 LFQ	human
SLLDLHTKV	1.4	O75691	HCT-116	HCT-116 LFQ	human
GLSETILAV	1.2	O75694	HCT-116	HCT-116 LFQ & HCT-116 TMT	human
AVCGYLVEL	-0.2	O75694	HCT-116	HCT-116 TMT	human
SEDDPILQI	0.5	O75694	HCT-116	HCT-116 TMT	human
SLSFLVPSL	0.2	O75694	HCT-116	HCT-116 TMT	human
RIMGNIWDA	1.7	O75694	HCT-116	HCT-116 LFQ	human
ALYNWLIQV	1.2	O75694	HCT-116	HCT-116 LFQ	human
TLWNEIERL	2.1	O75716	HCT-116	HCT-116 LFQ	human
FLNDNAVEI	0.5	O75717	HCT-116	HCT-116 TMT	human
AESVGYLEI	-0.2	O75718	HCT-116	HCT-116 TMT	human
SLFSEETPVVL	2.8	O75787	HCT-116	HCT-116 LFQ & HCT-116 TMT	human
SLYGGNAVVEL	-0.7	O75787	HCT-116	HCT-116 TMT	human
SLFSEETPVV	0.3	O75787	HCT-116	HCT-116 TMT	human
FSEETPVVL	-0.2	O75787	HCT-116	HCT-116 TMT	human
SLYGGNAVV	0.2	O75787	HCT-116	HCT-116 TMT	human
VTVQPSPYLSY	1.2	O75794	HCT-116	HCT-116 TMT	human
YLLDDGTLVV	0.5	O75794	HCT-116	HCT-116 TMT	human
LLDDGTLVV	-0.2	O75794	HCT-116	HCT-116 TMT	human
AENREPRGAVEAELD	0.7	O75817	HCT-116	HCT-116 LFQ	human
PTGDFDSKPSWADQVEEEGEDDK	1.4	O75821	HCT-116	HCT-116 LFQ	human
PTGDFDSKPSWADQVEEEGEDD	2.1	O75821	HCT-116	HCT-116 LFQ	human
PTGDFDSKPSWADQVEEEGED	2.5	O75821	HCT-116	HCT-116 LFQ	human
PTGDFDSKPSWADQVEEEG	1.9	O75821	HCT-116	HCT-116 LFQ	human
PPGPNVATTTVSDD	1.9	O75821	HCT-116	HCT-116 LFQ	human
PTGDFDSKPSWAD	1.1	O75821	HCT-116	HCT-116 LFQ	human
PPGPNVATTTVSD	2.1	O75821	HCT-116	HCT-116 LFQ	human
PTGDFDSKPSWA	2.2	O75821	HCT-116	HCT-116 LFQ	human
HEIAVMLL	0.1	O75832	HCT-116	HCT-116 LFQ	human
HTDHHMFFDY	0.9	O75845	HCT-116	HCT-116 LFQ	human
EEAPKFLAF	1.7	O75865	HCT-116	HCT-116 LFQ	human
IEDFAHSSF	0.7	O75874	HCT-116	HCT-116 LFQ	human
VTDGPGNYKY	1.7	O75882	HCT-116	HCT-116 LFQ	human
SLYPSSEIQL	0.5	O75886	HCT-116	HCT-116 TMT	human
AHEIGHALG	8.1	O75900	HCT-116	HCT-116 TMT	human
FSSDSGFSNY	0.6	O75907	HCT-116	HCT-116 TMT	human
AEQPPSIVV	-0.8	O75923	HCT-116	HCT-116 TMT	human
SIFASPESV	-1.1	O75940	HCT-116	HCT-116 TMT	human
ALPENPPAI	0.7	O75947	HCT-116	HCT-116 TMT	human
AGRKLALKTIDWVAFAE	1.9	O75947	HCT-116	HCT-116 LFQ	human
AIASSLKSWNETLTSR	1.4	O75947	HCT-116	HCT-116 LFQ	human
KKYPYWPHQPIENL	2	O75947	HCT-116	HCT-116 LFQ	human
KYPYWPHQPIENL	1	O75947	HCT-116	HCT-116 LFQ	human
AGRKLALKTIDW	1.4	O75947	HCT-116	HCT-116 LFQ	human
YPYWPHQPIENL	2.2	O75947	HCT-116	HCT-116 LFQ	human
PYWPHQPIENL	0.9	O75947	HCT-116	HCT-116 LFQ	human
YWPHQPIENL	2.4	O75947	HCT-116	HCT-116 LFQ	human
WPHQPIENL	2.3	O75947	HCT-116	HCT-116 LFQ	human
GEAEAFAIGA	2.4	O75955	HCT-116	HCT-116 LFQ & HCT-116 TMT	human
EEISGPLTSA	-0.6	O75955	HCT-116	HCT-116 TMT	human
RGGPILTF	1.1	O75962|O60229	HCT-116	HCT-116 LFQ	human
VGEIIGKRGIIGYDV	0.9	O75964	HCT-116	HCT-116 LFQ	human
YVGEIIGKRGIIGYD	2.9	O75964	HCT-116	HCT-116 LFQ	human
AQFVRNLVEKTPA	1.7	O75964	HCT-116	HCT-116 LFQ	human
YVGEIIGKRG	1.3	O75964	HCT-116	HCT-116 LFQ	human
KRGIIGYDV	0.9	O75964	HCT-116	HCT-116 LFQ	human
ATEVLMWFY	0.1	O75964	HCT-116	HCT-116 LFQ	human
SLITLIEKV	0.9	O75976	HCT-116	HCT-116 LFQ	human
KLPEKWESV	1.4	O76021	HCT-116	HCT-116 LFQ	human
AESAINMLP	0.2	O76024	HCT-116	HCT-116 TMT	human
LLADLLHNV	4.4	O76075	HCT-116	HCT-116 LFQ	human
RTEEALQLY	3.9	O76094	HCT-116	HCT-116 LFQ	human
AEEPDLHGP	1.4	O94761	HCT-116	HCT-116 LFQ & HCT-116 TMT	human
AEQLSHQA	-0.7	O94761	HCT-116	HCT-116 TMT	human
QELPTIRTP	1.6	O94763	HCT-116	HCT-116 LFQ & HCT-116 TMT	human
STEQIPILY	1.5	O94808	HCT-116	HCT-116 LFQ & HCT-116 TMT	human
SLFHSILNV	0.7	O94812	HCT-116	HCT-116 LFQ	human
RVLEALWEL	1.7	O94812	HCT-116	HCT-116 LFQ	human
AASKPVEAAVVAAAVPSSGSGVGGG	3.1	O94826	HCT-116	HCT-116 LFQ	human
AASKPVEAAVVAAAVPSSGSGVG	1	O94826	HCT-116	HCT-116 LFQ	human
AASKPVEAAVVAAAVPSSG	1.9	O94826	HCT-116	HCT-116 LFQ	human
NEFHSAVGAYTF	0.7	O94827	HCT-116	HCT-116 LFQ	human
KTDMVEKALLY	0.4	O94832	HCT-116	HCT-116 LFQ	human
TMDLDHSIGTQY	1.4	O94842	HCT-116	HCT-116 LFQ	human
DLDHSIGTQY	0.7	O94842	HCT-116	HCT-116 LFQ	human
LLDGFLVNY	-0.2	O94855	HCT-116	HCT-116 TMT	human
LQCNPPPGL	6.2	O94856	HCT-116	HCT-116 TMT	human
HSDPESDFY	0.6	O94864	HCT-116	HCT-116 LFQ	human
KLGDFPYVSI	1	O94888	HCT-116	HCT-116 LFQ	human
FIHQHFVEV	1.5	O94889	HCT-116	HCT-116 LFQ	human
ALGGHPLLGV	2.4	O94907	HCT-116	HCT-116 LFQ & HCT-116 TMT	human
RLAAVLWNL	0.8	O94910	HCT-116	HCT-116 LFQ	human
GLDNETHFL	0.5	O94915	HCT-116	HCT-116 TMT	human
SMDNFNWGV	0.2	O94915|Q5TBA9	HCT-116	HCT-116 TMT	human
ELFSSPPAV	2	O94916	HCT-116	HCT-116 LFQ & HCT-116 TMT	human
DLDLESPKSLY	0.9	O94916	HCT-116	HCT-116 LFQ	human
SELLLPAAA	0	O94927	HCT-116	HCT-116 TMT	human
EEMGVPVAA	-0.4	O94927	HCT-116	HCT-116 TMT	human
YAAQENLEY	0.7	O94952	HCT-116	HCT-116 TMT	human
SAMEVVPAL	-0.8	O94952	HCT-116	HCT-116 TMT	human
AMYPDQVQL	1.6	O94952	HCT-116	HCT-116 LFQ	human
KVLDILQHI	1.5	O94952	HCT-116	HCT-116 LFQ	human
EEEEPQPLP	0.1	O94953	HCT-116	HCT-116 TMT	human
NSDLNNLLF	1.9	O94955	HCT-116	HCT-116 LFQ & HCT-116 TMT	human
KYFGGVLEY	1.8	O94955	HCT-116	HCT-116 LFQ	human
LSDILRFIY	0.9	O94955	HCT-116	HCT-116 LFQ	human
RLFDDSTVTTV	1.3	O94966	HCT-116	HCT-116 LFQ & HCT-116 TMT	human
DSVVVHVY	0.7	O94966	HCT-116	HCT-116 LFQ	human
STEQFQEYY	0.6	O94967	HCT-116	HCT-116 TMT	human
LLQEVEHQL	0.9	O94972	HCT-116	HCT-116 LFQ	human
SLQDLIEKV	0.3	O94979	HCT-116	HCT-116 LFQ	human
QELEGLPQP	7.6	O94983	HCT-116	HCT-116 TMT	human
VEFPSVTL	-0.1	O94985	HCT-116	HCT-116 TMT	human
QLEWDDSTLSY	1	O94985	HCT-116	HCT-116 LFQ	human
VLLDPPLIAL	1.7	O94985	HCT-116	HCT-116 LFQ	human
FLVNIPPAV	-0.7	O95049	HCT-116	HCT-116 TMT	human
AEQLASLEA	-0.1	O95049	HCT-116	HCT-116 TMT	human
SVEDIPVML	-0.1	O95057	HCT-116	HCT-116 TMT	human
MELTLIDY	0.1	O95067	HCT-116	HCT-116 TMT	human
ILVDWLVQV	0.9	O95067	HCT-116	HCT-116 LFQ	human
YVKDIYQY	2.1	O95067	HCT-116	HCT-116 LFQ	human
SEGPPLTSF	0.6	O95071	HCT-116	HCT-116 LFQ & HCT-116 TMT	human
WVDETLSSV	3.5	O95071	HCT-116	HCT-116 LFQ & HCT-116 TMT	human
LLPEEQVYL	-0.1	O95071	HCT-116	HCT-116 TMT	human
VLMESVWNM	-0.1	O95071	HCT-116	HCT-116 TMT	human
FQALLPYAV	-0.3	O95071	HCT-116	HCT-116 TMT	human
TGYTPDEKLRLQQLRE	4.6	O95139	HCT-116	HCT-116 LFQ	human
GDRIFFVSA	0.9	O95140	HCT-116	HCT-116 LFQ	human
CPPPPCCCSI	1.3	O95153	HCT-116	HCT-116 LFQ	human
SMLEPVPEL	1.3	O95155	HCT-116	HCT-116 LFQ & HCT-116 TMT	human
TLMTDPVRL	2.8	O95155	HCT-116	HCT-116 LFQ	human
VSAEEALKY	2	O95163	HCT-116	HCT-116 LFQ	human
PSDLTVGQFY	-1.6	O95166|Q9H0R8	HCT-116	HCT-116 TMT	human
YLVPSDLTV	0.7	O95166|Q9H0R8	HCT-116	HCT-116 TMT	human
GLAVILPPL	-0.9	O95167	HCT-116	HCT-116 TMT	human
AARVGAFLKNAWD	0.4	O95167	HCT-116	HCT-116 LFQ	human
AARVGAFLKN	1.9	O95167	HCT-116	HCT-116 LFQ	human
GLIENPALL	1.5	O95168	HCT-116	HCT-116 LFQ & HCT-116 TMT	human
SFPKYKPSSLRTLPETLDPAEY	1.4	O95168	HCT-116	HCT-116 LFQ	human
SFPKYKPSSLRTLPET	1.2	O95168	HCT-116	HCT-116 LFQ	human
SFPKYKPSSLRTLPE	3	O95168	HCT-116	HCT-116 LFQ	human
SFPKYKPSSLR	1.9	O95168	HCT-116	HCT-116 LFQ	human
SFPKYKPS	1.7	O95168	HCT-116	HCT-116 LFQ	human
PSKEPERVVHYEI	2.5	O95169	HCT-116	HCT-116 LFQ	human
PALAATVF	1.2	O95180	HCT-116	HCT-116 LFQ	human
ELSSDQPYL	0.8	O95182	HCT-116	HCT-116 TMT	human
SLAAFSVISV	-1.5	O95197	HCT-116	HCT-116 TMT	human
AVFNGITLL	0.2	O95197	HCT-116	HCT-116 TMT	human
NEWTYIAEM	0.9	O95198	HCT-116	HCT-116 TMT	human
MTEIADLTY	0.6	O95208	HCT-116	HCT-116 TMT	human
AEVAGILEP	0.2	O95229	HCT-116	HCT-116 TMT	human
TLAELQNNMV	0.4	O95235	HCT-116	HCT-116 TMT	human
EELLQVVEA	0.3	O95235	HCT-116	HCT-116 TMT	human
AEIETELQA	0.1	O95239	HCT-116	HCT-116 TMT	human
NELDLKLVSF	2	O95249	HCT-116	HCT-116 LFQ	human
LSDLGLISY	-0.7	O95251	HCT-116	HCT-116 TMT	human
SEDFYRCGY	5.6	O95260	HCT-116	HCT-116 TMT	human
AAAPVVPAV	0	O95271	HCT-116	HCT-116 TMT	human
SGIYPPGSPGK	0.2	O95295	HCT-116	HCT-116 TMT	human
SGIYPPGSPG	0.4	O95295	HCT-116	HCT-116 TMT	human
RRNPEPLRF	1	O95298|E9PQ53	HCT-116	HCT-116 LFQ	human
ISQSGDFLRY	7.1	O95302	HCT-116	HCT-116 LFQ	human
SMAPGLTSV	0.1	O95340	HCT-116	HCT-116 TMT	human
TLLPGANAML	-2.5	O95347	HCT-116	HCT-116 TMT	human
AEMQFGELLAA	0.2	O95361	HCT-116	HCT-116 TMT	human
AEMQFGELLA	-0.2	O95361	HCT-116	HCT-116 TMT	human
ALMDFAYTA	0.7	O95365	HCT-116	HCT-116 TMT	human
FLEKLLPPV	1.3	O95372	HCT-116	HCT-116 LFQ & HCT-116 TMT	human
SEQLDLPVRQA	1.4	O95373	HCT-116	HCT-116 LFQ & HCT-116 TMT	human
FNFGGPAPGMN	0.4	O95373	HCT-116	HCT-116 TMT	human
ALYYNPHLL	0.3	O95373	HCT-116	HCT-116 TMT	human
LSDTKYLEMIY	1.7	O95373	HCT-116	HCT-116 LFQ	human
REMPVKVEA	0.6	O95373	HCT-116	HCT-116 LFQ	human
HMIGSLAEI	2.2	O95373	HCT-116	HCT-116 LFQ	human
LSDTKYLEM	1.3	O95373	HCT-116	HCT-116 LFQ	human
FTDMMPLLH	1.7	O95373|O15397	HCT-116	HCT-116 LFQ & HCT-116 TMT	human
FTDMMPLLHNY	0.8	O95373|O15397	HCT-116	HCT-116 LFQ	human
SETANYISA	0.2	O95376	HCT-116	HCT-116 TMT	human
GLADGLVQA	1	O95382	HCT-116	HCT-116 TMT	human
NESTISFY	0	O95382	HCT-116	HCT-116 TMT	human
TFTGTLQY	0	O95382|Q99683	HCT-116	HCT-116 TMT	human
ALFSTAVEM	0.6	O95394	HCT-116	HCT-116 TMT	human
AELYGPFTSA	-0.6	O95400	HCT-116	HCT-116 TMT	human
ALLEGLLEL	0.7	O95400	HCT-116	HCT-116 TMT	human
PEYLIHAF	-0.5	O95406	HCT-116	HCT-116 TMT	human
ALPALLPVPAV	2.5	O95407	HCT-116	HCT-116 LFQ & HCT-116 TMT	human
ALPALLPVPA	1.9	O95407	HCT-116	HCT-116 LFQ & HCT-116 TMT	human
LSDPGSGLY	0.7	O95424	HCT-116	HCT-116 LFQ & HCT-116 TMT	human
LVDLGVLSD	1.5	O95424	HCT-116	HCT-116 LFQ & HCT-116 TMT	human
LVDLGVLSDPGSGLY	0.9	O95424	HCT-116	HCT-116 LFQ	human
LVDLGVLSDPGSG	1.1	O95424	HCT-116	HCT-116 LFQ	human
DSDLLDSQVQY	0.6	O95429	HCT-116	HCT-116 TMT	human
AKWGEGDPRWIVEERADATNVN	0.5	O95433	HCT-116	HCT-116 LFQ	human
AKWGEGDPRWIVEERADATN	0.3	O95433	HCT-116	HCT-116 LFQ	human
AKWGEGDPRWIVEE	0.7	O95433	HCT-116	HCT-116 LFQ	human
ALMKEEGVKL	1.2	O95433	HCT-116	HCT-116 LFQ	human
WIDDTSAFV	0.4	O95453	HCT-116	HCT-116 TMT	human
NMVAELSSV	-0.4	O95470	HCT-116	HCT-116 TMT	human
DFRVKGVT	1.3	O95470	HCT-116	HCT-116 LFQ	human
ANSGLQLLGFSMA	-0.7	O95471	HCT-116	HCT-116 TMT	human
ANSGLQLLGFSM	0.1	O95471	HCT-116	HCT-116 TMT	human
ANSGLQLLGFS	3	O95471	HCT-116	HCT-116 LFQ & HCT-116 TMT	human
ANSGLQLLG	0.8	O95471|Q8N6F1	HCT-116	HCT-116 TMT	human
YSDPSVVFV	-2.4	O95477	HCT-116	HCT-116 TMT	human
RISDVHFSV	1.2	O95503	HCT-116	HCT-116 LFQ	human
SLFQGSVPPVM	-0.1	O95544	HCT-116	HCT-116 TMT	human
YLDGHLITTV	2.6	O95544	HCT-116	HCT-116 LFQ	human
FLAENDWEM	0.8	O95551	HCT-116	HCT-116 TMT	human
NIASIGSTIFL	1.2	O95562	HCT-116	HCT-116 LFQ	human
DEVTLPNVV	0.4	O95568	HCT-116	HCT-116 TMT	human
SLLGGNIRL	0.7	O95573	HCT-116	HCT-116 LFQ	human
NTEGINLPEL	0	O95602	HCT-116	HCT-116 TMT	human
NEIGIPMVF	1.9	O95602	HCT-116	HCT-116 LFQ & HCT-116 TMT	human
GEAVGLLAA	0.2	O95602	HCT-116	HCT-116 TMT	human
LEGLVVQY	2.3	O95602	HCT-116	HCT-116 LFQ & HCT-116 TMT	human
NTEGINLPELFKY	2.4	O95602	HCT-116	HCT-116 LFQ	human
IEKEIKDVF	1.5	O95602	HCT-116	HCT-116 LFQ	human
SLMGPVVHEV	2	O95613	HCT-116	HCT-116 LFQ	human
TTLEQPPSV	0	O95644	HCT-116	HCT-116 TMT	human
VTDDSWLGNTTQY	2.4	O95644	HCT-116	HCT-116 LFQ	human
AESAPLPVSA	0	O95674	HCT-116	HCT-116 TMT	human
TLLESIQHV	2.1	O95714	HCT-116	HCT-116 LFQ	human
TLAEEVVAL	1.9	O95714|Q9BVR0	HCT-116	HCT-116 LFQ & HCT-116 TMT	human
GLYPQSPLL	0.7	O95714|Q9BVR0	HCT-116	HCT-116 TMT	human
NETTAVAL	0.2	O95757|P34932	HCT-116	HCT-116 TMT	human
YADPVNAHY	1.4	O95758	HCT-116	HCT-116 LFQ	human
VTDISDLIRDSY	1	O95759	HCT-116	HCT-116 LFQ	human
ISDLIRDSY	0.7	O95759	HCT-116	HCT-116 LFQ	human
SLLPHPIIV	1	O95759	HCT-116	HCT-116 LFQ	human
STDLQDYTY	1.3	O95782	HCT-116	HCT-116 LFQ & HCT-116 TMT	human
YTEKQIGYL	6.3	O95782	HCT-116	HCT-116 LFQ	human
FLTPPLLSV	0.8	O95782	HCT-116	HCT-116 LFQ	human
GLAPGGLAVV	-0.4	O95785	HCT-116	HCT-116 TMT	human
PPPEESQAPQAQTAAAEAP	1.1	O95785	HCT-116	HCT-116 LFQ	human
EELEQVVY	0.7	O95786	HCT-116	HCT-116 TMT	human
SEISQVFEI	-0.7	O95793	HCT-116	HCT-116 TMT	human
GILPMVPEV	0.1	O95793	HCT-116	HCT-116 TMT	human
DEFRMPYLSH	1.2	O95793	HCT-116	HCT-116 LFQ	human
DEFRMPYL	0.7	O95793	HCT-116	HCT-116 LFQ	human
SAATHSPMMQVASGNGDRD	1.2	O95817	HCT-116	HCT-116 LFQ	human
PRVPSEGPKETPSSAN	0.4	O95817	HCT-116	HCT-116 LFQ	human
SEQVLSLVA	0.7	O95822	HCT-116	HCT-116 TMT	human
VLIVGLSTVGAGA	-0.2	O95831	HCT-116	HCT-116 TMT	human
ASSGASGGKIDNSVLVLIVG	2.2	O95831	HCT-116	HCT-116 LFQ	human
NEQISVVSF	0.6	O95834	HCT-116	HCT-116 LFQ & HCT-116 TMT	human
HDNLVYVY	0.8	O95834	HCT-116	HCT-116 TMT	human
LTDIHGNVLQY	0.6	O95861	HCT-116	HCT-116 LFQ	human
EEAGFPEVA	0.3	O95872	HCT-116	HCT-116 TMT	human
AEEAGFPEV	-0.5	O95872	HCT-116	HCT-116 TMT	human
YTDVPFHNQY	0.9	O95897	HCT-116	HCT-116 LFQ & HCT-116 TMT	human
RLDPHTLEV	2.7	O95897	HCT-116	HCT-116 LFQ	human
SVDWPESSL	1.5	O95905	HCT-116	HCT-116 LFQ & HCT-116 TMT	human
FLPAGIVAV	0.1	O95905	HCT-116	HCT-116 TMT	human
PDPEMEHV	0.8	O95983	HCT-116	HCT-116 LFQ	human
IVDRPVTLV	0.9	O96000	HCT-116	HCT-116 LFQ & HCT-116 TMT	human
PDSWDKDVYPE	1.6	O96000	HCT-116	HCT-116 LFQ	human
PDSWDKDVY	1.1	O96000	HCT-116	HCT-116 LFQ	human
IVDRPVTL	0.4	O96000	HCT-116	HCT-116 LFQ	human
ILDNETNFVV	2.1	O96005	HCT-116	HCT-116 LFQ & HCT-116 TMT	human
AELDIPQSV	0.8	O96005	HCT-116	HCT-116 TMT	human
AAAQEADGARSAVVAAGGGSSGQVTSN	0.9	O96005	HCT-116	HCT-116 LFQ	human
ALFWEQHDL	2.3	O96005	HCT-116	HCT-116 LFQ	human
ASSPPAGPPPPPAPA	0.7	O96008	HCT-116	HCT-116 TMT	human
ALQLVVDP	0.1	O96013	HCT-116	HCT-116 TMT	human
EEIYAPKL	1.6	O96020	HCT-116	HCT-116 LFQ & HCT-116 TMT	human
TSDFSRFTNY	2.2	O96020	HCT-116	HCT-116 LFQ	human
SLLEQGLVEA	-0.2	O96028	HCT-116	HCT-116 TMT	human
HEIGEFPVF	1.8	O96028	HCT-116	HCT-116 LFQ	human
ATLKDQLIYNLLK	2.6	P00338	HCT-116	HCT-116 LFQ	human
TLWGIQKEL	1.1	P00338	HCT-116	HCT-116 LFQ	human
GIQKELQF	1.8	P00338	HCT-116	HCT-116 LFQ	human
NLDSARFRY	2.5	P00338|P07195	HCT-116	HCT-116 LFQ	human
MVEEPSMNLEWLY	1.2	P00395	HCT-116	HCT-116 LFQ	human
MVEEPSMNLEW	1	P00395	HCT-116	HCT-116 LFQ	human
MVEEPSMNL	0.2	P00395	HCT-116	HCT-116 LFQ	human
YTDYGGLIFN	1	P00403	HCT-116	HCT-116 LFQ & HCT-116 TMT	human
METVWTILP	0.9	P00403	HCT-116	HCT-116 LFQ & HCT-116 TMT	human
YGGLIFNSY	1	P00403	HCT-116	HCT-116 LFQ & HCT-116 TMT	human
YTDYGGLIF	1.2	P00403	HCT-116	HCT-116 LFQ & HCT-116 TMT	human
FTATRPGVY	2.9	P00403	HCT-116	HCT-116 LFQ & HCT-116 TMT	human
TILPAIILV	0.2	P00403	HCT-116	HCT-116 TMT	human
ETVWTILP	1.2	P00403	HCT-116	HCT-116 LFQ & HCT-116 TMT	human
EMGPVFTL	1.5	P00403	HCT-116	HCT-116 LFQ & HCT-116 TMT	human
GGLIFNSY	0	P00403	HCT-116	HCT-116 TMT	human
YTDYGGLIFNSY	1.4	P00403	HCT-116	HCT-116 LFQ	human
QEMETVWTILP	0.5	P00403	HCT-116	HCT-116 LFQ	human
KIFEMGPVFTL	0.8	P00403	HCT-116	HCT-116 LFQ	human
FLEPGDLRLL	1.4	P00403	HCT-116	HCT-116 LFQ	human
KIFEMGPVFT	2.3	P00403	HCT-116	HCT-116 LFQ	human
KIFEMGPVF	5.9	P00403	HCT-116	HCT-116 LFQ	human
GIYGSTFFV	-0.3	P00414	HCT-116	HCT-116 TMT	human
ATKAVCVLKGDGPVQGIINFEQKES	0.5	P00441	HCT-116	HCT-116 LFQ	human
ATKAVCVLKGD	0.4	P00441	HCT-116	HCT-116 LFQ	human
ATKAVCVLKG	5.1	P00441	HCT-116	HCT-116 LFQ	human
VADGLITTL	1.2	P00519	HCT-116	HCT-116 TMT	human
DEYLIPQQGF	1.1	P00533	HCT-116	HCT-116 LFQ & HCT-116 TMT	human
AEYLRVAPQSSEFIGA	2.2	P00533	HCT-116	HCT-116 LFQ	human
DEYLIPQQGFF	2.5	P00533	HCT-116	HCT-116 LFQ	human
NEMIIGGGMAF	0.6	P00558	HCT-116	HCT-116 LFQ & HCT-116 TMT	human
IIGGGMAF	0.3	P00558	HCT-116	HCT-116 TMT	human
LEGKVLPGVDALSNI	0.6	P00558	HCT-116	HCT-116 LFQ	human
HEAFSPVSY	0.9	P00748	HCT-116	HCT-116 TMT	human
IAPTILGLPAA	-0.3	P00846	HCT-116	HCT-116 TMT	human
TILEIAVAL	4.1	P00846	HCT-116	HCT-116 LFQ & HCT-116 TMT	human
SLYNEELVSM	0.3	P00966	HCT-116	HCT-116 TMT	human
ALYEDRYLLGT	2.2	P00966	HCT-116	HCT-116 LFQ	human
AFHKAFLEVNEEGSEAAAS	1.2	P01008	HCT-116	HCT-116 LFQ	human
FHKAFLEVNEEGSEAAAS	1.6	P01008	HCT-116	HCT-116 LFQ	human
FHKAFLEVNEEGSEAAA	1.1	P01008	HCT-116	HCT-116 LFQ	human
SEDVPMVLV	0.8	P01116	HCT-116	HCT-116 TMT	human
KAHDGGRY	1.4	P02452	HCT-116	HCT-116 LFQ	human
RLAVYIDRV	1.2	P02545	HCT-116	HCT-116 LFQ	human
KELEKTYSA	0.6	P02545	HCT-116	HCT-116 LFQ	human
LDMEIHAY	0.9	P02545	HCT-116	HCT-116 LFQ	human
QGVVTTLENV	0.7	P02751	HCT-116	HCT-116 LFQ	human
KVPQVSTPTLVEVSR	2.1	P02768	HCT-116	HCT-116 LFQ	human
VPQVSTPTLVEVSR	1.3	P02768	HCT-116	HCT-116 LFQ	human
KLVTDLTKV	2.7	P02768	HCT-116	HCT-116 LFQ	human
FGGEPLSY	0.8	P02786	HCT-116	HCT-116 TMT	human
GPPQGQSPQ	-0.9	P02810	HCT-116	HCT-116 TMT	human
QEHLWLLLP	1.4	P03886	HCT-116	HCT-116 LFQ	human
LLANIVPIAM	0.1	P03901	HCT-116	HCT-116 TMT	human
LLANIVPIA	1.1	P03901	HCT-116	HCT-116 LFQ & HCT-116 TMT	human
TLMTLNTHSLLA	2.2	P03901	HCT-116	HCT-116 LFQ	human
LLANIVPIAMLV	1.1	P03901	HCT-116	HCT-116 LFQ	human
FTATELIMFY	0.6	P03905	HCT-116	HCT-116 LFQ & HCT-116 TMT	human
TLVGSLPLL	0.4	P03905	HCT-116	HCT-116 TMT	human
FTATELIM	1.2	P03905	HCT-116	HCT-116 LFQ & HCT-116 TMT	human
NSDPNINQFFKY	0.6	P03915	HCT-116	HCT-116 LFQ	human
PNINQFFKY	1.3	P03915	HCT-116	HCT-116 LFQ	human
KEYDGVVVV	1	P03923	HCT-116	HCT-116 LFQ & HCT-116 TMT	human
VLVGLAMEV	-1.9	P03923	HCT-116	HCT-116 TMT	human
VWPTMITPML	1.7	P03928	HCT-116	HCT-116 LFQ & HCT-116 TMT	human
TTVWPTMITP	-0.5	P03928	HCT-116	HCT-116 TMT	human
VWPTMITPM	0.4	P03928	HCT-116	HCT-116 TMT	human
LNTTVWPTM	0.8	P03928	HCT-116	HCT-116 TMT	human
MPQLNTTVWPTMITPML	2.6	P03928	HCT-116	HCT-116 LFQ	human
MPQLNTTVWPTMITP	1.7	P03928	HCT-116	HCT-116 LFQ	human
MLNTNYHLPPSPKPM	1.7	P03928	HCT-116	HCT-116 LFQ	human
LNTNYHLPPSPKPMK	1.1	P03928	HCT-116	HCT-116 LFQ	human
LNTNYHLPPSPKPM	3.1	P03928	HCT-116	HCT-116 LFQ	human
LNTTVWPTMITP	1.8	P03928	HCT-116	HCT-116 LFQ	human
NTNYHLPPSPKP	1.3	P03928	HCT-116	HCT-116 LFQ	human
SLHSLPPQS	1.1	P03928	HCT-116	HCT-116 LFQ	human
LSEPSSLQY	0.8	P04035	HCT-116	HCT-116 LFQ & HCT-116 TMT	human
AILGPTFTL	0	P04035	HCT-116	HCT-116 TMT	human
LLDTSSVLV	0.9	P04035	HCT-116	HCT-116 TMT	human
SLLDTSSVL	-0.1	P04035	HCT-116	HCT-116 TMT	human
ILGPTFTL	1.9	P04035	HCT-116	HCT-116 LFQ & HCT-116 TMT	human
SREGRPIWQL	1.6	P04035	HCT-116	HCT-116 LFQ	human
KMISMDIEQV	2	P04035	HCT-116	HCT-116 LFQ	human
AEIIQLVNA	1.2	P04035	HCT-116	HCT-116 LFQ	human
FLDKELTGL	2.6	P04035	HCT-116	HCT-116 LFQ	human
LSSDIIILT	4.6	P04035	HCT-116	HCT-116 LFQ	human
PYQYPALTPEQKKELSD	1.3	P04075	HCT-116	HCT-116 LFQ	human
ALSDHHIYL	0.4	P04075	HCT-116	HCT-116 LFQ	human
FLKQAWFIENEEQEYVQTVK	3.1	P04083	HCT-116	HCT-116 LFQ	human
ALTGHLEEVVLALLK	2.2	P04083	HCT-116	HCT-116 LFQ	human
FIENEEQEYVQTVK	1.4	P04083	HCT-116	HCT-116 LFQ	human
EIDMNDIKAFY	1.2	P04083	HCT-116	HCT-116 LFQ	human
AMVSEFLKQAW	1	P04083	HCT-116	HCT-116 LFQ	human
ALTGHLEEV	1	P04083	HCT-116	HCT-116 LFQ	human
VELEVPQL	-0.4	P04114	HCT-116	HCT-116 TMT	human
SSPPVILL	0.1	P04156	HCT-116	HCT-116 TMT	human
VLFSSPPVILL	1.8	P04156	HCT-116	HCT-116 LFQ	human
AESVVKLTA	1.8	P04183	HCT-116	HCT-116 LFQ & HCT-116 TMT	human
GGGIGGGGFGGFGSGGG	2.1	P04264	HCT-116	HCT-116 TMT	human
GSGGGGFGGGGFGGGGY	-0.8	P04264	HCT-116	HCT-116 TMT	human
GGGGFGGGGFGGGGIGG	1.1	P04264	HCT-116	HCT-116 TMT	human
GGGIGGGGFGGFGSGG	0.8	P04264	HCT-116	HCT-116 TMT	human
GIGGGGFGGFGSGGGG	0.8	P04264	HCT-116	HCT-116 TMT	human
GGGGIGGGGFGGFGS	0.3	P04264	HCT-116	HCT-116 TMT	human
GIGGGGFGGFGSGG	0.4	P04264	HCT-116	HCT-116 TMT	human
GGFGGGGIGGGGFG	0.3	P04264	HCT-116	HCT-116 TMT	human
GFGGGGFGGGGIGG	0.6	P04264	HCT-116	HCT-116 TMT	human
GFGGGGIGGGGFG	0.1	P04264	HCT-116	HCT-116 TMT	human
GGGIGGGGFGGFG	0.4	P04264	HCT-116	HCT-116 TMT	human
GYGGGGFGGGGFG	-1.7	P04264	HCT-116	HCT-116 TMT	human
GGIGGGGFGGFG	0.4	P04264	HCT-116	HCT-116 TMT	human
GGFGGGGFGGGG	0.3	P04264	HCT-116	HCT-116 TMT	human
GSGGGGFGGGGF	0.2	P04264	HCT-116	HCT-116 TMT	human
GGGIGGGGFGGF	0.1	P04264	HCT-116	HCT-116 TMT	human
GGFGGFGSGGGG	0.1	P04264	HCT-116	HCT-116 TMT	human
GGGFGGFGSGGG	0.8	P04264	HCT-116	HCT-116 TMT	human
GGGFGGGGIGGG	-0.6	P04264	HCT-116	HCT-116 TMT	human
GGGFGGFGSGG	0.2	P04264	HCT-116	HCT-116 TMT	human
GIGGGGFGGFG	0.1	P04264	HCT-116	HCT-116 TMT	human
GGGIGGGGFGG	-0.1	P04264	HCT-116	HCT-116 TMT	human
NVEIDPEIQ	0.9	P04264	HCT-116	HCT-116 LFQ & HCT-116 TMT	human
AENEFVTIK	0.1	P04264	HCT-116	HCT-116 TMT	human
TNAENEFVT	0.3	P04264	HCT-116	HCT-116 TMT	human
TLLEGEES	0.2	P04264	HCT-116	HCT-116 TMT	human
VEIDPEIQ	0.2	P04264	HCT-116	HCT-116 TMT	human
AQYEDIAQ	0	P04264|P12035	HCT-116	HCT-116 TMT	human
GLMTTVHAI	2.2	P04406	HCT-116	HCT-116 LFQ & HCT-116 TMT	human
SADAPMFVM	-0.2	P04406	HCT-116	HCT-116 TMT	human
SADAPMFV	0.8	P04406	HCT-116	HCT-116 TMT	human
VDIVAINDPFIDLNYMVYMFQYDSTHGK	1.8	P04406	HCT-116	HCT-116 LFQ	human
GKVKVGVNGFGRIG	5.5	P04406	HCT-116	HCT-116 LFQ	human
GKVKVGVNGFG	1.1	P04406	HCT-116	HCT-116 LFQ	human
FIDLNYMVY	1.7	P04406	HCT-116	HCT-116 LFQ	human
ALNDHFVKL	2.4	P04406	HCT-116	HCT-116 LFQ	human
GKVKVGVNG	0.9	P04406	HCT-116	HCT-116 LFQ	human
KVDIVAIND	6.4	P04406	HCT-116	HCT-116 LFQ	human
GIVEGLMTTV	1.5	P04406|O14556	HCT-116	HCT-116 LFQ & HCT-116 TMT	human
GIVEGLMT	-0.1	P04406|O14556	HCT-116	HCT-116 TMT	human
VLFPGYTHL	2.9	P04424	HCT-116	HCT-116 LFQ	human
TLSGLLWEL	2.7	P04424	HCT-116	HCT-116 LFQ	human
ATDLAYYLV	1.2	P04424	HCT-116	HCT-116 LFQ	human
GSHSMRYFFTSVSRPG	1.7	P04439|P30455|P30443	HCT-116	HCT-116 LFQ	human
GSHSMRYFFTSVSR	1.7	P04439|P30455|P30443	HCT-116	HCT-116 LFQ	human
GSHSMRYFFT	0.4	P04439|P30455|P30443	HCT-116	HCT-116 LFQ	human
GSHSMRYFF	2	P04439|P30455|P30443	HCT-116	HCT-116 LFQ	human
RKGGSYTQAASSDSAQGSDVSLTACKV	1.2	P04439|P30455|P30443|P13746|P16188	HCT-116	HCT-116 LFQ	human
GSYTQAASSDSAQGSDVSLTACKV	5.9	P04439|P30455|P30443|P13746|P16188	HCT-116	HCT-116 LFQ	human
SYTQAASSDSAQGSDVSLTACKV	1.7	P04439|P30455|P30443|P13746|P16188	HCT-116	HCT-116 LFQ	human
ASSDSAQGSDVSLTACKV	2.2	P04439|P30455|P30443|P13746|P16188	HCT-116	HCT-116 LFQ	human
SSDSAQGSDVSLTACKV	1.2	P04439|P30455|P30443|P13746|P16188	HCT-116	HCT-116 LFQ	human
SDSAQGSDVSLTACKV	1.5	P04439|P30455|P30443|P13746|P16188	HCT-116	HCT-116 LFQ	human
SDVSLTACKV	0.7	P04439|P30455|P30443|P13746|P16188	HCT-116	HCT-116 LFQ	human
VMAPRTLLL	1.6	P04439|P30455|P30443|P13746|P16188	HCT-116	HCT-116 LFQ	human
DVSLTACKV	2.1	P04439|P30455|P30443|P13746|P16188	HCT-116	HCT-116 LFQ	human
VETRPAGDGTFQKWAA	1.5	P04439|P30455|P30443|P13746|P16188|P13747	HCT-116	HCT-116 LFQ	human
NEDLRSWTA	1.8	P04439|P30455|P30443|P13746|P16188|P13747	HCT-116	HCT-116 LFQ	human
SSDSAQGSDVSLTA	1.1	P04439|P30455|P30443|P13746|P16188|P30464|P30484	HCT-116	HCT-116 LFQ & HCT-116 TMT	human
SDSAQGSDVSLTA	1.8	P04439|P30455|P30443|P13746|P16188|P30464|P30484	HCT-116	HCT-116 LFQ & HCT-116 TMT	human
SAQGSDVSLTA	0.8	P04439|P30455|P30443|P13746|P16188|P30464|P30484	HCT-116	HCT-116 LFQ & HCT-116 TMT	human
AASSDSAQGSDVSLTA	1.9	P04439|P30455|P30443|P13746|P16188|P30464|P30484	HCT-116	HCT-116 LFQ	human
GSDVSLTA	1.7	P04439|P30455|P30443|P13746|P16188|P30464|P30484	HCT-116	HCT-116 LFQ	human
TELVETRPAGD	1.5	P04439|P30455|P30443|P13746|P16188|P30464|P30484|P13747	HCT-116	HCT-116 LFQ & HCT-116 TMT	human
ALGFYPAEITL	1.6	P04439|P30455|P30443|P13746|P16188|P30464|P30484|P13747	HCT-116	HCT-116 LFQ & HCT-116 TMT	human
LLDIDETEY	-0.2	P04626	HCT-116	HCT-116 TMT	human
EEITGYLY	-0.3	P04626	HCT-116	HCT-116 TMT	human
YSDESGNMDF	0.7	P04632	HCT-116	HCT-116 TMT	human
SELPGAFEA	2.3	P04632	HCT-116	HCT-116 LFQ & HCT-116 TMT	human
KLLPENNVL	0.5	P04637	HCT-116	HCT-116 LFQ	human
PTQVSSSLSPEGT	-0.4	P04792	HCT-116	HCT-116 TMT	human
PTQVSSSLSPEG	0.9	P04792	HCT-116	HCT-116 LFQ & HCT-116 TMT	human
IESPAVAAPAY	-1.2	P04792	HCT-116	HCT-116 TMT	human
PEAAKSDETAA	0	P04792	HCT-116	HCT-116 TMT	human
SLSPEGTLTV	0.6	P04792	HCT-116	HCT-116 TMT	human
NEITIPVTF	0.9	P04792	HCT-116	HCT-116 LFQ & HCT-116 TMT	human
PTQVSSSLS	-0.7	P04792	HCT-116	HCT-116 TMT	human
PTQVSSSL	-0.3	P04792	HCT-116	HCT-116 TMT	human
SNEITIPVTFESRAQLGGPEAAKSDETAAK	1.1	P04792	HCT-116	HCT-116 LFQ	human
SNEITIPVTFESRAQLGGPEAAKSDETAA	1	P04792	HCT-116	HCT-116 LFQ	human
NEITIPVTFESRAQLGGPEAAKSDETAAK	1.6	P04792	HCT-116	HCT-116 LFQ	human
EITIPVTFESRAQLGGPEAAKSDETAAK	2.2	P04792	HCT-116	HCT-116 LFQ	human
NEITIPVTFESRAQLGGPEAAKSDETAA	2.7	P04792	HCT-116	HCT-116 LFQ	human
PTQVSSSLSPEGTLTVEAPMPKLATQSN	1	P04792	HCT-116	HCT-116 LFQ	human
EITIPVTFESRAQLGGPEAAKSDETAA	2	P04792	HCT-116	HCT-116 LFQ	human
ITIPVTFESRAQLGGPEAAKSDETAAK	1.3	P04792	HCT-116	HCT-116 LFQ	human
ITIPVTFESRAQLGGPEAAKSDETAA	1.2	P04792	HCT-116	HCT-116 LFQ	human
IPVTFESRAQLGGPEAAKSDETAA	2.9	P04792	HCT-116	HCT-116 LFQ	human
FESRAQLGGPEAAKSDETAAK	0.7	P04792	HCT-116	HCT-116 LFQ	human
FESRAQLGGPEAAKSDETAA	0.6	P04792	HCT-116	HCT-116 LFQ	human
ESRAQLGGPEAAKSDETAAK	1.7	P04792	HCT-116	HCT-116 LFQ	human
ESRAQLGGPEAAKSDETAA	0.6	P04792	HCT-116	HCT-116 LFQ	human
SRAQLGGPEAAKSDETAAK	0.9	P04792	HCT-116	HCT-116 LFQ	human
SRAQLGGPEAAKSDETAA	0.8	P04792	HCT-116	HCT-116 LFQ	human
RAQLGGPEAAKSDETAAK	2.3	P04792	HCT-116	HCT-116 LFQ	human
RAQLGGPEAAKSDETAA	0.5	P04792	HCT-116	HCT-116 LFQ	human
AQLGGPEAAKSDETAAK	0.9	P04792	HCT-116	HCT-116 LFQ	human
AQLGGPEAAKSDETAA	0.5	P04792	HCT-116	HCT-116 LFQ	human
QLGGPEAAKSDETAA	0.5	P04792	HCT-116	HCT-116 LFQ	human
LGGPEAAKSDETAAK	0.6	P04792	HCT-116	HCT-116 LFQ	human
TERRVPFSLLRGPSW	2	P04792	HCT-116	HCT-116 LFQ	human
LGGPEAAKSDETAA	1	P04792	HCT-116	HCT-116 LFQ	human
PTQVSSSLSPEGTL	1.7	P04792	HCT-116	HCT-116 LFQ	human
GGPEAAKSDETAAK	0.6	P04792	HCT-116	HCT-116 LFQ	human
TERRVPFSLLRGP	0.8	P04792	HCT-116	HCT-116 LFQ	human
PTQVSSSLSPE	0.8	P04792	HCT-116	HCT-116 LFQ	human
TERRVPFSL	1.4	P04792	HCT-116	HCT-116 LFQ	human
RLFDQAFGL	1.3	P04792	HCT-116	HCT-116 LFQ	human
TERRVPFS	0.5	P04792	HCT-116	HCT-116 LFQ	human
NSELSCQLY	2.5	P04818	HCT-116	HCT-116 LFQ & HCT-116 TMT	human
DEFPLLTT	0.7	P04818	HCT-116	HCT-116 TMT	human
YMIAHITGL	1.5	P04818	HCT-116	HCT-116 LFQ	human
MEAPAAGLF	0.8	P04843	HCT-116	HCT-116 LFQ & HCT-116 TMT	human
MLQEPLLVV	0.8	P04843	HCT-116	HCT-116 TMT	human
ILDDSVEM	1.1	P04843	HCT-116	HCT-116 TMT	human
KISVIVETV	0.8	P04843	HCT-116	HCT-116 LFQ	human
SEKQFVVF	2	P04843	HCT-116	HCT-116 LFQ	human
SEAFSVASA	-0.1	P04844	HCT-116	HCT-116 TMT	human
QEALSALTA	0.1	P04844	HCT-116	HCT-116 TMT	human
RLDELGGVYL	0.5	P04844	HCT-116	HCT-116 LFQ	human
VLPDDLSGV	-0.3	P04899	HCT-116	HCT-116 TMT	human
AEAEAVAVA	0.6	P04920	HCT-116	HCT-116 TMT	human
VVVGDLVEV	3.5	P05023|P50993	HCT-116	HCT-116 LFQ & HCT-116 TMT	human
SLLYNVPAV	0.1	P05067	HCT-116	HCT-116 TMT	human
FAEDVGSNKGAIIGLMVGGVV	3.3	P05067	HCT-116	HCT-116 LFQ	human
DVGSNKGAIIGLMVGGVV	0.4	P05067	HCT-116	HCT-116 LFQ	human
FAEDVGSNKGAIIGL	0.9	P05067	HCT-116	HCT-116 LFQ	human
LLAAWTARA	0.9	P05067	HCT-116	HCT-116 LFQ	human
ATDYENYALVY	0.2	P05090	HCT-116	HCT-116 TMT	human
TDAAVSFAKDF	2.9	P05141	HCT-116	HCT-116 LFQ	human
VLYDEIKKYT	1.3	P05141	HCT-116	HCT-116 LFQ	human
GAWSNVLRGMGGAF	1.1	P05141|P12235	HCT-116	HCT-116 LFQ	human
GAWSNVLRGMGG	1.9	P05141|P12235	HCT-116	HCT-116 LFQ	human
VLVLYDEIKKY	4	P05141|P12235	HCT-116	HCT-116 LFQ	human
VLVLYDEIKK	1.4	P05141|P12235	HCT-116	HCT-116 LFQ	human
MLAGNEFQV	0.2	P05161	HCT-116	HCT-116 TMT	human
KMLAGNEFQV	0.7	P05161	HCT-116	HCT-116 LFQ	human
NMVDIIHSV	0.5	P05166	HCT-116	HCT-116 LFQ & HCT-116 TMT	human
SIAEMGAYV	0.4	P05198	HCT-116	HCT-116 TMT	human
SILRHVAEV	1	P05198	HCT-116	HCT-116 LFQ	human
SVPAGGAVAVSAAPG	-0.9	P05387	HCT-116	HCT-116 TMT	human
AVAVSAAPG	-1.2	P05387	HCT-116	HCT-116 TMT	human
SAPAAAEEKKDEKKEESEESDDDMGFGLFD	3.1	P05387	HCT-116	HCT-116 LFQ	human
PAAAEEKKDEKKEESEESDDDMGFGLFD	2.9	P05387	HCT-116	HCT-116 LFQ	human
KDEKKEESEESDDDMGFGLFD	1.8	P05387	HCT-116	HCT-116 LFQ	human
DEKKEESEESDDDMGFGLFD	3	P05387	HCT-116	HCT-116 LFQ	human
MRYVASYLLAALGGNSS	2	P05387	HCT-116	HCT-116 LFQ	human
MRYVASYLLAALGGNS	1.7	P05387	HCT-116	HCT-116 LFQ	human
MRYVASYLLAALGGN	1.8	P05387	HCT-116	HCT-116 LFQ	human
MRYVASYLLAAL	1.8	P05387	HCT-116	HCT-116 LFQ	human
MRYVASYLLAA	1.2	P05387	HCT-116	HCT-116 LFQ	human
KLASVPAGG	0.9	P05387	HCT-116	HCT-116 LFQ	human
RLNKVISEL	1.7	P05387	HCT-116	HCT-116 LFQ	human
SEESDDDMGFGL	0.9	P05387|P05386	HCT-116	HCT-116 TMT	human
EESDDDMGFGL	-2.7	P05387|P05386	HCT-116	HCT-116 TMT	human
ESDDDMGFGL	0.9	P05387|P05386	HCT-116	HCT-116 TMT	human
DDDMGFGL	-0.5	P05387|P05386	HCT-116	HCT-116 TMT	human
KKEESEESDDDMGFGLFD	1.2	P05387|P05386	HCT-116	HCT-116 LFQ	human
KEESEESDDDMGFGLFD	2.7	P05387|P05386	HCT-116	HCT-116 LFQ	human
IRGNVGFVF	1.4	P05388	HCT-116	HCT-116 LFQ	human
AAAPAKVEAKEESEESDEDMGFGLFD	1.8	P05388|Q8NHW5	HCT-116	HCT-116 LFQ	human
AKEESEESDEDMGFGLFD	1.9	P05388|Q8NHW5	HCT-116	HCT-116 LFQ	human
VTEEFQPVY	1.1	P05556	HCT-116	HCT-116 LFQ & HCT-116 TMT	human
EEVEVILQY	0	P05556	HCT-116	HCT-116 TMT	human
LSEGVTISY	0.7	P05556	HCT-116	HCT-116 LFQ	human
YLMDLSYSM	0.3	P05556|P26010|P05106|P05107	HCT-116	HCT-116 TMT	human
RLAADDFRV	0.8	P05783	HCT-116	HCT-116 LFQ & HCT-116 TMT	human
AAETTLTEL	-0.2	P05783	HCT-116	HCT-116 TMT	human
GSVQAPSYG	-2.3	P05783	HCT-116	HCT-116 TMT	human
LEAEIATY	0.7	P05783	HCT-116	HCT-116 LFQ & HCT-116 TMT	human
RIVDGKVVSETNDTKVL	2	P05783	HCT-116	HCT-116 LFQ	human
IVDGKVVSETNDTKVL	2	P05783	HCT-116	HCT-116 LFQ	human
SFTTRSTFSTNYRS	1	P05783	HCT-116	HCT-116 LFQ	human
GKVVSETNDTKVL	0.5	P05783	HCT-116	HCT-116 LFQ	human
YGARPVSSAASVY	1.6	P05783	HCT-116	HCT-116 LFQ	human
ILLHLESEL	1.1	P05783	HCT-116	HCT-116 LFQ	human
RLASYLDRV	1	P05783	HCT-116	HCT-116 LFQ	human
GGYGGASGMGGITAV	0.1	P05787	HCT-116	HCT-116 TMT	human
LGSSFGSGAGSSSF	1.1	P05787	HCT-116	HCT-116 TMT	human
YAGGLSSAYGGLTS	0.3	P05787	HCT-116	HCT-116 TMT	human
GGYGGASGMGGITA	0.2	P05787	HCT-116	HCT-116 TMT	human
AGGLSSAYGGLTSP	0.8	P05787	HCT-116	HCT-116 TMT	human
GGLTSPGLSYSLGS	0.5	P05787	HCT-116	HCT-116 TMT	human
YSLGSSFGSGAGSS	1.5	P05787	HCT-116	HCT-116 TMT	human
GYGGASGMGGITAV	-0.5	P05787	HCT-116	HCT-116 TMT	human
SGYAGGLSSAYGG	0.4	P05787	HCT-116	HCT-116 TMT	human
SAYGGLTSPGLSY	0.3	P05787	HCT-116	HCT-116 TMT	human
GYGGASGMGGITA	0.8	P05787	HCT-116	HCT-116 TMT	human
GGLTSPGLSYSLG	1.5	P05787	HCT-116	HCT-116 TMT	human
YAGGLSSAYGGLT	0.4	P05787	HCT-116	HCT-116 TMT	human
MGGITAVTVNQSL	0.8	P05787	HCT-116	HCT-116 TMT	human
GGITAVTVNQSL	1.8	P05787	HCT-116	HCT-116 LFQ & HCT-116 TMT	human
SPLVLEVDPNIQ	0.8	P05787	HCT-116	HCT-116 TMT	human
YGGLTSPGLSYS	0.3	P05787	HCT-116	HCT-116 TMT	human
GGLTSPGLSYSL	0.2	P05787	HCT-116	HCT-116 TMT	human
GLGGGYGGASGM	0.3	P05787	HCT-116	HCT-116 TMT	human
SAYGGLTSPGLS	-0.4	P05787	HCT-116	HCT-116 TMT	human
GLTSPGLSYSLG	-0.4	P05787	HCT-116	HCT-116 TMT	human
GITAVTVNQSL	1	P05787	HCT-116	HCT-116 LFQ & HCT-116 TMT	human
LVLEVDPNIQA	0.5	P05787	HCT-116	HCT-116 LFQ & HCT-116 TMT	human
SLGSSFGSGAG	0.7	P05787	HCT-116	HCT-116 TMT	human
GLGGGYGGASG	-3	P05787	HCT-116	HCT-116 TMT	human
VLEVDPNIQAV	1.2	P05787	HCT-116	HCT-116 TMT	human
ISSSSFSRVG	0.8	P05787	HCT-116	HCT-116 LFQ & HCT-116 TMT	human
ITAVTVNQSL	1	P05787	HCT-116	HCT-116 LFQ & HCT-116 TMT	human
LVSESSDVLP	3.2	P05787	HCT-116	HCT-116 LFQ & HCT-116 TMT	human
LVLEVDPNIQ	-0.2	P05787	HCT-116	HCT-116 TMT	human
SAYGGLTSPG	0.2	P05787	HCT-116	HCT-116 TMT	human
YAGGLSSAYG	0.5	P05787	HCT-116	HCT-116 TMT	human
VLEVDPNIQA	0.2	P05787	HCT-116	HCT-116 TMT	human
YSLGSSFGSG	0.6	P05787	HCT-116	HCT-116 TMT	human
NMDNMFESY	0.7	P05787	HCT-116	HCT-116 LFQ & HCT-116 TMT	human
AEAESMYQI	0.7	P05787	HCT-116	HCT-116 LFQ & HCT-116 TMT	human
LSPLVLEVD	1.8	P05787	HCT-116	HCT-116 LFQ & HCT-116 TMT	human
LLSPLVLEV	2.7	P05787	HCT-116	HCT-116 LFQ & HCT-116 TMT	human
VSESSDVLP	-0.8	P05787	HCT-116	HCT-116 TMT	human
VLEVDPNIQ	-0.4	P05787	HCT-116	HCT-116 TMT	human
SAYGGLTSP	1.1	P05787	HCT-116	HCT-116 TMT	human
SPLVLEVD	2.1	P05787	HCT-116	HCT-116 LFQ & HCT-116 TMT	human
MENEFVLI	-0.2	P05787	HCT-116	HCT-116 TMT	human
SESSDVLP	-0.3	P05787	HCT-116	HCT-116 TMT	human
AVTVNQSL	0.3	P05787	HCT-116	HCT-116 TMT	human
ISSSSFSR	1	P05787	HCT-116	HCT-116 TMT	human
ESSDVLPK	0.2	P05787	HCT-116	HCT-116 TMT	human
SLDMDSII	0.1	P05787	HCT-116	HCT-116 TMT	human
GMGGITAV	-0.1	P05787	HCT-116	HCT-116 TMT	human
SSNFRGGLGGGYGGASGMGGITAVTVNQSL	1.4	P05787	HCT-116	HCT-116 LFQ	human
FRGGLGGGYGGASGMGGITAVTVNQSL	2	P05787	HCT-116	HCT-116 LFQ	human
SIRVTQKSYKVSTSGPRAFSSRSYTSG	1.2	P05787	HCT-116	HCT-116 LFQ	human
SIRVTQKSYKVSTSGPRAFSSRSYT	0.6	P05787	HCT-116	HCT-116 LFQ	human
SIRVTQKSYKVSTSGPRAFSSRSY	1.6	P05787	HCT-116	HCT-116 LFQ	human
SIRVTQKSYKVSTSGPRAFSSRS	0.7	P05787	HCT-116	HCT-116 LFQ	human
SYTSGPGSRISSSSFSRVGSSN	0.9	P05787	HCT-116	HCT-116 LFQ	human
GGGYGGASGMGGITAVTVNQSL	1.2	P05787	HCT-116	HCT-116 LFQ	human
YTSGPGSRISSSSFSRVGSSN	3.4	P05787	HCT-116	HCT-116 LFQ	human
GGYGGASGMGGITAVTVNQSL	1.2	P05787	HCT-116	HCT-116 LFQ	human
LSPLVLEVDPNIQAVRTQEKE	0.9	P05787	HCT-116	HCT-116 LFQ	human
SIRVTQKSYKVSTSGPRAFSS	0.7	P05787	HCT-116	HCT-116 LFQ	human
GYGGASGMGGITAVTVNQSL	2.2	P05787	HCT-116	HCT-116 LFQ	human
TSGPGSRISSSSFSRVGSSN	0.2	P05787	HCT-116	HCT-116 LFQ	human
FRGGLGGGYGGASGMGGITA	1.2	P05787	HCT-116	HCT-116 LFQ	human
SIRVTQKSYKVSTSGPRAFS	2.5	P05787	HCT-116	HCT-116 LFQ	human
SYTSGPGSRISSSSFSRVG	2.1	P05787	HCT-116	HCT-116 LFQ	human
SGPGSRISSSSFSRVGSSN	0.7	P05787	HCT-116	HCT-116 LFQ	human
SSNFRGGLGGGYGGASGMG	1.2	P05787	HCT-116	HCT-116 LFQ	human
YGGASGMGGITAVTVNQSL	2.1	P05787	HCT-116	HCT-116 LFQ	human
SIHTKTTSGYAGGLSSAYG	0.6	P05787	HCT-116	HCT-116 LFQ	human
SIRVTQKSYKVSTSGPRAF	1.1	P05787	HCT-116	HCT-116 LFQ	human
GLGGGYGGASGMGGITAV	1.7	P05787	HCT-116	HCT-116 LFQ	human
GGASGMGGITAVTVNQSL	3.2	P05787	HCT-116	HCT-116 LFQ	human
GPGSRISSSSFSRVGSSN	2.9	P05787	HCT-116	HCT-116 LFQ	human
SSFGSGAGSSSFSRTSSS	0.6	P05787	HCT-116	HCT-116 LFQ	human
GASGMGGITAVTVNQSLL	3.2	P05787	HCT-116	HCT-116 LFQ	human
YTSGPGSRISSSSFSRVG	1	P05787	HCT-116	HCT-116 LFQ	human
SIRVTQKSYKVSTSGPRA	0.6	P05787	HCT-116	HCT-116 LFQ	human
GASGMGGITAVTVNQSL	2.1	P05787	HCT-116	HCT-116 LFQ	human
TSGPGSRISSSSFSRVG	0.7	P05787	HCT-116	HCT-116 LFQ	human
PGSRISSSSFSRVGSSN	1.1	P05787	HCT-116	HCT-116 LFQ	human
FRGGLGGGYGGASGMGG	4.6	P05787	HCT-116	HCT-116 LFQ	human
ASGMGGITAVTVNQSLL	1.8	P05787	HCT-116	HCT-116 LFQ	human
IETRDGKLVSESSDVLP	1.7	P05787	HCT-116	HCT-116 LFQ	human
SYTSGPGSRISSSSFSR	2.2	P05787	HCT-116	HCT-116 LFQ	human
SIRVTQKSYKVSTSGPR	1.4	P05787	HCT-116	HCT-116 LFQ	human
SIRVTQKSYKVSTSGP	1.1	P05787	HCT-116	HCT-116 LFQ	human
SGPGSRISSSSFSRVG	1.6	P05787	HCT-116	HCT-116 LFQ	human
ASGMGGITAVTVNQSL	1.9	P05787	HCT-116	HCT-116 LFQ	human
FRGGLGGGYGGASGMG	0.7	P05787	HCT-116	HCT-116 LFQ	human
TRDGKLVSESSDVLPK	1	P05787	HCT-116	HCT-116 LFQ	human
SIRVTQKSYKVSTSG	0.7	P05787	HCT-116	HCT-116 LFQ	human
TRDGKLVSESSDVLP	0.9	P05787	HCT-116	HCT-116 LFQ	human
SRISSSSFSRVGSSN	1	P05787	HCT-116	HCT-116 LFQ	human
GPGSRISSSSFSRVG	3	P05787	HCT-116	HCT-116 LFQ	human
SGMGGITAVTVNQSL	3.5	P05787	HCT-116	HCT-116 LFQ	human
RDGKLVSESSDVLP	0.8	P05787	HCT-116	HCT-116 LFQ	human
SIRVTQKSYKVSTS	1.1	P05787	HCT-116	HCT-116 LFQ	human
PGSRISSSSFSRVG	1.4	P05787	HCT-116	HCT-116 LFQ	human
SSNFRGGLGGGYGG	0.9	P05787	HCT-116	HCT-116 LFQ	human
DGKLVSESSDVLPK	1.2	P05787	HCT-116	HCT-116 LFQ	human
LSPLVLEVDPNIQA	2.2	P05787	HCT-116	HCT-116 LFQ	human
SIRVTQKSYKVST	0.6	P05787	HCT-116	HCT-116 LFQ	human
GKLVSESSDVLPK	0.5	P05787	HCT-116	HCT-116 LFQ	human
GSRISSSSFSRVG	1.3	P05787	HCT-116	HCT-116 LFQ	human
LSPLVLEVDPNIQ	3	P05787	HCT-116	HCT-116 LFQ	human
GPGSRISSSSFSR	4	P05787	HCT-116	HCT-116 LFQ	human
SIRVTQKSYKVS	1	P05787	HCT-116	HCT-116 LFQ	human
SRISSSSFSRVG	1.5	P05787	HCT-116	HCT-116 LFQ	human
PGSRISSSSFSR	0.5	P05787	HCT-116	HCT-116 LFQ	human
KLVSESSDVLPK	1.1	P05787	HCT-116	HCT-116 LFQ	human
PNIQAVRTQEKE	1.5	P05787	HCT-116	HCT-116 LFQ	human
GITAVTVNQSLL	1.5	P05787	HCT-116	HCT-116 LFQ	human
AVVVKKIETRDG	0.5	P05787	HCT-116	HCT-116 LFQ	human
PGSRISSSSFS	1.1	P05787	HCT-116	HCT-116 LFQ	human
LVSESSDVLPK	1	P05787	HCT-116	HCT-116 LFQ	human
SIRVTQKSYKV	0.9	P05787	HCT-116	HCT-116 LFQ	human
ITAVTVNQSLL	1.4	P05787	HCT-116	HCT-116 LFQ	human
KLVSESSDVLP	3.9	P05787	HCT-116	HCT-116 LFQ	human
RISSSSFSRVG	5.9	P05787	HCT-116	HCT-116 LFQ	human
SIRVTQKSY	0.9	P05787	HCT-116	HCT-116 LFQ	human
KLSELEAAL	1.1	P05787	HCT-116	HCT-116 LFQ	human
SSNFRGGLG	1.6	P05787	HCT-116	HCT-116 LFQ	human
KMLETKWSL	5.6	P05787	HCT-116	HCT-116 LFQ	human
SIRVTQKS	0.6	P05787	HCT-116	HCT-116 LFQ	human
KLLEGEESRL	2	P05787|P08729	HCT-116	HCT-116 LFQ	human
ISDTSVVL	1.1	P05787|P08729	HCT-116	HCT-116 LFQ	human
ALDIEIATY	2.7	P05787|P08729|P08670|P41219	HCT-116	HCT-116 LFQ	human
LDIEIATY	1.3	P05787|P08729|P08670|P41219	HCT-116	HCT-116 LFQ	human
VTVNQSLL	0.9	P05787|P13647	HCT-116	HCT-116 TMT	human
GHGPDGPK	0.6	P05997	HCT-116	HCT-116 LFQ	human
SEPDGFWEA	0.3	P06396	HCT-116	HCT-116 TMT	human
QTDGLGLSY	-0.5	P06396	HCT-116	HCT-116 TMT	human
ASDFITKMDY	1.5	P06396	HCT-116	HCT-116 LFQ	human
LEVVMATY	0.2	P06400	HCT-116	HCT-116 TMT	human
SDAAVDTSSEITTKDLKEKKEVVEEAENG	1.5	P06454	HCT-116	HCT-116 LFQ	human
SDAAVDTSSEITTKDLKEKKEVVEEAE	1.1	P06454	HCT-116	HCT-116 LFQ	human
SDAAVDTSSEITTKDLKEKKEVVEEA	0.9	P06454	HCT-116	HCT-116 LFQ	human
SDAAVDTSSEITTKDLKEKKEVVEE	1	P06454	HCT-116	HCT-116 LFQ	human
GDEDEEAESATGKRAAEDDEDDDVD	1.1	P06454	HCT-116	HCT-116 LFQ	human
SDAAVDTSSEITTKDLKEKKEVVE	0.9	P06454	HCT-116	HCT-116 LFQ	human
SDAAVDTSSEITTKDLKEKKE	1.5	P06454	HCT-116	HCT-116 LFQ	human
AEDDEDDDVDTKKQKTDEDD	0.9	P06454	HCT-116	HCT-116 LFQ	human
LKEKKEVVEEAENGRDAPAN	1.6	P06454	HCT-116	HCT-116 LFQ	human
SDAAVDTSSEITTKDLKEK	0.4	P06454	HCT-116	HCT-116 LFQ	human
EDDEDDDVDTKKQKTDEDD	0.9	P06454	HCT-116	HCT-116 LFQ	human
SDAAVDTSSEITTKDLKE	2.3	P06454	HCT-116	HCT-116 LFQ	human
DDEDDDVDTKKQKTDEDD	1.1	P06454	HCT-116	HCT-116 LFQ	human
EKKEVVEEAENGRDAPAN	0.4	P06454	HCT-116	HCT-116 LFQ	human
DEDDDVDTKKQKTDEDD	1.1	P06454	HCT-116	HCT-116 LFQ	human
KEVVEEAENGRDAPAN	1.1	P06454	HCT-116	HCT-116 LFQ	human
SDAAVDTSSEITTKDL	0.1	P06454	HCT-116	HCT-116 LFQ	human
EVVEEAENGRDAPAN	1.1	P06454	HCT-116	HCT-116 LFQ	human
SDAAVDTSSEITTKD	0.4	P06454	HCT-116	HCT-116 LFQ	human
AAVDTSSEITTKDLK	0.1	P06454	HCT-116	HCT-116 LFQ	human
SDAAVDTSSEITTK	0.1	P06454	HCT-116	HCT-116 LFQ	human
VVEEAENGRDAPAN	0.3	P06454	HCT-116	HCT-116 LFQ	human
SDAAVDTSSEITT	3.3	P06454	HCT-116	HCT-116 LFQ	human
LKEKKEVVEEAEN	0.1	P06454	HCT-116	HCT-116 LFQ	human
YLDSIPPGQYM	-0.5	P06493	HCT-116	HCT-116 TMT	human
VLMQDSRLYL	1.5	P06493	HCT-116	HCT-116 LFQ	human
SEIDQLFRIF	2.4	P06493|P24941	HCT-116	HCT-116 LFQ	human
QEVNFQEY	1.3	P06703	HCT-116	HCT-116 LFQ & HCT-116 TMT	human
IYNEALKG	-0.6	P06703	HCT-116	HCT-116 TMT	human
DQEVNFQEYVTFLGALALIYNEALK	3	P06703	HCT-116	HCT-116 LFQ	human
RLISKFDTV	0.8	P06730	HCT-116	HCT-116 LFQ	human
VVIGMDVAASEFFR	1.9	P06733	HCT-116	HCT-116 LFQ	human
GNPTVEVDLFTSK	2.1	P06733	HCT-116	HCT-116 LFQ	human
VEVDLFTSKGLF	2	P06733	HCT-116	HCT-116 LFQ	human
YTDKVVIGM	1	P06733	HCT-116	HCT-116 LFQ	human
PVVSIEDPFD	0.6	P06733|P13929|P09104	HCT-116	HCT-116 TMT	human
FGANAILGV	0.6	P06733|P13929|P09104	HCT-116	HCT-116 TMT	human
FLGDDVFLREL	1.1	P06737	HCT-116	HCT-116 LFQ & HCT-116 TMT	human
PEFMLPVHF	1.3	P06737	HCT-116	HCT-116 LFQ & HCT-116 TMT	human
EENLFIFGM	1	P06737	HCT-116	HCT-116 TMT	human
TLQNTMINL	0.7	P06737	HCT-116	HCT-116 TMT	human
QISIRGIVGV	1.6	P06737	HCT-116	HCT-116 LFQ	human
MIIKLITSV	1	P06737	HCT-116	HCT-116 LFQ	human
NLAENISRV	1.8	P06737|P11216	HCT-116	HCT-116 LFQ & HCT-116 TMT	human
QEYFVVAA	1.1	P06737|P11216	HCT-116	HCT-116 TMT	human
AMLPYDQYL	1	P06744	HCT-116	HCT-116 LFQ & HCT-116 TMT	human
KLQEVGQVSV	1	P06756	HCT-116	HCT-116 LFQ & HCT-116 TMT	human
ATDINGDDY	-0.1	P06756	HCT-116	HCT-116 TMT	human
ISDQVAEIVSKY	2.4	P06756	HCT-116	HCT-116 LFQ	human
ISYGPDWKDFY	3.1	P06865	HCT-116	HCT-116 LFQ	human
SLDDLLTNV	1.3	P07099	HCT-116	HCT-116 LFQ & HCT-116 TMT	human
DEHVFEVI	0.7	P07099	HCT-116	HCT-116 TMT	human
SLADELALVDVLEDK	1.3	P07195	HCT-116	HCT-116 LFQ	human
ATLKEKLIAPVA	1.3	P07195	HCT-116	HCT-116 LFQ	human
TEALHFVAA	1.4	P07199	HCT-116	HCT-116 LFQ	human
GLTEALHFV	1.1	P07199	HCT-116	HCT-116 LFQ	human
LLIENVAS	-2.2	P07203	HCT-116	HCT-116 TMT	human
ATEESDLAQQY	0.6	P07237	HCT-116	HCT-116 TMT	human
SEVAVIGF	0.4	P07237	HCT-116	HCT-116 TMT	human
NEVEAVKV	0.1	P07237	HCT-116	HCT-116 TMT	human
YLSQDTVSV	-0.1	P07339	HCT-116	HCT-116 TMT	human
DEVTIVNIL	1.3	P07355	HCT-116	HCT-116 LFQ & HCT-116 TMT	human
LIDQDARDLY	2.9	P07355	HCT-116	HCT-116 LFQ	human
ALSGHLETV	0.5	P07355|A6NMY6	HCT-116	HCT-116 LFQ & HCT-116 TMT	human
DEVTIVNI	0.8	P07355|A6NMY6	HCT-116	HCT-116 LFQ & HCT-116 TMT	human
SALSGHLETVILGLLK	1.2	P07355|A6NMY6	HCT-116	HCT-116 LFQ	human
AERDALNIETA	2	P07355|A6NMY6	HCT-116	HCT-116 LFQ	human
AERDALNIET	0.4	P07355|A6NMY6	HCT-116	HCT-116 LFQ	human
QELQEINRVY	2.5	P07355|A6NMY6	HCT-116	HCT-116 LFQ	human
SALSGHLETV	5.2	P07355|A6NMY6	HCT-116	HCT-116 LFQ	human
KGDLENAFL	1	P07355|A6NMY6	HCT-116	HCT-116 LFQ	human
AEGNEFWSA	0.4	P07384	HCT-116	HCT-116 LFQ & HCT-116 TMT	human
SEEIITPVY	5.7	P07384	HCT-116	HCT-116 LFQ	human
YELIITRY	0.7	P07384	HCT-116	HCT-116 LFQ	human
MEISVKEL	3.2	P07384	HCT-116	HCT-116 LFQ	human
MAVTFIGNSTAIQELFK	1	P07437	HCT-116	HCT-116 LFQ	human
PTGTYHGDSDLQLDR	0.9	P07437	HCT-116	HCT-116 LFQ	human
ALTVPELTQQVFDAK	2.1	P07437	HCT-116	HCT-116 LFQ	human
DSDLQLDRISVYY	1.4	P07437	HCT-116	HCT-116 LFQ	human
LQLDRISVYY	0.6	P07437	HCT-116	HCT-116 LFQ	human
QLDRISVYY	1.5	P07437	HCT-116	HCT-116 LFQ	human
TFSVVPSPK	1.5	P07437|Q13509	HCT-116	HCT-116 LFQ	human
SVRSGPFGQIFRPDNFVFGQSGAGNN	0.3	P07437|Q9BVA1|Q13885	HCT-116	HCT-116 LFQ	human
SVRSGPFGQIFRPDNFVFGQSGAGN	1.5	P07437|Q9BVA1|Q13885	HCT-116	HCT-116 LFQ	human
EVISDEHGID	1.4	P07437|Q9BVA1|Q13885|Q13509	HCT-116	HCT-116 LFQ & HCT-116 TMT	human
GHYTEGAELVDSVLDVVRK	2.2	P07437|Q9BVA1|Q13885|Q13509	HCT-116	HCT-116 LFQ	human
GHYTEGAELVDSVLDVVR	1.1	P07437|Q9BVA1|Q13885|Q13509	HCT-116	HCT-116 LFQ	human
IGNSTAIQELFKR	1.4	P07437|Q9BVA1|Q13885|Q13509	HCT-116	HCT-116 LFQ	human
ALYDICFRT	1.6	P07437|Q9BVA1|Q13885|Q13509	HCT-116	HCT-116 LFQ	human
NEALYDICF	1.7	P07437|Q9BVA1|Q13885|Q13509	HCT-116	HCT-116 LFQ	human
VCDIPPRGL	5	P07437|Q9BVA1|Q13885|Q13509	HCT-116	HCT-116 LFQ	human
SEQFTAMF	1.6	P07437|Q9BVA1|Q13885|Q13509	HCT-116	HCT-116 LFQ	human
ILLEEVSPEL	-0.6	P07602	HCT-116	HCT-116 TMT	human
ALVGFCDEV	0.3	P07602	HCT-116	HCT-116 LFQ & HCT-116 TMT	human
LLEEVSPEL	0.1	P07602	HCT-116	HCT-116 TMT	human
SEIAIQMM	-1.2	P07602	HCT-116	HCT-116 TMT	human
ALVVQVAEA	0.1	P07686	HCT-116	HCT-116 TMT	human
KVLDIIATI	1	P07686	HCT-116	HCT-116 LFQ	human
HLAPENFYI	2.2	P07686	HCT-116	HCT-116 LFQ	human
LLQDGEFSMDL	0.2	P07737	HCT-116	HCT-116 TMT	human
SLLQDGEFSM	2.7	P07737	HCT-116	HCT-116 TMT	human
EVGVLVGKDRSS	2.3	P07737	HCT-116	HCT-116 LFQ	human
AGWNAYIDNL	1.1	P07737	HCT-116	HCT-116 LFQ	human
KTDKTLVLL	1.8	P07737	HCT-116	HCT-116 LFQ	human
WNAYIDNL	5.9	P07737	HCT-116	HCT-116 LFQ	human
FTDVNSILRY	0.9	P07814	HCT-116	HCT-116 LFQ & HCT-116 TMT	human
TSDHFETIMKY	1.3	P07814	HCT-116	HCT-116 LFQ	human
TEIDHWLEF	2	P07814	HCT-116	HCT-116 LFQ	human
IRKPYIWEY	1.3	P07814	HCT-116	HCT-116 LFQ	human
MEWDKIWAF	1.6	P07814	HCT-116	HCT-116 LFQ	human
PTADDTSAAVTEEMPPLEGDDDTSRMEE	1.3	P07900	HCT-116	HCT-116 LFQ	human
TSAAVTEEMPPLEGDDDTSRMEEVD	1.2	P07900	HCT-116	HCT-116 LFQ	human
DDDTSRMEEVD	1.2	P07900	HCT-116	HCT-116 LFQ	human
DDTSRMEEVD	1.3	P07900	HCT-116	HCT-116 LFQ	human
ILEKKVEKV	1.6	P07900	HCT-116	HCT-116 LFQ	human
YLVAEKVTV	2.2	P07900|Q14568	HCT-116	HCT-116 LFQ	human
GDPEEEEEEEE	0.4	P07919|A0A096LP55	HCT-116	HCT-116 TMT	human
GDPEEEEEEE	0.2	P07919|A0A096LP55	HCT-116	HCT-116 TMT	human
EEEEEEELVD	0.7	P07919|A0A096LP55	HCT-116	HCT-116 TMT	human
GDPEEEEEE	0.8	P07919|A0A096LP55	HCT-116	HCT-116 TMT	human
YQDPVTLQL	-0.1	P07942	HCT-116	HCT-116 TMT	human
IENVVTTF	0.2	P07942	HCT-116	HCT-116 TMT	human
FLIRESETL	1.6	P07948	HCT-116	HCT-116 LFQ	human
AEFAERSVA	0.8	P07951|P06753	HCT-116	HCT-116 LFQ	human
DDYAGFVF	0.1	P07996|P35442	HCT-116	HCT-116 TMT	human
GSGQIQIIPGAN	-0.5	P08047	HCT-116	HCT-116 TMT	human
SDQDHSMDEMTAVVKIEKGVGGNNGGN	2.8	P08047	HCT-116	HCT-116 LFQ	human
SDQDHSMDEMTAVVKIEKGVGGNN	0.3	P08047	HCT-116	HCT-116 LFQ	human
SDQDHSMDEMTAVVKIEKGVGGN	0.1	P08047	HCT-116	HCT-116 LFQ	human
LLGELPRLLLL	1.2	P08174	HCT-116	HCT-116 LFQ	human
FTDKELLAY	1.5	P08183	HCT-116	HCT-116 LFQ	human
PPALASKNAEVTG	0.4	P08195	HCT-116	HCT-116 LFQ	human
PPALASKNAEVT	0.2	P08195	HCT-116	HCT-116 LFQ	human
SLLESNKDLLL	1.2	P08195	HCT-116	HCT-116 LFQ	human
GIGSLTSV	0.7	P08218	HCT-116	HCT-116 TMT	human
TTDFIFNLY	0.5	P08237	HCT-116	HCT-116 LFQ & HCT-116 TMT	human
AAVPDEIPPLEG	0.3	P08238	HCT-116	HCT-116 TMT	human
AAVPDEIPPLE	1	P08238	HCT-116	HCT-116 TMT	human
AEEPNAAVP	0.5	P08238	HCT-116	HCT-116 TMT	human
AEIAQLMSL	1.2	P08238	HCT-116	HCT-116 TMT	human
DLVVLLFETALLSSGFSLEDPQTHSNR	2.4	P08238	HCT-116	HCT-116 LFQ	human
PNAAVPDEIPPLEGDEDASRMEEVD	1.6	P08238	HCT-116	HCT-116 LFQ	human
AAVPDEIPPLEGDEDASRMEEVD	2.3	P08238	HCT-116	HCT-116 LFQ	human
AAVPDEIPPLEGDEDASRMEE	2.2	P08238	HCT-116	HCT-116 LFQ	human
YHTSQSGDEMTSLSEYVSR	0.9	P08238	HCT-116	HCT-116 LFQ	human
IPRRAPFDLFEN	3.3	P08238	HCT-116	HCT-116 LFQ	human
SLSEYVSRM	1	P08238	HCT-116	HCT-116 LFQ	human
LSSGFSLED	0.5	P08238|Q58FF7	HCT-116	HCT-116 TMT	human
ALLSSGFSL	0.3	P08238|Q58FF7	HCT-116	HCT-116 TMT	human
VPDEIPPLEGDEDASRMEEVD	3.1	P08238|Q58FF7	HCT-116	HCT-116 LFQ	human
EIPPLEGDEDASRMEEVD	1.2	P08238|Q58FF7	HCT-116	HCT-116 LFQ	human
EGDEDASRMEEVD	0.8	P08238|Q58FF7	HCT-116	HCT-116 LFQ	human
GDEDASRMEEVD	0.5	P08238|Q58FF7	HCT-116	HCT-116 LFQ	human
DEDASRMEEVD	0.4	P08238|Q58FF7	HCT-116	HCT-116 LFQ	human
ASDALDKIRY	0.9	P08238|Q58FF7	HCT-116	HCT-116 LFQ	human
EDASRMEEVD	0.8	P08238|Q58FF7	HCT-116	HCT-116 LFQ	human
ILDKKVEKV	0.7	P08238|Q58FF7	HCT-116	HCT-116 LFQ	human
ASRMEEVD	0.7	P08238|Q58FF7	HCT-116	HCT-116 LFQ	human
EEVETFAF	0.7	P08238|Q58FF7|P07900|Q14568	HCT-116	HCT-116 LFQ & HCT-116 TMT	human
AKKHLEINPD	1	P08238|Q58FF7|P07900|Q58FG1	HCT-116	HCT-116 LFQ	human
ELISNASDALDK	1.5	P08238|Q58FF7|P14625	HCT-116	HCT-116 LFQ	human
ALQESLVQI	-0.6	P08240	HCT-116	HCT-116 TMT	human
DEVIFSLETY	0.1	P08243	HCT-116	HCT-116 TMT	human
KLFPGFEIETV	1.7	P08243	HCT-116	HCT-116 LFQ	human
ESERLLRELY	1.3	P08243	HCT-116	HCT-116 LFQ	human
SERLLRELY	1.7	P08243	HCT-116	HCT-116 LFQ	human
PPFEVRGANQWIKFKSVS	2	P08559	HCT-116	HCT-116 LFQ	human
ALLVPLVYT	-0.8	P08574	HCT-116	HCT-116 TMT	human
MALLVPLVY	0.8	P08574	HCT-116	HCT-116 TMT	human
ALLVPLVY	0.6	P08574	HCT-116	HCT-116 TMT	human
LILDVPPG	1.3	P08575	HCT-116	HCT-116 TMT	human
YVDPVITSI	1.8	P08581	HCT-116	HCT-116 LFQ & HCT-116 TMT	human
ALNPELVQA	-0.2	P08581	HCT-116	HCT-116 TMT	human
STDNFTRILEY	3.4	P08648	HCT-116	HCT-116 LFQ	human
LLPPPPRVGG	1	P08648	HCT-116	HCT-116 LFQ	human
LLQDSVDFSLADAINTEFK	3.1	P08670	HCT-116	HCT-116 LFQ	human
DGQVINETSQHHDDLE	0.5	P08670	HCT-116	HCT-116 LFQ	human
ISLPLPNFSSLNLR	1.3	P08670	HCT-116	HCT-116 LFQ	human
SLYASSPGGVYATR	1.6	P08670	HCT-116	HCT-116 LFQ	human
FADLSEAANR	1.8	P08670	HCT-116	HCT-116 LFQ	human
ILLAELEQLK	0.9	P08670	HCT-116	HCT-116 LFQ	human
VELQELNDR	1.4	P08670|P17661	HCT-116	HCT-116 LFQ	human
MALDIEIATYR	4.3	P08670|P41219	HCT-116	HCT-116 LFQ	human
ALDQEIIEV	1.6	P08708	HCT-116	HCT-116 LFQ & HCT-116 TMT	human
LLDFGSLSN	0.5	P08708	HCT-116	HCT-116 TMT	human
VTQPTVGMN	0.3	P08708	HCT-116	HCT-116 TMT	human
DQEIIEVD	-0.3	P08708	HCT-116	HCT-116 TMT	human
PDTKEMLKLLDFGSLSNLQVTQPTVGMN	3.5	P08708	HCT-116	HCT-116 LFQ	human
LSNLQVTQPTVGMNFKTPRGPV	1.7	P08708	HCT-116	HCT-116 LFQ	human
SNLQVTQPTVGMNFKTPRGPV	1.5	P08708	HCT-116	HCT-116 LFQ	human
NLQVTQPTVGMNFKTPRGPV	1.1	P08708	HCT-116	HCT-116 LFQ	human
LQVTQPTVGMNFKTPRGPV	1	P08708	HCT-116	HCT-116 LFQ	human
QPTVGMNFKTPRGPV	0.7	P08708	HCT-116	HCT-116 LFQ	human
SLSNLQVTQPTVGMN	0.9	P08708	HCT-116	HCT-116 LFQ	human
PTVGMNFKTPRGPV	1.4	P08708	HCT-116	HCT-116 LFQ	human
TVGMNFKTPRGPV	0.5	P08708	HCT-116	HCT-116 LFQ	human
PDTKEMLKLLDFG	1.3	P08708	HCT-116	HCT-116 LFQ	human
VGMNFKTPRGPV	1.8	P08708	HCT-116	HCT-116 LFQ	human
KLLDFGSLSNL	1.2	P08708	HCT-116	HCT-116 LFQ	human
LKLLDFGSLSN	4	P08708	HCT-116	HCT-116 LFQ	human
NFKTPRGPV	2.6	P08708	HCT-116	HCT-116 LFQ	human
FKTPRGPV	1	P08708	HCT-116	HCT-116 LFQ	human
GVLTASDGLLAGN	0.2	P08727	HCT-116	HCT-116 TMT	human
ALISGIEAQL	1.2	P08727	HCT-116	HCT-116 LFQ & HCT-116 TMT	human
TLQGLEIEL	2.3	P08727	HCT-116	HCT-116 LFQ & HCT-116 TMT	human
VRFGPGVAF	7.5	P08727	HCT-116	HCT-116 LFQ & HCT-116 TMT	human
IELQSQLSM	0.9	P08727	HCT-116	HCT-116 TMT	human
GVSVSSARF	0.1	P08727	HCT-116	HCT-116 TMT	human
AETEARFGA	0.5	P08727	HCT-116	HCT-116 TMT	human
LEQEIATY	0.8	P08727	HCT-116	HCT-116 LFQ & HCT-116 TMT	human
TSYSYRQSSATSSFGGLGGGSVRFGP	1.5	P08727	HCT-116	HCT-116 LFQ	human
TSYSYRQSSATSSFGGLGGGSVR	4.3	P08727	HCT-116	HCT-116 LFQ	human
RQSSATSSFGGLGGGSVR	2.2	P08727	HCT-116	HCT-116 LFQ	human
ATSSFGGLGGGSVRFGP	5.1	P08727	HCT-116	HCT-116 LFQ	human
TSYSYRQSSATSSFG	0.7	P08727	HCT-116	HCT-116 LFQ	human
FGGLGGGSVRFGP	3	P08727	HCT-116	HCT-116 LFQ	human
GGLGGGSVRFGP	1.5	P08727	HCT-116	HCT-116 LFQ	human
GLLAGNEKLTM	0.8	P08727	HCT-116	HCT-116 LFQ	human
GLGGGSVRFGP	7.3	P08727	HCT-116	HCT-116 LFQ	human
FGPGVAFRAPS	2.4	P08727	HCT-116	HCT-116 LFQ	human
RVLDELTLA	0.8	P08727	HCT-116	HCT-116 LFQ	human
RTDLEMQI	6	P08727	HCT-116	HCT-116 LFQ	human
YLDKVRALE	0.6	P08727|P13645	HCT-116	HCT-116 LFQ	human
RLASYLDKV	0.9	P08727|P35527|P13645	HCT-116	HCT-116 LFQ	human
VMTPELAGV	-1	P08754	HCT-116	HCT-116 TMT	human
DEEKFITIF	0.7	P08758	HCT-116	HCT-116 LFQ	human
EEFQGEWTAP	1.1	P08865	HCT-116	HCT-116 LFQ & HCT-116 TMT	human
NLDFQMEQY	-0.1	P08865	HCT-116	HCT-116 TMT	human
NTDSPLRY	0.7	P08865	HCT-116	HCT-116 LFQ & HCT-116 TMT	human
EEDVLKFLA	1.3	P08865	HCT-116	HCT-116 LFQ	human
NQFPGFKEV	0.8	P09012|P08579	HCT-116	HCT-116 LFQ	human
EAFREANLAASFGKSINF	4.6	P09622	HCT-116	HCT-116 LFQ	human
GSNFGGGGSYNDFGNY	1.8	P09651|Q32P51	HCT-116	HCT-116 LFQ	human
LFIGGLSFETTDESLR	1	P09651|Q32P51	HCT-116	HCT-116 LFQ	human
LVDIVKGTNSYY	1.4	P09874	HCT-116	HCT-116 LFQ	human
YSESSQLLYL	0.3	P09884	HCT-116	HCT-116 TMT	human
DEEQVFHFY	0.9	P09884	HCT-116	HCT-116 LFQ & HCT-116 TMT	human
YSESSQLLY	1.2	P09884	HCT-116	HCT-116 LFQ & HCT-116 TMT	human
GETFSHVF	0.3	P09884	HCT-116	HCT-116 TMT	human
KLLEIDIDGV	1.9	P09884	HCT-116	HCT-116 LFQ	human
ALKPDLVNV	0.8	P09884	HCT-116	HCT-116 LFQ	human
DEEQVFHF	1.4	P09884	HCT-116	HCT-116 LFQ	human
LTDIDPDVAY	-0.5	P09960	HCT-116	HCT-116 TMT	human
NEFLAQTL	1.4	P09960	HCT-116	HCT-116 LFQ & HCT-116 TMT	human
TTDDWKDFLY	1.2	P09960	HCT-116	HCT-116 LFQ	human
TTDDWKDFL	3.6	P09960	HCT-116	HCT-116 LFQ	human
TTDDWKDF	1.1	P09960	HCT-116	HCT-116 LFQ	human
EELDSLIKA	1.1	P0C0S5|Q71UI9	HCT-116	HCT-116 LFQ & HCT-116 TMT	human
VGATAAVYSAAILEYLTAEVLELAGNASK	2.2	P0C0S5|Q71UI9	HCT-116	HCT-116 LFQ	human
GPELEAPGL	2.8	P0C7U0	HCT-116	HCT-116 LFQ	human
GVKLEIFRM	3	P0DJ07	HCT-116	HCT-116 LFQ	human
DDLLINTY	-0.5	P0DMN0|P0DMM9	HCT-116	HCT-116 TMT	human
GSGSGPTIEEVD	-0.1	P0DMV8|P0DMV9	HCT-116	HCT-116 TMT	human
SGSGPTIEEVD	0.3	P0DMV8|P0DMV9	HCT-116	HCT-116 TMT	human
PKGGSGSGPTIEEVD	1.9	P0DMV8|P0DMV9	HCT-116	HCT-116 LFQ	human
AKAAAIGIDLG	0.9	P0DMV8|P0DMV9	HCT-116	HCT-116 LFQ	human
LTIDDGIFEV	-0.2	P0DMV8|P0DMV9|P34931	HCT-116	HCT-116 TMT	human
TIDDGIFEV	1.2	P0DMV8|P0DMV9|P34931	HCT-116	HCT-116 LFQ & HCT-116 TMT	human
LLDVAPLSL	2.9	P0DMV8|P0DMV9|P34931|P17066	HCT-116	HCT-116 LFQ & HCT-116 TMT	human
EEFVQMMTA	-0.4	P0DP24|P0DP23|P0DP25	HCT-116	HCT-116 TMT	human
TIDFPEFL	1.4	P0DP24|P0DP23|P0DP25	HCT-116	HCT-116 LFQ & HCT-116 TMT	human
SEEEIREAF	2.1	P0DP24|P0DP23|P0DP25	HCT-116	HCT-116 LFQ	human
VLMGLPLAQA	1.6	P0DP58	HCT-116	HCT-116 LFQ & HCT-116 TMT	human
MEEDQELERKISGLK	0.8	P0DPB6	HCT-116	HCT-116 LFQ	human
DELEVIHL	0.6	P10155	HCT-116	HCT-116 LFQ	human
NLLGVPLVGA	1	P10253	HCT-116	HCT-116 TMT	human
SEEPFGVIV	0.1	P10253	HCT-116	HCT-116 TMT	human
SEGQWVTLP	1.9	P10253	HCT-116	HCT-116 TMT	human
ALLPHLYTL	1.7	P10253	HCT-116	HCT-116 LFQ	human
EERPLFPQI	3	P10398|P04049	HCT-116	HCT-116 LFQ	human
ASGGGVPTD	-0.4	P10606	HCT-116	HCT-116 TMT	human
ASGGGVPTDEEQATG	1.7	P10606	HCT-116	HCT-116 LFQ	human
PYNVLAPKGASG	1	P10606	HCT-116	HCT-116 LFQ	human
KLVPQQLAH	0.8	P10606	HCT-116	HCT-116 LFQ	human
PYNVLAPKG	1.6	P10606	HCT-116	HCT-116 LFQ	human
YLESPAGVGFSY	2.5	P10619	HCT-116	HCT-116 LFQ	human
DEVFMAFA	0.7	P10620	HCT-116	HCT-116 TMT	human
RLLKSKLYL	1.5	P10620	HCT-116	HCT-116 LFQ	human
SPQLATLADEVSA	0.6	P10636	HCT-116	HCT-116 TMT	human
SENEEFVEV	0.4	P10644	HCT-116	HCT-116 TMT	human
YTEEDAASY	1.4	P10644	HCT-116	HCT-116 TMT	human
KMYEEFLSKV	2.8	P10644|P31321	HCT-116	HCT-116 LFQ	human
EEFLSKVSI	2.4	P10644|P31321	HCT-116	HCT-116 LFQ	human
NLAPAPLNA	0.2	P10646	HCT-116	HCT-116 TMT	human
NLIIFLGDGMGVSTVTAAR	0.9	P10696|P05187	HCT-116	HCT-116 LFQ	human
DGARPDVTESESGSPEYR	2.4	P10696|P05187	HCT-116	HCT-116 LFQ	human
GFFLFVEGGR	1.5	P10696|P05187	HCT-116	HCT-116 LFQ	human
QCNTTRGN	2.3	P10696|P05187|P09923	HCT-116	HCT-116 LFQ	human
SEHGLVVIAP	1.4	P10768	HCT-116	HCT-116 LFQ & HCT-116 TMT	human
SEHGLVVIA	0.7	P10768	HCT-116	HCT-116 LFQ & HCT-116 TMT	human
EELPQLINA	-0.3	P10768	HCT-116	HCT-116 TMT	human
LLPDNFIAA	0	P10768	HCT-116	HCT-116 TMT	human
ATEDPWKTNY	0.8	P10768	HCT-116	HCT-116 LFQ	human
LLDAAGVASL	0.3	P10809	HCT-116	HCT-116 TMT	human
LQGVDLLAD	-0.5	P10809	HCT-116	HCT-116 TMT	human
MLQGVDLLA	0.1	P10809	HCT-116	HCT-116 TMT	human
EIIEGMKF	1.5	P10809	HCT-116	HCT-116 LFQ & HCT-116 TMT	human
GGMGGGMF	0.2	P10809	HCT-116	HCT-116 TMT	human
TALLDAAGVASLLTTAEVVVTEIPK	1	P10809	HCT-116	HCT-116 LFQ	human
VVVTEIPKEEKDPGMGAMGGMGG	0.9	P10809	HCT-116	HCT-116 LFQ	human
LTTAEVVVTEIPKEEKDPGMGA	3	P10809	HCT-116	HCT-116 LFQ	human
AKDVKFGADARALMLQGVDL	3.7	P10809	HCT-116	HCT-116 LFQ	human
VVVTEIPKEEKDPGMGAMG	2.1	P10809	HCT-116	HCT-116 LFQ	human
LLTTAEVVVTEIPKEEKD	1.1	P10809	HCT-116	HCT-116 LFQ	human
FQDAYVLLSEKKISSIQS	2.2	P10809	HCT-116	HCT-116 LFQ	human
AKDVKFGADARALMLQG	1.7	P10809	HCT-116	HCT-116 LFQ	human
VVRTALLDAAGVAS	1.1	P10809	HCT-116	HCT-116 LFQ	human
LQGVDLLADAVA	1.6	P10809	HCT-116	HCT-116 LFQ	human
DELEIIEGMKF	0.6	P10809	HCT-116	HCT-116 LFQ	human
YAKDVKFGAD	1.6	P10809	HCT-116	HCT-116 LFQ	human
AKDVKFGAD	0.5	P10809	HCT-116	HCT-116 LFQ	human
KLSLVAAML	0.8	P11021	HCT-116	HCT-116 LFQ & HCT-116 TMT	human
TIDNGVFEV	-0.8	P11021	HCT-116	HCT-116 TMT	human
NELESYAY	0.1	P11021	HCT-116	HCT-116 TMT	human
GASSGPTIEEVD	0.4	P11142	HCT-116	HCT-116 TMT	human
ASSGPTIEEVD	-0.1	P11142	HCT-116	HCT-116 TMT	human
SSGPTIEEVD	-0.5	P11142	HCT-116	HCT-116 TMT	human
AEAYLGKTVT	0.4	P11142	HCT-116	HCT-116 TMT	human
SGPTIEEVD	0.9	P11142|P0DMV8|P0DMV9	HCT-116	HCT-116 TMT	human
LESYAFNM	1.3	P11142|P0DMV8|P0DMV9|P34931	HCT-116	HCT-116 TMT	human
LTIEDGIFEV	2.1	P11142|P54652	HCT-116	HCT-116 LFQ & HCT-116 TMT	human
TIEDGIFEV	2.1	P11142|P54652	HCT-116	HCT-116 LFQ & HCT-116 TMT	human
IEDGIFEV	0.1	P11142|P54652	HCT-116	HCT-116 TMT	human
SILTIEDGIFEV	2.4	P11142|P54652	HCT-116	HCT-116 LFQ	human
GPTIEEVD	0.4	P11142|P54652|P0DMV8|P0DMV9|P34931	HCT-116	HCT-116 TMT	human
DLGGGTFDV	0.5	P11142|P54652|P0DMV8|P0DMV9|P34931|P11021|P17066	HCT-116	HCT-116 TMT	human
DEAVAYGA	-0.3	P11142|P54652|P0DMV8|P0DMV9|P34931|P11021|P17066	HCT-116	HCT-116 TMT	human
LIFDLGGGTFDV	1.4	P11142|P54652|P0DMV8|P0DMV9|P34931|P17066	HCT-116	HCT-116 LFQ & HCT-116 TMT	human
LLLDVTPLSL	1.4	P11142|P54652|P38646	HCT-116	HCT-116 LFQ	human
LFHPLGADSQV	2.7	P11166	HCT-116	HCT-116 LFQ	human
TAAEGDNWCE	0.5	P11171	HCT-116	HCT-116 LFQ	human
ALFPGDVDRL	2	P11216	HCT-116	HCT-116 LFQ & HCT-116 TMT	human
ALLPELREV	0.8	P11230	HCT-116	HCT-116 LFQ	human
AEKPFYVNV	1.6	P11274	HCT-116	HCT-116 LFQ	human
SQIEADFRL	0.6	P11387	HCT-116	HCT-116 LFQ & HCT-116 TMT	human
AEEVATFFA	0	P11387	HCT-116	HCT-116 TMT	human
SGDHLHNDSQIEADFRLN	0.3	P11387	HCT-116	HCT-116 LFQ	human
RIMPEDIIINC	0.8	P11387	HCT-116	HCT-116 LFQ	human
WTENIQGSIKY	1.6	P11387	HCT-116	HCT-116 LFQ	human
YLDPRITVA	1.1	P11387	HCT-116	HCT-116 LFQ	human
HEYTTKEIF	0.7	P11387	HCT-116	HCT-116 LFQ	human
VTDSGPTFNYL	1.5	P11388	HCT-116	HCT-116 LFQ & HCT-116 TMT	human
VTDSGPTFNY	0.6	P11388	HCT-116	HCT-116 TMT	human
EEFITPIV	0.5	P11388	HCT-116	HCT-116 TMT	human
KIFDEILVNA	0.6	P11388|Q02880	HCT-116	HCT-116 LFQ	human
SVASEIMAV	-0.6	P11586	HCT-116	HCT-116 TMT	human
KEQVPGFTP	0.5	P11586	HCT-116	HCT-116 TMT	human
AEILNGKEISA	1	P11586	HCT-116	HCT-116 LFQ	human
RMFGIPVVV	1.5	P11586	HCT-116	HCT-116 LFQ	human
RLVPSVNGV	0.9	P11586	HCT-116	HCT-116 LFQ	human
TLEGTPVFV	0.9	P11586|Q6UB35	HCT-116	HCT-116 TMT	human
VTDPSTLEQY	0.1	P11717	HCT-116	HCT-116 TMT	human
HDDSDEDLLHI	1.5	P11717	HCT-116	HCT-116 LFQ	human
ALTPVVVTL	1	P11802	HCT-116	HCT-116 LFQ & HCT-116 TMT	human
ATSRYEPVAEIGVGAYGTVYKARD	3	P11802	HCT-116	HCT-116 LFQ	human
TLWYRAPEV	1.7	P11802|Q00534	HCT-116	HCT-116 LFQ	human
SSEQTFMYY	1.2	P11926	HCT-116	HCT-116 LFQ & HCT-116 TMT	human
SEQTFMYYV	1.2	P11926	HCT-116	HCT-116 LFQ & HCT-116 TMT	human
ILDQKINEV	0.5	P11926	HCT-116	HCT-116 LFQ	human
SADVPLVVEY	0.5	P12004	HCT-116	HCT-116 TMT	human
SMSADVPLV	1.3	P12004	HCT-116	HCT-116 LFQ & HCT-116 TMT	human
IADMGHLKY	0.9	P12004	HCT-116	HCT-116 LFQ & HCT-116 TMT	human
SADVPLVV	0.5	P12004	HCT-116	HCT-116 TMT	human
KLMDLDVEQL	1.6	P12004	HCT-116	HCT-116 LFQ	human
ALKDLINEA	1	P12004	HCT-116	HCT-116 LFQ	human
SILKKVLEA	0.4	P12004	HCT-116	HCT-116 LFQ	human
ADMGHLKY	0.8	P12004	HCT-116	HCT-116 LFQ	human
AENEFVTLK	0.1	P12035	HCT-116	HCT-116 TMT	human
VNPLPTGYEDE	5.2	P12074	HCT-116	HCT-116 LFQ & HCT-116 TMT	human
PLPTGYEDE	1.4	P12074	HCT-116	HCT-116 LFQ & HCT-116 TMT	human
DGNHTLFHNPHVNPLPTGYEDE	0.9	P12074	HCT-116	HCT-116 LFQ	human
NHTLFHNPHVNPLPTGYEDE	3.7	P12074	HCT-116	HCT-116 LFQ	human
TLFHNPHVNPLPTGYEDE	1.6	P12074	HCT-116	HCT-116 LFQ	human
FHNPHVNPLPTGYEDE	1.5	P12074	HCT-116	HCT-116 LFQ	human
PHVNPLPTGYEDE	1.4	P12074	HCT-116	HCT-116 LFQ	human
EEAGIPLVA	-0.2	P12081	HCT-116	HCT-116 TMT	human
KLVSELWDA	2.5	P12081	HCT-116	HCT-116 LFQ	human
QIGDFLVKV	2.3	P12081	HCT-116	HCT-116 LFQ	human
YLDQVALSWRY	2.1	P12110	HCT-116	HCT-116 LFQ	human
VLYDEIKKYV	2.5	P12235	HCT-116	HCT-116 LFQ	human
GLQLTPGIGGMQ	0.8	P12270	HCT-116	HCT-116 TMT	human
STDGEVETQVY	0.8	P12270	HCT-116	HCT-116 TMT	human
AEAIHSPQV	0.6	P12270	HCT-116	HCT-116 LFQ & HCT-116 TMT	human
SISQPILTV	-0.8	P12270	HCT-116	HCT-116 TMT	human
AESSFSQEV	-0.5	P12270	HCT-116	HCT-116 TMT	human
GEVETQVY	-1	P12270	HCT-116	HCT-116 TMT	human
PPTANIKPTPVVSTPSKVTAAAMAGN	1.7	P12270	HCT-116	HCT-116 LFQ	human
IDSQQEEEPV	0.9	P12270	HCT-116	HCT-116 LFQ	human
KIIDIQEKV	1.2	P12270	HCT-116	HCT-116 LFQ	human
YLDEIVKEV	0.9	P12270	HCT-116	HCT-116 LFQ	human
SLDGDLAGRYY	1.5	P12277	HCT-116	HCT-116 LFQ & HCT-116 TMT	human
AEDEFPDLSA	0.4	P12277	HCT-116	HCT-116 TMT	human
DEFPDLSAH	1.1	P12277	HCT-116	HCT-116 LFQ & HCT-116 TMT	human
SEVELVQM	1.6	P12277	HCT-116	HCT-116 LFQ & HCT-116 TMT	human
LGFSEVELVQMVVDGVK	0.8	P12277	HCT-116	HCT-116 LFQ	human
LSSLDGDLAGRYY	1.6	P12277	HCT-116	HCT-116 LFQ	human
QELEFLRVA	6.3	P12755	HCT-116	HCT-116 LFQ	human
GLFAPQFYV	-0.3	P12757	HCT-116	HCT-116 TMT	human
TIDQLYLEY	1.6	P12814	HCT-116	HCT-116 LFQ & HCT-116 TMT	human
EEIQGLTTA	0.5	P12814	HCT-116	HCT-116 TMT	human
AILGIHNEV	0.8	P12814	HCT-116	HCT-116 LFQ	human
TLSEIKALL	2	P12814	HCT-116	HCT-116 LFQ	human
TLGMIWTI	-0.5	P12814|O43707	HCT-116	HCT-116 TMT	human
NEVENQIL	0.7	P12814|O43707	HCT-116	HCT-116 TMT	human
LLLPPQPALA	2.7	P12821	HCT-116	HCT-116 LFQ & HCT-116 TMT	human
LLPPQPALA	0.8	P12821	HCT-116	HCT-116 TMT	human
SLAEGSVTSV	0.3	P13010	HCT-116	HCT-116 TMT	human
FLDTNETPY	1	P13010	HCT-116	HCT-116 TMT	human
ALIDSMSLA	-0.2	P13010	HCT-116	HCT-116 TMT	human
NMLNPPAEV	-1.4	P13010	HCT-116	HCT-116 TMT	human
DEAAAVAL	0.1	P13010	HCT-116	HCT-116 TMT	human
GTDNPLSGGDQY	0.7	P13010	HCT-116	HCT-116 LFQ	human
EEAKKFLAP	0.8	P13010	HCT-116	HCT-116 LFQ	human
ALSSLIHAL	1.2	P13010	HCT-116	HCT-116 LFQ	human
AHESVVKSEDFSLPAYMD	2.4	P13073	HCT-116	HCT-116 LFQ	human
AHESVVKSEDFSLP	0.9	P13073	HCT-116	HCT-116 LFQ	human
AHESVVKSEDF	2.1	P13073	HCT-116	HCT-116 LFQ	human
SMDEKVELY	0.5	P13073	HCT-116	HCT-116 LFQ	human
HEFGAITF	3	P13196	HCT-116	HCT-116 LFQ	human
LLLDVPTAAVQ	6.5	P13284	HCT-116	HCT-116 LFQ & HCT-116 TMT	human
LDVPTAAVQA	-0.6	P13284	HCT-116	HCT-116 TMT	human
LLLDVPTAA	1.6	P13284	HCT-116	HCT-116 LFQ & HCT-116 TMT	human
DVPTAAVQA	-0.1	P13284	HCT-116	HCT-116 TMT	human
LLLDVPTA	1.3	P13284	HCT-116	HCT-116 LFQ & HCT-116 TMT	human
VPTAAVQA	-0.5	P13284	HCT-116	HCT-116 TMT	human
LLDVPTAA	-0.6	P13284	HCT-116	HCT-116 TMT	human
SIDSVSFSY	0.3	P13473	HCT-116	HCT-116 TMT	human
ISDHGTVTY	0.8	P13473	HCT-116	HCT-116 LFQ	human
AMWANEQAL	-0.3	P13498	HCT-116	HCT-116 TMT	human
AIASGIYLL	0	P13498	HCT-116	HCT-116 TMT	human
TVDGVVFHY	1.4	P13611	HCT-116	HCT-116 LFQ & HCT-116 TMT	human
WTDGSTLQY	0.1	P13611	HCT-116	HCT-116 TMT	human
TETLIPEM	0.1	P13611	HCT-116	HCT-116 TMT	human
GLWDKFSEL	1.5	P13631|P10826	HCT-116	HCT-116 LFQ	human
GLVGVDQFLV	0.7	P13639	HCT-116	HCT-116 TMT	human
ILTDITKGV	0.8	P13639	HCT-116	HCT-116 LFQ & HCT-116 TMT	human
NESFGFTA	0.9	P13639	HCT-116	HCT-116 TMT	human
LTDITKGVQY	0.5	P13639	HCT-116	HCT-116 LFQ	human
ALCEENMRGV	1	P13639	HCT-116	HCT-116 LFQ	human
AEKYEWDVA	0.8	P13639	HCT-116	HCT-116 LFQ	human
KMDRALLEL	1.5	P13639	HCT-116	HCT-116 LFQ	human
GLHGWAFTL	1.5	P13639	HCT-116	HCT-116 LFQ	human
NEIKDSVVA	0.5	P13639	HCT-116	HCT-116 LFQ	human
RLMEPIYLV	3.5	P13639	HCT-116	HCT-116 LFQ	human
LILDPIFKV	1.9	P13639	HCT-116	HCT-116 LFQ	human
GLKEGIPAL	0.9	P13639	HCT-116	HCT-116 LFQ	human
GSLGGGFSSGGFSGGS	1.2	P13645	HCT-116	HCT-116 TMT	human
SFGGGSFGGGSFGGG	0.2	P13645	HCT-116	HCT-116 TMT	human
GGGFSSGGFSGGSF	0	P13645	HCT-116	HCT-116 TMT	human
SLGGGFSSGGFSGG	0.9	P13645	HCT-116	HCT-116 TMT	human
NVSTGDVNVEMN	0.2	P13645	HCT-116	HCT-116 TMT	human
GGFSSGGFSGG	-0.7	P13645	HCT-116	HCT-116 TMT	human
TEIDNNIEQIS	0.4	P13645	HCT-116	HCT-116 TMT	human
GSFGGGSFGGG	0.4	P13645	HCT-116	HCT-116 TMT	human
SSGGFSGGSF	-0.7	P13645	HCT-116	HCT-116 TMT	human
SFGGGSFGGG	0.3	P13645	HCT-116	HCT-116 TMT	human
ALEEQLQQIR	0.5	P13645	HCT-116	HCT-116 TMT	human
GGGSFGGGSF	-0.1	P13645	HCT-116	HCT-116 TMT	human
GSLGGGFSSG	-0.4	P13645	HCT-116	HCT-116 TMT	human
NVSTGDVNVE	-0.3	P13645	HCT-116	HCT-116 TMT	human
VSTGDVNVE	-0.2	P13645	HCT-116	HCT-116 TMT	human
AAPGVDLTQ	0.3	P13645	HCT-116	HCT-116 TMT	human
YENEVALRQ	-0.7	P13645	HCT-116	HCT-116 TMT	human
IDNNIEQIS	-0.3	P13645	HCT-116	HCT-116 TMT	human
APGVDLTQL	0.4	P13645	HCT-116	HCT-116 TMT	human
QSVEADING	1.8	P13645	HCT-116	HCT-116 TMT	human
AAPGVDLT	2.2	P13645	HCT-116	HCT-116 LFQ & HCT-116 TMT	human
QSVEADIN	0.1	P13645	HCT-116	HCT-116 TMT	human
EESNYELE	0.1	P13645	HCT-116	HCT-116 TMT	human
NLTTDNAN	0.4	P13645	HCT-116	HCT-116 TMT	human
ALEEQLQQ	0.5	P13645	HCT-116	HCT-116 TMT	human
TTDNANIL	0	P13645	HCT-116	HCT-116 TMT	human
APGVDLTQ	-0.1	P13645	HCT-116	HCT-116 TMT	human
DLEMQIES	-0.1	P13645	HCT-116	HCT-116 TMT	human
ALEEQLQQIRAE	2.3	P13645	HCT-116	HCT-116 LFQ	human
EEQLQQIRAE	0.4	P13645	HCT-116	HCT-116 LFQ	human
GGGFGGGGFGGG	-0.4	P13645|P04264|P35908	HCT-116	HCT-116 TMT	human
GGFGGGGFGGG	0.8	P13645|P04264|P35908	HCT-116	HCT-116 TMT	human
GGGFGGGGFGG	0.3	P13645|P04264|P35908	HCT-116	HCT-116 TMT	human
GGFGGGGFGG	0.2	P13645|P04264|P35908	HCT-116	HCT-116 TMT	human
GGGFGGGGFG	-0.1	P13645|P04264|P35908	HCT-116	HCT-116 TMT	human
SVEADING	1.7	P13645|P08727	HCT-116	HCT-116 TMT	human
LQIDNARLA	0.7	P13645|P08727|P05783	HCT-116	HCT-116 TMT	human
EEQLQQIR	3	P13645|Q7Z3Y9	HCT-116	HCT-116 LFQ & HCT-116 TMT	human
NLQIDPSIQ	0.3	P13647	HCT-116	HCT-116 TMT	human
AEQIKHILA	0.8	P13693	HCT-116	HCT-116 LFQ	human
DSAQGSDVSLTA	0.2	P13746|P30455|P30443|P04439|P16188	HCT-116	HCT-116 TMT	human
SSDSAQGSDVSL	-2.5	P13746|P30455|P30443|P04439|P16188	HCT-116	HCT-116 TMT	human
SAQGSDVSL	0	P13746|P30455|P30443|P04439|P16188	HCT-116	HCT-116 TMT	human
QGSDVSLTA	0.8	P13746|P30455|P30443|P04439|P16188	HCT-116	HCT-116 TMT	human
SYTQAASSD	-0.3	P13746|P30455|P30443|P04439|P16188	HCT-116	HCT-116 TMT	human
DTELVETRPAGD	0.6	P13746|P30455|P30443|P04439|P16188|P13747	HCT-116	HCT-116 TMT	human
YVDDTQFV	1	P13746|P30455|P30443|P04439|P16188|P13747	HCT-116	HCT-116 TMT	human
SAQGSESHSL	-0.4	P13747	HCT-116	HCT-116 TMT	human
MVDGTLLLL	0.7	P13747	HCT-116	HCT-116 LFQ & HCT-116 TMT	human
MVDGTLLL	0.1	P13747	HCT-116	HCT-116 TMT	human
GSYSKAEWSDSAQGSESHSL	1.6	P13747	HCT-116	HCT-116 LFQ	human
SYSKAEWSDSAQGSESHSL	1	P13747	HCT-116	HCT-116 LFQ	human
LSEPEEAAALY	1.2	P13798	HCT-116	HCT-116 LFQ & HCT-116 TMT	human
VLDVESGNISV	-0.5	P13798	HCT-116	HCT-116 TMT	human
SLAVSSPRL	0.7	P13798	HCT-116	HCT-116 TMT	human
SETHLLYVA	0.8	P13798	HCT-116	HCT-116 LFQ	human
LLYDLADQLHA	1.2	P13804	HCT-116	HCT-116 LFQ	human
LSDLLDWKY	1.2	P13807	HCT-116	HCT-116 LFQ	human
KMFESFIESV	1.3	P13861	HCT-116	HCT-116 LFQ	human
AMFERIVKA	1.2	P13861	HCT-116	HCT-116 LFQ	human
SLSEKTVLL	0.7	P13987	HCT-116	HCT-116 LFQ	human
ILADIVISA	0.5	P13995	HCT-116	HCT-116 LFQ & HCT-116 TMT	human
AVIDVGINRV	0.9	P13995	HCT-116	HCT-116 LFQ	human
AANVGWNNSTFA	0.2	P14174	HCT-116	HCT-116 TMT	human
ANVGWNNSTFA	0.4	P14174	HCT-116	HCT-116 TMT	human
NVGWNNSTFA	0.4	P14174	HCT-116	HCT-116 TMT	human
IVNTNVPRA	2	P14174	HCT-116	HCT-116 LFQ & HCT-116 TMT	human
IVNTNVPRASVPDGFLS	3.7	P14174	HCT-116	HCT-116 LFQ	human
PMFIVNTNVPRASVPD	1.5	P14174	HCT-116	HCT-116 LFQ	human
YDMNAANVGWNNSTFA	1.5	P14174	HCT-116	HCT-116 LFQ	human
IVNTNVPRASVPDG	1	P14174	HCT-116	HCT-116 LFQ	human
IVNTNVPRASVPD	0.9	P14174	HCT-116	HCT-116 LFQ	human
PMFIVNTNVPRA	2.5	P14174	HCT-116	HCT-116 LFQ	human
SFSDADLADGVSGG	0.3	P14209	HCT-116	HCT-116 TMT	human
SFSDADLADG	0.4	P14209	HCT-116	HCT-116 TMT	human
SFSDADLAD	0	P14209	HCT-116	HCT-116 TMT	human
DGGFDLSDA	0.1	P14209	HCT-116	HCT-116 TMT	human
LLLPLPVPA	1.1	P14222	HCT-116	HCT-116 LFQ & HCT-116 TMT	human
DGDGALSEAEAQA	0.1	P14314	HCT-116	HCT-116 TMT	human
GDGALSEAEAQAL	-1	P14314	HCT-116	HCT-116 TMT	human
GDGALSEAEAQA	0.7	P14314	HCT-116	HCT-116 LFQ & HCT-116 TMT	human
DGALSEAEAQA	0.7	P14314	HCT-116	HCT-116 LFQ & HCT-116 TMT	human
APTEDDHDEL	0.7	P14314	HCT-116	HCT-116 TMT	human
GALSEAEAQA	0.7	P14314	HCT-116	HCT-116 TMT	human
ALSEAEAQA	0.4	P14314	HCT-116	HCT-116 TMT	human
LLSGDTQTD	0.2	P14314	HCT-116	HCT-116 TMT	human
PTEDDHDEL	-0.2	P14314	HCT-116	HCT-116 TMT	human
THPELDTDGDGALSEAEAQA	0.7	P14314	HCT-116	HCT-116 LFQ	human
PEPPPEAPTEDDHDEL	1.5	P14314	HCT-116	HCT-116 LFQ	human
TDGDGALSEAEAQA	1.4	P14314	HCT-116	HCT-116 LFQ	human
EELDLPAVF	0.9	P14324	HCT-116	HCT-116 TMT	human
YLDLFGDPSV	2.1	P14324	HCT-116	HCT-116 LFQ	human
ATMILTVGGTAY	1	P14406	HCT-116	HCT-116 TMT	human
VLLEEPVVL	0.7	P14550	HCT-116	HCT-116 TMT	human
ATESFASDPILY	0.5	P14618	HCT-116	HCT-116 TMT	human
YVDDGLISL	1.3	P14618	HCT-116	HCT-116 LFQ & HCT-116 TMT	human
SKPHSEAGTAFIQTQQLH	0.7	P14618	HCT-116	HCT-116 LFQ	human
FGVEQDVDMVFASFIR	1.9	P14618	HCT-116	HCT-116 LFQ	human
SGFTNTMRVVPVP	1.3	P14618	HCT-116	HCT-116 LFQ	human
DENILWLDY	1.1	P14618	HCT-116	HCT-116 LFQ	human
TVLDLAVVLFETATLR	2.4	P14625	HCT-116	HCT-116 LFQ	human
TSELIGQFGVG	3.2	P14625	HCT-116	HCT-116 LFQ	human
SLYKNKEIFL	1.7	P14625	HCT-116	HCT-116 LFQ	human
LLQETMYMTV	-1.4	P14635	HCT-116	HCT-116 TMT	human
ALVQDLAKA	1.1	P14635	HCT-116	HCT-116 LFQ & HCT-116 TMT	human
EESLLPVM	4.8	P14635	HCT-116	HCT-116 TMT	human
MELTMLDY	-0.5	P14635	HCT-116	HCT-116 TMT	human
RLLQETMYMTV	3.4	P14635	HCT-116	HCT-116 LFQ	human
ILIDWLVQV	1.3	P14635	HCT-116	HCT-116 LFQ	human
ILIDWLVQ	1.5	P14635	HCT-116	HCT-116 LFQ	human
TLAKYLMEL	1.5	P14635|O95067	HCT-116	HCT-116 LFQ	human
AAELAGLSY	0.1	P14735	HCT-116	HCT-116 TMT	human
SLDDLTNLVV	1	P14735	HCT-116	HCT-116 LFQ	human
AEGTFPGKI	0.6	P14854	HCT-116	HCT-116 TMT	human
AEDMETKIKNYKTAPFDS	0.4	P14854	HCT-116	HCT-116 LFQ	human
AEDMETKIKNYKTAPFD	0.5	P14854	HCT-116	HCT-116 LFQ	human
AEDMETKIKNYKTAPF	1.3	P14854	HCT-116	HCT-116 LFQ	human
AEDMETKIKNYK	0.8	P14854	HCT-116	HCT-116 LFQ	human
EQRAEGTFPGKI	4.1	P14854	HCT-116	HCT-116 LFQ	human
AEDMETKIKNY	3.7	P14854	HCT-116	HCT-116 LFQ	human
RAEGTFPGKI	3.8	P14854	HCT-116	HCT-116 LFQ	human
AEDMETKIKN	3.6	P14854	HCT-116	HCT-116 LFQ	human
AEDMETKIK	1.1	P14854	HCT-116	HCT-116 LFQ	human
EGTFPGKI	1.7	P14854	HCT-116	HCT-116 LFQ	human
ASEGGANVFTVSY	3.5	P14868	HCT-116	HCT-116 LFQ & HCT-116 TMT	human
YLAQSPQLY	-1.3	P14868	HCT-116	HCT-116 TMT	human
[truncated: 13,854 more rows]

## Sheet: HeLa_LFQ
List of peptides quantified in label-free LC-MS/MS analysis of uninfected and Listeria-infected HeLa cells. Peptides are sorted according to species of origin starting with Listeria-derived peptides. Columns from left to right contain peptide sequence, protein accession numbers of peptide protein(s) of origin, species of origin, peptide length, identified posttranslational modifications, average …
Peptide	Protein accession(s)	Species of origin	Peptide length	PTM	Average ppm mass deviation	log2 intensity HeLa rep1	log2 intensity HeLa rep2	log2 intensity HeLa rep3	log2 intensity HeLa rep4	log2 intensity HeLa-Listeria rep1	log2 intensity HeLa-Listeria rep2	log2 intensity HeLa-Listeria rep3	log2 intensity HeLa-Listeria rep4	Corrected p-values HeLa-Listeria vs HeLa	Fold change upon infection	-10lgP
EVFDKYFEL	A0A3Q0NEI0_LISMG	Listeria	9		1.2	14.4582	15.1577	13.467	15.1847	22.4701	21.9024	19.7844	21.1079	0.009	107.582	36.36
EVASWIVQV	A0A3Q0NAW3_LISMG	Listeria	9		1.4	14.4568	13.7731	13.7686	14.468	21.0559	20.1457	19.2232	18.5318	0.01125	49.266	28.98
VAYGRQVYL	A0A3Q0NAV6_LISMG	Listeria	9		1.4	14.08	12.2408	14.9339	13.3987	19.4004	19.5413	18.185	18.9714	0.0394286	41.1029	38.16
ILADIVKNV	A0A3Q0NGJ0_LISMG	Listeria	9		0.7	14.8459	14.5314	13.7429	14.2378	18.2137	16.6937	17.9024	16.9658	0.0743	8.60062	26.47
ETFFPQKESYV	A0A3Q0NAQ5_LISMG	Listeria	11		1.1	14.9884	13.7209	13.3212	13.2385	19.4576	18.417	16.5507	16.734	0.124893	15.6989	43.79
EVISFKQIYYNV	A0A3Q0NAV6_LISMG	Listeria	12		4.5	14.1586	14.0663	13.7503	14.1611	18.185	17.3233	15.2061	17.0847	0.135579	7.54588	40.37
EVFDKYFELK	A0A3Q0NEI0_LISMG	Listeria	10		2.6	14.2512	13.1405	14.2438	13.8505	18.8846	17.9431	16.0575	14.215	0.228875	7.4826	34.03
TVVAIAAGL	A0A3Q0NHC5_LISMG	Listeria	9		0.4	14.2996	12.8288	13.2896	13.897	13.077	20.1457	17.4334	18.6311	0.237151	13.3897	20.48
KGELLRIAY	A0A3Q0NE51_LISMG	Listeria	9		1.1	19.0664	18.8113	19.1002	19.1155	15.8727	18.3145	18.6835	18.3624	0.280618	0.43074	28.86
EVERPSLGV	A0A3Q0NB40_LISMG	Listeria	9		0.9	13.6357	14.2589	14.1568	14.9564	17.5204	16.2156	14.3373	14.5864	0.28753	2.66285	21.3
GRNDLLIDGF	A0A3Q0ND32_LISMG	Listeria	10		1.1	20.6364	20.8876	20.5165	20.7634	18.6024	20.265	20.7634	20.417	0.388352	0.620262	17.44
TTFGPGIKVDPASL	A0A3Q0NAZ1_LISMG	Listeria	14		1.6	15.3089	14.0083	13.2107	14.7028	17.2967	17.392	14.1565	13.6871	0.468242	2.50606	32.61
KGMKTVLLG	A0A3Q0NBX3_LISMG	Listeria	9	Oxidation (M)	0.5	22.6119	20.8876	20.7056	19.8175	19.0238	21.8346	20.417	20.7389	0.799129	0.706089	17.51
TNSEIILPV	A0A3Q0NBH7_LISMG	Listeria	9		3	14.4616	13.8401	14.4931	14.5115	15.2586	16.0211	12.4282	14.9152	0.886528	1.25631	26.3
EIAIPTLFV	A0A3Q0ND25_LISMG	Listeria	9		3.2	16.1053	13.4595	18.0102	14.8625	17.1752	16.0532	16.4925	14.1919	0.920044	1.2913	23.71
YPLSQDLPYVHIIYQKPYY	Q9H6R7	human	19		2.2	17.6168	16.9992	16.5951	17.1357	12.8948	13.9106	13.5981	13.4304	0.015	0.0808695	37.7
WEPLVEEPPADQWKWPI	Q16718	human	17		2	19.4972	19.7389	18.7039	19.9229	12.9045	14.5763	13.5436	13.6424	0.0225	0.0179607	36.2
ATNFLAHEKIWFDKFKYDDAERRF	P29692	human	24	Acetylation (N-term)	1.8	17.9601	17.7537	17.0951	17.6662	13.2418	14.9665	14.342	13.8358	0.0371667	0.087035	19.84
KKFPVFKAVSF	P04080	human	11		0.2	14.4262	13.9979	14.1536	14.5738	17.3752	18.0899	16.3321	17.4496	0.04	8.13318	29.04
YARLHPRAV	P62987	human	9		0.9	13.3163	13.3163	13.0241	11.6073	19.6886	19.2302	18.7406	18.8454	0.045	79.3517	17.58
GQSPLPVVF	Q9P2P1	human	9		0.8	16.8727	16.3356	16.786	16.0701	13.5637	13.8496	14.6934	13.548	0.045	0.164661	32.31
EDSPNKLYTLVTYVPVTTFKNLQTVNVDEN	P62899	human	30		1.3	15.077	13.2089	14.1305	15.1635	19.8361	18.3709	18.4696	17.9083	0.0619167	19.0442	51.75
EAAQILRLL	Q9Y224	human	9		0.9	17.2137	17.7602	17.4004	17.68	18.4933	18.3189	18.4536	18.4087	0.0675455	1.87261	35.18
LSFFVGYGV	P10620	human	9		4.4	15.0133	13.4938	13.7518	13.7419	16.7731	16.3251	17.1556	17.6168	0.0703077	7.82169	27.22
DLQSINISGNGF	P08047	human	12		2.2	17.6731	18.2832	16.7731	17.6731	13.8815	15.2475	14.5743	13.248	0.0802857	0.097204	26.9
GKYFEPEAY	Q96NE9	human	9		0.6	17.1257	17.3836	17.3321	17.2967	17.7406	18.0638	17.8238	18.1104	0.09475	1.5693	30.98
QASPFVLRA	Q9BUE0	human	9		5.6	17.8787	17.9142	17.8545	18.0372	11.9545	15.2949	12.7773	13.998	0.0950588	0.0468762	28.38
KAIELLQEF	O76094	human	9		2.1	16.7073	16.734	16.8113	16.3039	13.8266	15.3718	14.3909	13.9748	0.101067	0.210504	28.61
DTTYINHVV	Q9UBR2	human	9		0.8	17.9373	16.6382	15.7808	16.4815	19.5768	20.5356	19.163	19.7699	0.1018	8.29286	32.16
GKYASIILF	Q8TCB0	human	9		0.7	18.5394	18.0265	18.0743	19.2208	20.343	21.4476	21.2593	20.3101	0.101895	5.18635	20.25
DISIIPPLFTV	P51571	human	11		0.5	20.1704	20.6628	20.2535	20.2066	18.8175	19.3233	19.4913	19.2945	0.104333	0.469228	31.72
EVFDEKIEV	Q02952	human	9		0.5	20.343	20.0821	20.4576	20.6096	21.8113	21.5309	21.0156	21.6276	0.10781	2.17836	31.76
HVADPVEAVL	Q14980	human	10		0.8	18.4972	17.7471	17.6096	17.92	16.7602	16.92	16.8361	16.4334	0.112478	0.433454	28.33
WVPYINGKF	O14957	human	9		3.9	17.6168	18.8454	16.5642	17.8846	13.7975	11.8376	14.6551	14.2392	0.115385	0.0585008	38.96
SAAPFFVLF	Q92504	human	9		1.3	17.7207	17.5356	18.1104	17.6523	16.494	16.8965	16.8484	17.0743	0.11576	0.526157	26.54
SAVDFIRTL	Q9UEE5	human	9		1.1	22.7796	22.895	23.2477	23.2821	23.8385	24.0854	24.1095	23.6757	0.116792	1.83549	37.47
RKIKGVIEL	Q8TCB0	human	9		1.1	15.136	14.2376	13.7159	14.0014	16.1196	18.1801	17.6523	16.9316	0.117591	7.71769	21.88
TVVEFPIRGL	Q13107	human	10		0.9	17.6731	16.7731	15.9792	15.6154	13.155	13.7265	14.6635	13.5101	0.118233	0.149016	19.63
HTANYDVLANEI	Q6N069	human	12		3	17.4815	17.5204	16.7602	17.4004	13.5635	14.0549	15.9036	13.3113	0.119778	0.118069	18.94
ATAGVVTSV	Q8NFJ5	human	9		0.8	15.0785	15.6354	15.5296	15.2659	16.3803	17.0951	16.2823	16.2769	0.121516	2.19055	20.42
AFQKAVKGTILVGGGAL	P43304	human	17	Acetylation (N-term)	1	15.6996	15.8533	15.448	16.0447	11.5108	13.8006	13.8533	12.7788	0.12231	0.146043	37.11
GAVFRPEVPLRRDLPLLL	O43175	human	18		1	17.0426	19.9171	17.4334	19.7715	13.3617	12.657	15.4109	14.2773	0.124469	0.0408248	24.78
IAFFTTASV	Q7RTX1	human	9		1.2	18.8018	18.9854	18.0211	18.9714	17.2042	17.5432	17.734	17.4972	0.126294	0.435188	20.57
IKFPTSPIL	Q8WXI7	human	9		2.3	17.805	16.464	17.3752	16.0764	12.4601	14.0448	15.0189	13.5569	0.126485	0.111879	31.61
EVPNYKLITPA	P62851	human	11		1.4	14.3423	13.2759	16.3233	16.0189	21.002	19.9316	17.9142	18.7699	0.129955	21.3226	21.78
YTAEIKQNLERGTAV	O95926	human	15		0.9	18.1457	18.4415	18.0795	18.3962	16.0826	16.4956	17.528	17.0743	0.130533	0.360832	39.59
EVIPVPIEV	Q9P265	human	9		1.2	17.4252	16.6662	16.9316	17.3752	14.0484	16.1908	14.2568	14.6089	0.132977	0.199804	26.9
ESTPIQQLL	Q9H8M2	human	9		2.2	16.7602	17.1457	16.9545	17.624	14.4063	13.945	13.3356	15.9339	0.133297	0.152209	29.52
WASDLVSSIWSNADTKNSN	Q6Y7W6	human	19		2.8	16.0319	15.8846	16.0036	17.185	13.2008	13.4915	14.668	14.6255	0.133371	0.205921	55.23
DTFPGPYAV	Q14774	human	9		2.5	14.5432	16.1477	15.755	16.1337	13.0434	12.7022	14.0832	13.7762	0.1346	0.21115	23.86
VTDISHLV	P49321	human	8		2.1	15.7731	16.3547	15.9385	16.4087	13.4856	15.1674	13.3008	14.3223	0.134762	0.241529	17.94
RQEGVPRTF	Q00403	human	9		0.6	19.5069	19.7389	19.9882	19.8128	17.3056	18.4252	18.4211	18.7439	0.135389	0.344425	27.39
RKGFLFKSF	O00267	human	9		1	15.846	15.9476	15.9926	16.0575	13.13	14.8337	14.7362	13.9818	0.138049	0.289074	18.2
MVAPAVASV	P05412	human	9	Oxidation (M)	1.1	15.5356	17.2967	15.4799	16.3269	18.0585	18.6835	17.9373	19.0265	0.138051	4.81214	30.35
SSGLFPFLV	P03973	human	9		1.1	19.805	19.6186	19.3167	18.8269	15.2175	17.528	17.624	16.8606	0.141935	0.166747	28.49
SPISALAPTGKEEGLSTRLLAL	O95292	human	22		1.3	17.7796	21.2066	18.3836	19.7651	13.8345	12.8801	16.786	14.3753	0.142776	0.0355322	55.21
EIFGPILPIVNV	P43353|P48448	human	12		2.7	16.6937	17.4415	16.68	16.786	13.6439	14.5627	15.7207	15.3408	0.144255	0.235976	24.98
ETSKVIYDFI	O00401	human	10		1.8	17.9258	17.7005	17.1556	16.8113	13.9101	16.0036	14.1358	15.641	0.1449	0.179783	26.01
LTAPALALA	Q06481	human	9		0.6	17.2137	17.9142	17.2512	17.3321	13.6125	14.3466	16.4592	13.8111	0.14575	0.136746	20.15
EVIGIPTPVLI	Q16270	human	11		0.9	20.6971	21.3101	20.3538	20.3645	18.9965	19.6347	19.8034	18.9488	0.148851	0.396241	36.56
MKKLWGDRY	P13639	human	9	Oxidation (M)	0.5	18.9054	18.1801	18.8965	18.8727	16.4831	17.2232	17.8965	17.5204	0.155717	0.370391	28.26
SGFSQPVIF	P98082	human	9		3	20.1825	21.2477	21.2535	20.2185	17.1457	18.606	19.1231	19.0426	0.156148	0.210781	27.82
QGFPNRVVF	P35579	human	9		0.6	24.1565	24.1946	24.3307	24.1642	22.5498	23.5404	23.5983	22.9243	0.156481	0.480194	38.84
YSSPEILRV	Q2MV58	human	9		0.7	18.0638	18.1507	18.6024	18.8423	17.392	17.1357	17.7987	16.786	0.164545	0.454799	28.22
ETYSTPALL	Q13485	human	9		1.3	16.7471	16.7731	16.4496	16.7471	14.3044	15.8727	13.0399	14.1214	0.164737	0.196876	32.31
FKFMPPPTY	Q9H3M7	human	9	Oxidation (M)	1.4	21.4726	21.7013	22.2332	21.2006	18.4496	19.7715	20.6006	20.002	0.16627	0.259535	34.96
ETTPLTIEKL	P30281	human	10		0.9	18.5768	18.5011	18.0532	17.7273	15.9269	16.9545	17.3581	15.8557	0.167679	0.309755	33.86
KKIEDELITF	Q05707	human	10		2.1	17.9431	16.1946	16.435	16.4656	14.3148	15.3304	15.058	15.2099	0.168952	0.290917	17.54
QIVDWPVVY	Q8NCM2	human	9		2.2	18.7923	19.6311	18.7173	19.0976	15.0868	16.9882	17.1655	13.6731	0.170164	0.099358	35.65
ISTPVIRTF	Q9NZB2	human	9		0.6	22.5285	22.0592	21.9601	22.1488	20.4576	21.3752	21.5404	21.1269	0.171083	0.48326	30.28
GQFQKIVLY	P53675	human	9		2.1	17.8727	17.3495	17.2419	17.4415	15.0909	16.734	15.7445	16.3233	0.172017	0.352768	27.68
SVPHFFLAGA	O15091	human	10		2	16.3701	17.9083	16.4656	17.528	12.693	14.2659	15.7313	12.7657	0.174983	0.108516	23.33
FKRKYGKSL	P07355|A6NMY6	human	9		0.8	18.7699	18.7073	19.3123	18.2326	16.4783	17.7273	17.8906	17.1053	0.182439	0.364727	18.87
GLEDEQKMLTESGD	A0A096LP55|P07919	human	14	Oxidation (M)	1.2	18.2696	17.7471	17.714	18.5731	18.6662	19.5011	18.9882	19.4211	0.182554	2.0968	37.6
AMHPQVNIY	Q16658	human	9	Oxidation (M)	0.8	19.3255	19.4334	19.1231	19.0873	17.0532	18.5805	17.7471	18.3321	0.182859	0.402176	23.34
EVFEKATFIKV	P19338	human	11		0.7	19.9742	18.6766	19.0292	19.0047	14.7783	16.8484	16.2677	18.0047	0.183149	0.15428	36.99
NTIPLFVQL	P35222|P14923	human	9		0.6	25.6595	26.3745	25.9672	25.902	24.2535	25.1371	25.433	24.6431	0.187676	0.463577	32.13
AGVLKKTTGLVGL	Q16718	human	13	Acetylation (N-term)	0.5	19.8832	20.1332	17.9545	19.9229	12.4645	15.7073	17.0638	16.1713	0.189014	0.0574432	36.16
HTMDPQLRL	P49327	human	9	Oxidation (M)	0.6	21.7553	21.5545	21.3376	21.0886	18.7731	20.4375	20.265	20.343	0.190525	0.35865	35.48
TERRVPFSLLRGPSWDPFRD	P04792	human	20	Acetylation (N-term)	1.3	20.6453	21.3045	20.8191	20.9171	19.8772	20.343	20.4874	20.1704	0.190855	0.614716	25.32
KLFKDDIRY	Q9UBT2	human	9		1.1	17.3752	17.2787	17.1946	16.9658	15.0868	16.4219	16.1869	16.4383	0.192203	0.444397	29.23
EVISDPKLI	Q8NCM2|O95259	human	9		1.8	16.1791	16.7207	16.0145	16.6523	14.0362	15.1196	15.8509	14.4767	0.194667	0.34849	20.47
DWVPYINGKF	O14957	human	10		2.1	15.0532	17.4972	15.4893	16.8965	12.3324	13.3413	14.3134	14.4626	0.195179	0.162482	30.36
VEKGIIDPTKVVRTAL	P10809	human	16		0.9	18.2042	18.4496	14.7454	16.4153	12.9967	14.5755	13.1283	13.6217	0.196028	0.0965159	42.79
EEWFYAHIIPFLG	P50897	human	13		2.9	14.9637	15.3875	13.8533	15.5597	11.1406	12.865	12.933	13.8216	0.196245	0.210074	20.04
VETRPAGDGTFQKWVA	P01891	human	16		1.1	17.2419	18.5127	16.7731	18.1002	12.4524	13.8543	16.5775	14.7454	0.196261	0.105144	20.08
AGGHKLGLGLEFQA	P21796	human	14		1.3	19.1457	17.3581	17.5127	18.9714	13.5981	14.0102	16.624	16.1053	0.19627	0.111678	38.98
FPSGIDFSA	Q9Y5A9	human	9		3.5	17.5204	19.0102	17.6523	17.2512	13.6226	13.2264	16.9658	14.719	0.196646	0.106945	33.47
GKTISLTDF	P23588	human	9		2.6	19.3516	18.3056	18.1655	17.7731	12.9497	13.4242	17.4004	11.2819	0.196831	0.0402483	22.03
FVIDPVRNL	P58107	human	9		1.4	17.8484	17.2877	17.1457	16.7987	13.6526	15.691	16.4544	14.5507	0.19707	0.220227	27.51
DVSLTHLTF	P35232	human	9		3.1	18.1357	17.2967	15.2934	17.5878	12.6999	13.4213	15.4893	14.4572	0.197195	0.119784	29.46
AQGPTPRYF	O60427	human	9		0.5	23.4041	23.6209	23.4298	23.48	21.4526	22.85	22.5983	22.5427	0.197356	0.459208	34.86
RKPFPDFVY	Q16555	human	9		0.7	19.8636	18.7667	19.3123	19.2673	16.6068	18.1002	18.3667	18.0691	0.197614	0.34946	24.13
AAFPHKIIFF	Q1W4C9	human	10		0.7	21.8073	23.3239	23.3376	22.6649	20.4067	21.3752	21.8034	21.0559	0.197679	0.324626	47
LTKLPTISQRIVSAQSLAEDDVE	Q15388	human	23		2.2	17.9083	18.4972	16.2269	17.1357	14.0926	14.0474	16.7073	13.7178	0.1985	0.143511	29
TATDIRVTL	P11047	human	9		0.5	18.3962	17.977	17.6937	18.7106	18.7796	19.3983	19.6006	19.113	0.198514	2.03987	36.44
EVFHVPLLL	Q8WU76	human	9		0.9	19.9601	20.4874	20.9459	19.8965	21.2125	21.0088	21.2125	21.4375	0.198517	1.86005	18.72
SAFPSNIFY	Q92900	human	9		0.9	18.0638	18.4815	18.4211	18.6593	13.8531	13.3678	17.3752	16.2061	0.198525	0.108376	17.78
TERRVPFSLLRGPS	P04792	human	14	Acetylation (N-term)	1.6	16.2137	16.8361	17.1053	16.185	12.7244	15.0575	13.2713	15.5018	0.198682	0.183484	22.02
ELADVLTEA	P40227	human	9		1.1	16.9882	17.3667	17.4415	17.8423	17.7273	18.528	18.4893	18.2512	0.198835	1.7892	27.26
KASPLTFTV	P09884	human	9		1.4	20.7796	20.8346	20.8191	20.9459	18.7634	20.1079	20.2066	19.8392	0.198969	0.461528	41.74
DDVSLTHLTF	P35232	human	10		2	16.4415	15.92	14.9353	15.1027	14.0167	14.3125	14.0029	14.6407	0.199026	0.39048	23.5
RQINWTVLY	P83731	human	9		1	21.8614	22.1488	21.8113	22.6693	22.9916	22.8132	23.0838	22.6736	0.19948	1.70276	27.74
RAFHPDLEF	O95864	human	9		1.6	17.3667	17.3408	17.528	17.805	12.8163	15.9882	15.3512	15.8727	0.200551	0.176406	23.99
DLVSSIWSNADTKNS	Q6Y7W6	human	15		1.3	17.6731	18.5394	17.1053	18.6311	14.4765	15.5868	17.0211	13.4221	0.200789	0.137678	53.84
GKAPLNVQF	O75369	human	9		0.5	20.6886	20.7955	20.7553	20.8802	20.1079	20.5451	20.5451	20.4067	0.200826	0.769126	31.74
IQWENNGQVF	P28300	human	10		4.1	17.1155	15.9635	15.3987	14.6406	13.2811	13.8307	14.4644	13.8388	0.201042	0.263182	28.14
SIARVLTVI	P42766	human	9		1.2	13.5978	14.3421	14.2632	15.1286	15.0992	18.3794	16.9431	17.0102	0.201876	5.75589	18.48
TVFSPTLPA	Q7Z2W4	human	9		2.6	17.6024	17.8113	17.3836	17.3752	12.947	16.8846	15.0014	14.0307	0.20234	0.140907	24.89
EGSPIKVTL	P06748	human	9		0.8	20.3752	19.9024	19.5204	19.5489	18.0156	18.8846	19.0184	19.113	0.203473	0.473422	35.68
EVFHFFNVL	Q56P03	human	9		1	21.1457	21.265	21.3045	21.3962	19.8454	20.8269	20.7553	20.5731	0.203747	0.583299	31.68
RIMDPDVITGY	P28340	human	11	Oxidation (M)	4.6	14.6325	15.6662	15.5268	16.0721	12.452	14.5922	13.608	14.0785	0.204343	0.288823	24.38
QTPDFIVPLTDLR	P04114	human	13		2.7	18.6766	18.3752	18.2604	17.4656	14.3373	17.6382	13.2835	13.7857	0.204722	0.0925746	44.19
QQVPILEKF	P49327	human	9		2.7	16.9545	16.5447	16.7987	15.2363	12.6416	15.2659	14.3092	12.06	0.205065	0.142165	30.46
TTIAIPFGTALV	Q5GLZ8	human	12		1.2	19.8175	20.2989	20.0156	20.1457	20.2877	20.895	20.9388	20.5451	0.206385	1.51278	32.12
EVITKFINV	Q8IV61	human	9		0.9	17.6662	17.4004	17.1946	17.2877	13.017	16.448	15.734	13.6232	0.207148	0.155856	25.1
EIFHSQSFL	Q9P0V9	human	9		0.6	18.6168	18.9258	18.7005	18.7634	16.3581	18.0479	17.9882	17.4576	0.207585	0.409325	22.97
HSFGGGTGSGFTSL	Q9BQE3|Q71U36|P68363|P68366	human	14		0.7	20.7389	21.4273	21.0493	20.3538	16.8727	16.6096	20.1581	18.7207	0.208514	0.143383	41.94
DTSSLFDKL	Q16665	human	9		1.5	16.4576	16.6662	16.0971	16.1053	13.4358	15.3233	15.3443	15.0868	0.210259	0.345316	25.88
EVFIHKDKGFGFI	Q15233	human	13		1.1	18.8995	18.0532	18.6835	17.9992	15.5204	16.8965	17.2967	17.5127	0.211062	0.329356	18.04
SKYGRDWERY	Q9UBM7	human	10		0.9	17.7273	17.0743	17.7005	17.1752	15.7757	16.3356	17.0211	16.5612	0.211072	0.501408	22.78
RIPSFVTEL	Q92538	human	9		1	17.6523	18.4576	18.3452	18.2512	16.3092	17.5127	17.4972	17.0951	0.212991	0.475316	28.37
EVSRILKQV	Q8IZY2	human	9		0.9	16.977	16.5219	16.4464	16.624	13.7859	15.9499	15.3752	15.3615	0.214896	0.347675	18.58
YVGEIIGKRGIIG	O75964	human	13		0.8	18.1457	19.4756	17.8545	19.0319	13.672	17.185	16.9882	14.9703	0.216517	0.131845	41.68
EVIGPELVHV	Q12959	human	10		1.8	16.318	16.5582	16.6382	16.392	13.3777	12.9144	16.0383	14.6558	0.216675	0.213148	31.76
GKYAERDIVQF	Q86YQ8	human	11		0.8	17.5731	16.5672	18.3836	17.805	14.2061	13.4546	14.596	17.0532	0.216781	0.148161	19.59
EVTIVNILT	P07355	human	9		4.1	16.3003	14.726	16.7073	13.862	12.9456	12.7798	14.1176	13.3183	0.221199	0.231883	26.31
DTADQVIASFKV	O43707	human	12		1	19.4354	19.6766	19.002	19.0319	17.0319	18.3321	18.6168	18.5088	0.222194	0.446258	48.16
ETIPGPDAKV	Q8TDP1	human	10		0.8	20.7389	21.0691	20.1079	20.1581	19.0265	19.9882	19.5676	19.816	0.223087	0.528893	29.75
SNLFGGEPLSYTR	P02786	human	13		2.7	14.8938	17.714	15.4054	17.5951	13.4944	13.3562	14.1596	15.0432	0.223591	0.190953	31.61
NVIHNLATYV	Q53FV1	human	10		3	17.1752	17.3233	16.8965	17.2042	14.6096	16.0596	16.472	16.3769	0.22363	0.414574	31.64
KLRPEMLQ	P84074	human	8		2.4	13.8759	14.3681	14.8352	13.9926	12.5203	13.0922	13.6096	13.6773	0.224081	0.485284	17.43
TAYQYPPPPPPPPPS	Q92841	human	15		1.8	16.5049	18.1994	16.2438	16.5552	14.2069	15.6883	12.4225	15.2137	0.224255	0.177638	46.82
LKTGISDVF	P19338	human	9		0.8	20.6886	19.8787	19.7651	19.9882	18.2372	19.4516	19.4129	18.9937	0.224277	0.480874	27.52
KRYKSIVKY	P14324	human	9		0.7	18.2232	18.0426	18.6628	18.2279	16.2419	17.4087	17.6453	17.6593	0.224382	0.482864	24.93
EIIQRIENV	Q9H074	human	9		0.6	20.7715	20.6006	20.1332	20.654	17.9488	19.7089	19.6852	19.4576	0.224493	0.3951	30.77
AKAPPPVFY	Q16643	human	9		0.7	18.9742	18.8238	18.4496	18.392	16.3286	18.0156	17.8606	17.6593	0.22466	0.437126	30.24
YSFGHPSSVAGEVVF	P31327	human	15		1.7	18.3538	18.2466	17.7923	17.9024	12.87	15.7471	17.4815	14.7731	0.224993	0.138136	30.09
AKNPLGSDY	Q6WRI0	human	9		1.1	15.6354	15.4383	15.0319	14.7628	13.1867	14.9153	14.0276	14.0617	0.225006	0.444646	26.59
HAAAVLLLV	O43570	human	9		1	16.8238	14.3677	16.8238	15.4576	17.4415	17.83	17.417	18.6903	0.225028	3.93532	21.47
GQVITIGNERF	P60709|P63261|Q6S8J3|Q9BYX7|A5A3E0|Q562R1|P68133|P68032|P63267|P62736	human	11		2.9	15.0951	15.1908	16.786	14.5995	13.161	14.7885	13.8358	12.3276	0.225052	0.26988	17.31
FPGPYAVL	Q14774	human	8		0.8	16.8113	16.9545	15.2429	14.3267	13.2251	14.5178	13.8827	13.1787	0.225138	0.228023	19.82
SRYSPEFKD	Q9Y2R9	human	9		0.7	16.5672	15.5981	16.0701	15.7471	17.1946	16.6937	16.5834	16.5746	0.22532	1.7005	19.33
ANVNIGSL	P05386	human	8		0.4	17.5951	18.1104	17.8484	18.2922	15.68	17.7537	17.0102	16.4037	0.225325	0.42055	23.94
GKETKAADPPAENSSAPEAEQGGAE	P67809	human	25		0.7	16.5805	14.9522	16.6082	16.4831	18.7307	17.1357	17.4252	17.4334	0.225544	2.87839	18.9
TTAPPTWGI	Q8WXI7	human	9		1.3	20.2419	19.1407	19.7553	19.5223	13.1239	17.9083	18.2279	14.5526	0.22571	0.076316	36.39
RQVSITGFFQRK	Q15054	human	12		1.6	15.2696	15.1357	15.2438	15.7885	14.3847	13.5387	15.049	13.3021	0.225754	0.408733	18.31
VTAIIFVV	Q5JWF2|P63092	human	8		3.6	16.7073	16.977	15.1468	15.1177	12.6861	14.8821	14.2815	13.8551	0.225827	0.239648	20.19
ESIDRVYSL	Q14566	human	9		1.8	17.714	17.6593	17.1655	17.4004	12.4743	13.639	16.4656	16.4448	0.22589	0.150844	28.52
FFFPKSRIV	P10909	human	9		0.9	21.9601	21.5731	21.1332	21.265	18.417	20.8034	20.3321	20.343	0.226005	0.35136	35.98
EVVHTPETSV	O15427	human	10		0.8	16.6662	18.0372	16.7602	16.9316	12.4615	15.1674	15.2061	15.8606	0.226034	0.186221	22.24
RKIPWQQNF	Q6WRI0	human	9		0.8	20.1946	19.9459	19.8361	19.92	17.2326	19.1728	19.3516	18.8817	0.226235	0.402068	35.96
TLADIIARL	Q9P2P1	human	9		0.8	22.0625	22.5731	21.6096	22.0393	19.0129	21.2535	20.8113	20.8576	0.226459	0.332789	28.85
VEKGIIDPTKVVRTALLDAAGVASL	P10809	human	25		2.2	16.9545	19.163	16.3904	17.8965	15.2949	16.2769	16.1074	15.7628	0.226522	0.299243	35.84
STASILASV	O60716	human	9		2.6	17.8361	17.7667	17.5805	16.7207	12.8184	16.5219	15.9106	14.1847	0.226601	0.162996	21.7
SLAGGIIGV	P61978	human	9	Acetylation (N-term)	5.4	15.8533	15.3987	15.9859	16.4021	12.8659	15.049	15.2288	13.3063	0.226634	0.287669	20.58
KYTMEHFI	Q9C0H6	human	8		3	15.9106	16.6382	16.0992	16.5849	13.0399	14.2224	15.9875	13.1101	0.226664	0.214899	19.04
GQFWGQKPW	Q00839	human	9		1.4	18.5507	17.4004	17.9142	17.7667	14.7524	16.8727	17.0426	16.1033	0.226821	0.304548	27.57
TIKHWITII	Q03001|Q9UPN3	human	9		1.7	14.9357	14.5204	15.3575	16.4104	13.2601	14.5866	12.3931	14.1577	0.226837	0.306377	17.08
TSATIVYHL	Q92900	human	9		0.3	18.1801	17.6096	17.5204	17.977	11.669	14.5141	17.7406	13.4739	0.226853	0.0900949	28.75
EAVGKIFSNV	Q03135	human	10		0.7	17.0638	18.0372	18.0951	17.9488	18.2787	18.4004	18.8484	18.9686	0.226871	1.78732	30.5
ETIQIITKA	Q9UHP3	human	9		0.6	16.68	16.8238	16.6082	16.7602	14.3021	15.8679	16.2475	15.5296	0.227175	0.425931	26.2
QVFPGLLERV	Q9UBB4	human	10		0.9	22.8365	23.0275	22.6971	22.7895	21.1015	22.019	22.5662	22.0886	0.227287	0.538178	33.96
NTHEFVNLV	O75436	human	9		1	18.3667	18.2185	18.3145	18.4211	17.1946	17.83	18.1002	17.977	0.227374	0.680782	31.73
AQRFEDGTISF	Q96EN8	human	11		1.8	17.1752	16.624	16.4752	16.92	15.1357	16.034	16.4269	16.1377	0.227374	0.54904	22.34
YARPKQFIA	Q8WX93	human	9		1.7	14.4893	17.8545	16.4672	17.6731	13.0906	12.4919	14.3987	14.906	0.227538	0.134039	25.79
GKIADRFLLY	P61968	human	10		1.1	20.5638	20.3211	20.7796	20.2764	18.2558	19.5242	20.0559	19.5242	0.227558	0.452124	34.2
YTFPAGVSV	Q92540	human	9		1.1	16.2949	17.4004	17.8606	17.8361	13.3193	13.8089	17.0951	12.7107	0.227789	0.115461	24.65
KQPSILSKF	O94782	human	9		0.7	18.0426	17.977	18.5088	18.1507	16.0889	17.1357	18.0899	16.8361	0.22782	0.456248	31.07
EVISLPKNDLL	Q9UKK9	human	11		3.9	16.6662	16.4846	14.8965	14.2053	12.0453	13.6758	14.2597	13.3731	0.227928	0.213942	18.57
PPAENSSAPEAEQGGAE	P67809	human	17		0.5	20.5356	19.1002	20.3538	19.9882	22.4349	20.953	21.0224	20.8576	0.227932	2.50106	50.06
YVAPAYGVYL	Q9BVK2	human	10		3.9	17.5127	16.9882	15.8213	17.0102	14.0799	13.4703	16.8113	13.7145	0.22798	0.201091	36.33
EVRSLFEQV	Q96LJ7	human	9		1.2	15.4831	15.6662	16.3853	15.2949	12.9968	13.9385	14.8533	14.9213	0.228007	0.346299	22.81
FSAEDIAKI	P25205	human	9		0.9	18.4736	17.9545	17.9992	17.8846	14.0617	16.7207	17.0532	16.9316	0.228017	0.270522	31.85
ELAEIYAKL	Q9NUQ8	human	9		2.5	16.2213	16.3564	15.9837	16.2805	13.0174	14.768	15.7808	13.9806	0.228024	0.282488	27.15
TAVALLRLL	Q14165	human	9		0.6	21.5823	21.895	21.85	21.0426	19.83	21.0088	21.0426	20.2066	0.228206	0.476157	38.32
LVYDGKIYTL	Q96CT2	human	10		1.5	18.1655	18.8361	17.8175	17.9937	16.2604	17.1752	17.8361	17.0847	0.228213	0.461986	28.97
YLKEFIHIL	Q9NZ32	human	9		3.9	16.68	17.1457	17.0319	18.0847	15.4925	15.8238	16.4252	16.734	0.228269	0.461141	31.38
SVTQIYHAV	P04844	human	9		0.3	20.2185	20.3321	20.0951	20.3645	18.0899	19.5787	19.8936	19.2558	0.228308	0.483618	32.91
EVFALIHEL	Q12766	human	9		2.5	14.4566	14.4956	15.2622	15.1791	15.6297	15.4153	15.4186	16.5687	0.228515	1.87865	18.36
NVIPNVANV	Q96IP4	human	9		0.9	16.6662	16.8238	17.0211	16.734	12.7878	15.1946	16.1437	13.603	0.228585	0.192245	27.07
GQKPVILTY	Q6WRI0	human	9		1.2	22.5638	22.4501	22.2933	22.1206	19.5242	21.6051	21.5261	21.1332	0.228657	0.376361	34
GRILSQVSY	Q14432	human	9		0.5	19.2137	19.1801	19.5088	19.3452	16.8113	18.6096	18.6903	18.0211	0.22866	0.412115	23.08
KQYAPLLAVF	Q9Y6E2	human	10		2.1	17.4252	16.8113	16.7471	15.8606	13.3932	16.1655	15.6718	14.2092	0.228782	0.277169	25.54
EPSNIFEKI	Q9UBK2	human	9		1.3	18.0211	17.4004	17.5432	17.1357	12.7516	16.0511	16.093	16.1635	0.228845	0.208729	26.85
HSSPVPGSIGV	Q14671	human	11		2	15.5657	16.0189	15.7808	16.3495	13.3987	14.3373	14.8337	15.726	0.228889	0.390992	18.86
VIAEILRGV	O00567	human	9		0.7	17.3836	17.0532	16.3803	16.624	11.5619	15.5805	15.8138	12.3698	0.22895	0.12253	17.3
FNFFAPPEV	P55209	human	9		4.3	16.4236	16.7987	15.5864	15.4318	12.6285	14.3089	15.8727	13.2776	0.228957	0.243471	17.95
SVVDVIFLV	Q8NCM2	human	9		0.9	16.3092	17.8667	16.7987	17.417	15.6745	15.049	16.0102	16.6523	0.229	0.420046	29.52
AQFKFTVL	Q9UQ80	human	8		0.7	19.209	19.1777	19.0184	19.0638	17.3667	18.4211	18.7307	18.562	0.22901	0.555901	33.96
HTYHIKNYI	Q5MIZ7|Q6IN85	human	9		0.6	17.417	17.2604	17.1155	17.2967	15.5951	16.6382	16.9316	16.7731	0.229016	0.579189	20.89
GKLKDLSRF	P49327	human	9		0.9	18.4656	18.6382	18.7828	18.2326	16.2042	18.0795	17.8727	17.417	0.229034	0.454878	25.3
AAVPAVIQF	Q96QE2	human	9		2.2	19.9742	20.7634	19.6168	19.7455	13.6437	18.5545	18.2137	14.0196	0.229053	0.0661961	28.84
MSSPLSKEL	Q9UNX3|P61254	human	9	Oxidation (M)	1.4	17.4893	17.1946	17.2137	16.4862	14.6096	16.2841	16.4448	15.7099	0.229079	0.396705	27.35
ESSPTVALL	Q6P2E9	human	9		0.7	16.8965	16.8846	16.392	16.9658	12.8864	15.7757	16.185	13.2961	0.229134	0.210379	18.25
SLENVPNVGV	P53004	human	10		1.5	16.5522	16.4269	15.8012	15.5356	14.1196	15.5567	15.2099	15.2288	0.22918	0.482895	25.58
SNLFGGEPLSY	P02786	human	11		1	17.5204	18.0426	17.1357	18.7073	14.3992	14.25	17.1556	16.1337	0.229275	0.193867	38.22
DTKAILEQI	Q6ZRV2	human	9		0.8	17.7667	16.2175	17.7667	16.92	18.0372	18.1752	18.0743	18.4696	0.229404	2.02987	28.99
VTPFILKKLDSI	Q8N4H5	human	12		2.5	14.2238	14.6148	14.1596	12.4925	18.5805	17.4004	20.6628	13.997	0.229434	13.8087	39.9
GKIERAIGL	O60869	human	9		0.7	19.661	19.562	19.7715	19.1994	17.1556	19.0612	18.92	18.3495	0.229496	0.442298	30.97
NVAEIVIHI	Q9BZD4	human	9		0.7	20.895	20.7307	20.7471	20.8651	20.8876	21.3857	21.3101	21.9316	0.229511	1.48376	30.2
SAADLVHFL	Q12929	human	9		1.7	16.1965	15.464	15.8942	14.5202	17.0532	16.5951	15.997	17.7602	0.229512	2.5187	26.75
EAAGTLVTL	P53618	human	9		1	16.68	16.4186	15.6467	16.786	12.6156	15.7987	13.6461	14.9609	0.229571	0.228854	21.73
DTFSGIGKKFGLL	Q15847	human	13		2.1	18.2185	18.8144	18.1155	17.9714	12.8679	16.6937	17.5805	14.8965	0.229723	0.146573	42.23
GFKRGADPGMPEPTVL	Q9P0U1	human	16	Oxidation (M)	0.8	18.7699	18.8846	17.6662	18.6132	14.0785	13.8723	18.2877	16.4752	0.229727	0.143082	18.91
TSYPDPILL	P50591	human	9		0.8	14.9385	14.9503	17.4334	17.1357	12.4275	14.3108	13.0069	14.4049	0.229848	0.167595	21.2
KANPGAWIL	Q9NYU1|Q9NYU2	human	9		0.7	20.4775	20.002	20.1206	20.2066	17.4004	19.2922	19.8667	18.6835	0.229879	0.381306	38.63
DIAGRDITRYLI	P61160	human	12		1.6	19.0743	19.7257	19.2018	19.2018	15.9339	17.8787	18.4129	17.9882	0.229882	0.297817	22.57
RQIDLVDNYF	Q9UPN9	human	10		2.1	16.3145	15.734	14.7987	15.4862	12.8468	12.4585	15.3173	14.2479	0.229915	0.27439	21.17
YALPHAILR	P60709|P63261|Q562R1	human	9		2.2	18.5545	18.4456	18.0265	17.8238	15.1155	17.3233	17.3056	17.2419	0.229922	0.361992	33.67
FAFPDEFVF	O14908	human	9		2.4	16.5597	17.7731	17.4815	17.714	16.1094	15.6382	16.7471	13.6666	0.229936	0.278987	23.65
GKSKGFGFVSF	P11940|Q9H361|P0CB38	human	11		0.7	21.8152	21.4375	21.8876	21.9672	19.9316	20.9812	21.5451	20.9243	0.229996	0.52438	35.14
TVAPTSLVV	Q96SK2	human	9		1	17.83	17.0102	16.6382	16.494	13.5367	16.093	15.7576	15.2475	0.230128	0.280406	24.35
AQNGIPLRI	Q86TG7	human	9		0.6	18.9229	18.4129	19.1028	18.6024	15.755	17.6937	18.1946	17.4004	0.230173	0.353723	28.42
EVWGEEFEKL	P23921	human	10		1	18.3581	17.3667	17.2787	16.6937	12.5995	16.1012	16.2604	15.2841	0.230195	0.194389	34.42
SEVRLPPLRALDDF	O60831	human	14	Acetylation (N-term)	2.6	14.9476	16.5995	14.9099	16.9431	12.2949	14.4238	14.6482	14.2358	0.230206	0.258936	17.81
HTISPSFQL	Q9UM63	human	9		0.6	21.1395	21.3805	21.1581	21.3101	19.724	20.7955	20.7223	20.85	0.230217	0.605387	28.68
KKVPLLHNF	P37268	human	9		1.4	18.4576	18.6628	18.7569	18.3145	15.7602	17.9431	17.6869	17.5049	0.230452	0.399373	32.55
GKFKVTTKF	Q15678	human	9		0.8	20.9024	20.9171	21.1079	20.6886	18.6488	20.1825	20.2302	19.9214	0.230592	0.448056	44.67
GVIDLIFEKA	Q04637	human	10		1.6	18.0479	17.9992	16.9316	17.4496	14.167	16.5492	16.8965	15.9725	0.230653	0.305501	33.75
VMLPTGAAF	Q7LFL8	human	9	Oxidation (M)	0.5	17.392	17.4087	14.027	16.2586	12.3037	13.4987	14.271	14.8155	0.230727	0.170833	26.79
SHHPPISAF	Q9H1P3|Q96SU4	human	9		0.8	17.4972	17.4087	17.977	17.2419	15.2213	17.0638	16.7073	16.4399	0.230781	0.443455	27.18
VQRVPSFESF	P15036	human	10		1.8	15.8679	14.5687	15.624	15.419	13.7085	13.4767	14.6576	14.5895	0.230797	0.41702	20.02
NAIEHVIIP	Q9Y5K8	human	9		1	14.5458	19.9882	14.2885	13.8918	19.9156	20.2535	20.5356	20.0156	0.23081	22.6513	28.28
QQYVGKVKF	Q8N766	human	9		1.3	18.1507	18.0102	17.8727	17.5356	16.2586	17.5507	17.2967	17.0743	0.231187	0.555859	32.59
SHYEEGPGKNLPFSVENKWS	P15954	human	20		1.4	16.5966	17.8787	20.002	20.6453	21.5069	21.2361	22.3752	21.9847	0.231242	7.97276	61.99
KKFGWVKKY	O75116	human	9		0.5	17.8545	17.3233	18.0372	17.6593	16.0405	16.8965	17.392	17.0102	0.231395	0.541941	33.18
GQNPFELAF	Q9HBH9	human	9		2.1	18.2741	17.3752	17.9658	16.8727	13.3419	16.2787	16.6082	15.7654	0.231516	0.229505	25.81
SVTSILKTL	Q9UPT8	human	9		1.2	15.2659	15.624	14.8823	15.0743	13.0259	14.0951	14.8965	13.6991	0.23155	0.411094	25.7
YTVYPPPHQV	P13051	human	10		1	18.7504	19.1801	18.8667	18.9573	16.5672	17.7987	18.5432	18.1898	0.232037	0.446301	36.77
EVISGYEEL	Q7L576	human	9		2.1	15.4544	15.68	15.8606	16.1074	13.4476	14.8484	15.4799	13.3324	0.232135	0.353916	18.17
FSWPDVREL	A1L390	human	9		1.4	19.9882	20.4067	20.1079	20.5261	17.8965	19.1946	20.0821	18.624	0.232294	0.403911	30.23
KAWSSIVY	Q7L523|Q5VZM2	human	8		1.4	17.3667	16.2913	17.4334	16.9882	14.5265	16.2493	16.624	15.3615	0.232299	0.397895	17.31
SAIDRIFTL	Q86TU7	human	9		2.7	21.2593	21.7553	21.4874	21.823	19.7207	20.5915	21.2989	20.3962	0.232675	0.473226	37.65
TTAEVKTPFDLA	Q15650	human	12		4.9	17.185	15.1596	14.898	15.0562	13.2401	13.8929	12.8654	14.3862	0.232733	0.25375	35.33
FSKDIFSVI	Q01650	human	9		0.7	20.8727	21.3211	21.0493	21.2933	19.8238	20.68	20.8576	20.5261	0.232853	0.6319	34.25
RQGFVPAAY	Q13813	human	9		0.6	19.9171	19.7812	20.1332	19.6593	17.0102	19.1053	19.2232	18.2967	0.232879	0.362529	29.41
QALPWVRYI	Q9BXS5|Q9Y6Q5	human	9		2.1	17.2137	17.9826	17.5951	17.9826	13.4883	16.4236	17.1556	15.6607	0.233108	0.248022	20.92
YKFLPSEL	Q9Y490	human	8		1.3	18.4087	18.4087	18.6971	18.1104	15.0868	17.6096	17.6311	17.2137	0.233332	0.348461	27.3
ETFPTILEEAKELVGRAS	O60610	human	18		2	20.3752	22.5165	20.3321	21.0292	15.8386	19.4854	18.1704	19.6258	0.233351	0.145268	50.69
YGVTFPIFH	Q8TED1	human	9		1	19.5897	20.6186	20.3857	20.4775	18.3495	19.29	20.0951	19.1581	0.233357	0.484732	39.07
KKYGEALGIKY	Q9UHL9	human	11		0.5	17.2696	16.9658	16.8238	16.5311	14.6991	16.2805	16.1811	16.1257	0.233442	0.474355	22.4
SIAAHLDNQVPVESPRAISRTNEND	P51398	human	25		1.7	17.0638	15.0008	16.0211	16.2251	16.7471	17.2419	17.4334	17.3495	0.233559	2.16639	32.39
TTLPPVHVI	Q9Y613	human	9		1.3	20.0156	19.0717	18.7073	19.0612	15.0276	17.3321	17.714	17.8787	0.233672	0.213771	24.83
AKAGILTTL	P33993	human	9		0.8	18.6132	18.8576	18.9573	18.9142	17.8423	18.3321	18.7406	18.3145	0.233687	0.693422	18.47
GKYGFSDPLTF	Q92569|P27986	human	11		0.7	22.5237	22.4751	22.4849	22.3156	20.1946	21.6231	22.2448	21.4576	0.233779	0.476385	34.32
EKIWHHTFY	P60709|P63261|Q6S8J3|Q9BYX7|A5A3E0|P0CG38|P0CG39|P68133|P68032	human	9		0.5	21.9495	21.4375	21.8385	20.9459	19.2255	20.7796	21.0224	20.2877	0.233931	0.431063	39.92
RKFGAQFKL	Q8WWM7	human	9		0.8	17.7987	17.7537	17.92	18.0211	15.5142	17.1556	17.4334	17.0847	0.233973	0.474221	20.25
AASPIITLV	Q8TEM1	human	9		1	23.3511	22.9134	22.743	22.5237	20.7955	22.2621	22.2006	22.2564	0.234	0.498557	25.36
AQRQDIAF	P07355	human	8		0.7	19.2967	19.1053	18.9545	18.392	16.4815	18.6903	18.0319	17.5951	0.234134	0.424125	26.1
RWEPSSQPTIPIVGIIAG	P01891	human	18		3	17.7923	19.3836	13.7451	16.8965	12.426	15.426	13.7844	12.5473	0.234401	0.0941784	44.78
RKYAAIFLV	P01215	human	9		0.8	20.9742	20.714	20.265	20.7955	17.1053	19.0184	20.4273	19.2137	0.234557	0.298125	20.41
SQALAIRSY	Q9NZJ7	human	9		1.7	14.5567	14.3373	15.1635	14.3092	12.8866	14.0701	14.1277	13.3443	0.234579	0.50539	21.15
KLYEGVPLPF	Q14181	human	10		2.8	15.9223	16.3233	14.8435	14.1053	13.7221	14.2439	14.3804	13.2331	0.234619	0.377948	19.81
FAIDLPPVI	Q9UQK1	human	9		1.6	19.1825	20.1079	19.8545	19.9316	14.2351	18.3321	18.9573	13.1752	0.234759	0.082802	24.37
KQIAQLQDF	Q13190	human	9		0.9	15.6937	15.2549	14.5326	15.0014	14.5106	14.6439	13.8138	13.6991	0.234795	0.516271	26.55
EVPHFHHEL	Q53EL6	human	9		0.8	22.9495	23.1719	22.695	22.9171	21.2933	22.3699	22.4898	22.3045	0.234814	0.566848	39.58
RKVEDLFLTF	Q13813	human	10		0.6	21.85	21.7056	21.4221	21.502	19.29	20.8034	21.3045	20.6628	0.234867	0.46498	25.32
EVFRIGNVEI	P15927	human	10		0.4	22.7634	22.7655	22.2125	22.8576	20.9672	22.0054	22.2155	22.1946	0.234955	0.572726	35.98
EIVDKSGVVRV	P51114|P51116|Q06787	human	11		0.8	19.4108	19.4756	18.9992	19.2718	17.1155	18.6662	18.7273	18.6382	0.235028	0.499124	34.59
ETIGVVHLV	Q63HN8	human	9		0.7	19.6869	19.2302	18.8018	19.0265	17.4656	18.5878	18.6971	18.562	0.235032	0.551632	30.62
WASDLVSSIWSNADTKNS	Q6Y7W6	human	18		1.2	19.6222	18.9345	19.3343	19.7812	13.6957	17.3495	18.5049	17.4252	0.235034	0.15667	58.19
RASLLLKTY	Q86TU7	human	9		0.9	15.786	15.786	16.6096	16.3478	13.7099	15.4799	15.2841	15.4021	0.235259	0.446484	26.87
ELAGFIKKV	P53804	human	9		1.2	17.2042	15.6745	16.2967	15.9792	12.5464	14.9385	15.1517	15.2841	0.235309	0.285486	19.09
EAAFPFYRL	O00622	human	9		1.9	14.9812	17.2967	15.6991	18.5049	12.5174	14.4821	14.8521	14.9127	0.235376	0.18564	23.09
FLFDGSPTYV	P49327	human	10		0.8	18.9826	19.503	19.2967	19.4556	16.624	18.4456	18.8144	18.3581	0.235398	0.420748	26.97
HASQPSLTV	Q15796	human	9		0.8	17.528	17.786	17.4496	17.3752	13.5518	16.624	16.4512	16.208	0.235466	0.282055	29.15
SAAGFPIRV	Q96H55	human	9		0.4	18.724	19.0346	19.1457	18.9516	17.2137	18.3012	18.7073	18.0319	0.235479	0.535713	31.25
RHRPELIDY	P12814	human	9		0.5	19.1181	19.1002	18.8331	18.7307	17.4893	18.6347	18.4129	18.4933	0.235484	0.620729	25.69
LFAPFIVYY	Q9UBM7	human	9		2.5	16.5657	18.3709	17.7796	17.6593	16.0532	16.0254	17.1257	14.2016	0.235538	0.298874	18.02
SAALLRRGLELLAASEAPRD	Q86WX3	human	20	Acetylation (N-term)	1	18.7923	18.977	19.7602	19.5951	20.2764	20.417	19.729	19.85	0.235556	1.72538	37.89
SEAGEATTTTTTTLPQAPTEAAAAAPQD	P16989	human	28	Acetylation (N-term)	0.6	14.6364	15.1792	14.4064	13.549	17.7005	17.9316	17.5805	14.0776	0.23561	5.20457	36.26
SVRPNDEVTAVLAVQTELK	P12273	human	19		3	15.3684	15.3021	13.4736	14.45	13.2891	13.567	13.7524	13.5381	0.235651	0.4627	40.96
ATVTATTKVPEIRD	Q9Y230	human	14	Acetylation (N-term)	2.9	14.726	15.1236	15.3575	15.0785	14.3624	15.0189	14.4956	14.0208	0.235697	0.661139	22.01
HTVFIGETL	Q6WRI0	human	9		0.7	22.4601	22.2066	21.7098	21.8073	19.8484	21.4676	21.3045	21.343	0.235703	0.481274	36.18
HSYGGLAFV	Q8WUF8	human	9		0.7	18.4854	17.9431	17.7667	18.0265	15.3092	17.2042	17.2326	17.4252	0.23572	0.416786	17.78
RQPKHLLAF	P20042	human	9		0.8	18.7892	18.8936	18.7106	18.9287	16.8361	18.0951	18.3752	18.3408	0.23574	0.528986	23.39
DLFQVIYNV	P98082	human	9		1	17.9714	17.9658	17.1752	14.8582	11.5201	15.3478	14.7153	15.1397	0.23577	0.142404	27.35
RGHLAKIY	P62873|P62879|Q9HAV0|P16520	human	8		0.8	15.5657	15.448	15.8012	15.5537	14.1517	14.7207	15.4448	15.1869	0.235814	0.608713	21.42
AHYNLQNAF	Q01082|O15020	human	9		1.2	17.4252	18.3012	17.3321	18.3794	14.9613	17.0532	16.8238	16.4672	0.235833	0.345534	33.25
GQFPGHNEFF	Q9UKI2	human	10		0.3	20.6886	20.3321	20.6186	20.1206	18.7373	19.8175	19.9882	19.7307	0.235857	0.546549	27.73
KKTPIAVRF	P04040	human	9		0.6	17.4252	17.977	18.1357	17.4815	15.0102	17.3667	17.0319	16.0297	0.235884	0.380179	17.55
AQVSPRITF	Q96QE2	human	9		0.8	20.3857	19.5356	19.1002	19.7699	17.1946	19.2419	18.4415	18.8757	0.236084	0.417703	34.71
SIIPPLFTV	P51571	human	9		1.2	21.6096	20.6971	20.2302	19.9882	17.6593	19.5088	19.7553	19.5507	0.236096	0.350445	33.92
ETIPLTAEKL	P24385	human	10		0.5	19.1181	19.1002	19.8667	19.0873	20.5356	20.002	20.2877	19.4232	0.236128	1.70416	33.21
KAIDYIRFL	P36956	human	9		0.9	21.2535	21.6757	21.4425	21.9024	18.0319	20.3538	21.0493	20.2877	0.236144	0.321328	32.97
NTYGFPIIF	P11498	human	9		1.1	18.977	19.5185	19.6364	19.6204	13.7628	17.977	18.3056	17.1946	0.236238	0.16176	36.68
ETALPALVV	O60244	human	9		1	17.3321	18.2042	17.8361	17.9937	14.4183	17.0532	17.2967	13.9025	0.236258	0.221617	29.14
NSASIFNTL	Q96HU1	human	9		0.6	22.0886	22.2621	21.8689	22.019	20.3962	21.4526	21.8385	21.4425	0.236301	0.583494	30.33
VVAPPGVVV	Q13144	human	9		0.9	21.0691	20.7471	19.6006	20.2185	12.6773	18.7602	18.1605	17.8906	0.236355	0.0861712	34.55
AELGEADEAELQR	Q9Y5J9	human	13	Acetylation (N-term)	2	14.2033	12.7614	13.9726	11.7099	15.5834	13.5862	15.5447	15.5922	0.236371	3.77069	41.05
FVGPPHFQV	Q7L576	human	9		2.9	16.5864	16.5432	16.311	16.8113	13.4158	15.1155	16.4464	15.1477	0.236385	0.345891	26.18
SQYPFPVTL	Q5R372	human	9		1.3	20.3101	21.1143	21.002	21.3156	18.9431	20.1457	20.417	19.9601	0.236433	0.476646	41.19
AAIGLVIYY	P51571	human	9		0.7	22.8093	23.1795	22.4726	22.8839	21.1206	22.5165	22.343	21.9134	0.236586	0.549832	25.98
LISDIFTTI	P82279	human	9		2	18.8423	20.0426	19.3899	12.7474	12.2395	14.5855	13.2632	13.4659	0.236589	0.0484597	24.99
RQNVQVFEF	Q04828|P52895|P42330	human	9		1.1	19.5394	18.6697	19.1874	18.7987	16.9992	18.7373	18.2741	18.1155	0.236611	0.494054	25.24
YQFTGIKKYF	Q96IX5	human	10		0.9	16.208	15.2586	16.0145	15.4862	12.5252	13.1656	15.4831	14.187	0.236657	0.267646	24.47
GKSPLFGQYF	Q5VT66	human	10		0.9	19.7796	19.5489	19.6783	19.1079	12.801	18.2232	18.5878	12.4094	0.236734	0.0614983	33.16
YTIGKEIIDLV	Q9BQE3|Q71U36|P68363	human	11		1.5	17.4087	19.1332	18.3581	16.92	13.0882	13.656	17.8175	15.7018	0.236771	0.134986	35.56
AQFVRNLVEKTPALVNA	O75964	human	17	Acetylation (N-term)	0.7	16.8113	19.5069	16.9545	18.7005	12.8988	16.7987	16.6523	14.437	0.236815	0.143926	42.74
KLYDPLLEY	Q13614	human	9		2.1	16.5642	16.8484	17.0319	16.6662	14.5265	16.0596	16.1713	16.2604	0.236917	0.492017	30.94
HHIPDVITY	P37268	human	9		0.4	19.5545	19.714	20.3538	19.7731	17.2604	19.0976	19.2673	18.8238	0.237214	0.424377	24.18
VAVPVAVTF	Q96T52	human	9		0.9	20.6628	21.1332	20.4775	21.2066	18.7005	20.1206	20.4972	20.0156	0.23738	0.487495	30.65
RKAIDYIRF	P36956	human	9		0.9	21.1886	20.7553	20.8423	20.9388	17.6096	20.002	20.3752	19.7373	0.23746	0.353497	32.78
ETISLAEQRL	O60239	human	10		1.4	19.2604	19.0047	18.5011	18.8727	14.9567	17.8667	18.0638	17.3581	0.237627	0.277704	27.46
WVPYINGKFKKDN	O14957	human	13		1.3	20.68	21.4526	20.1079	21.4726	15.8484	19.2741	20.6006	17.6869	0.237646	0.167732	45.55
PPPPPPPPPPPPPPPPPPPPPPLP	Q9Y6V0	human	24		2.5	14.5578	14.1274	16.0868	15.8918	14.2719	13.6018	11.7099	13.8703	0.237672	0.286691	34.7
YIFEKPRIV	Q6WRI0	human	9		0.9	20.4576	20.9459	20.6886	21.0224	17.0951	19.5088	20.3321	19.1382	0.237682	0.29523	31.65
EVKGDLENAFL	P07355|A6NMY6	human	11		0.9	18.9742	18.83	18.7173	18.5878	13.4551	17.6523	17.6024	16.4334	0.237698	0.177816	26.42
SVVTSIFGV	P41252	human	9		0.5	17.0638	16.1674	14.939	13.9344	11.859	13.7934	13.9048	13.3795	0.237704	0.204198	22.77
GKGKLDVQF	P21333	human	9		3.7	17.3145	15.9431	17.9083	16.6937	13.5018	16.5188	15.0909	15.4672	0.237712	0.283184	30.42
GQRLEESLEY	Q13813	human	10		0.9	15.8138	15.3987	15.7313	15.0868	14.1254	15.2949	14.9748	13.9658	0.237742	0.529442	21.98
GVTEVVVKL	P10909	human	9		1.7	16.5311	15.7576	14.9658	15.3198	12.4254	14.7153	14.3443	14.6382	0.238016	0.326974	24.81
DTFPKTWLL	Q8N6C5	human	9		1.9	18.8636	18.3709	17.7537	18.7731	13.1116	17.2967	17.7602	13.4744	0.238093	0.12246	21.15
AQNAVRLHY	P35222	human	9		0.9	18.5049	18.1002	18.209	18.0532	16.3339	17.8906	17.8113	16.4269	0.238127	0.466132	34.78
HTFFIKDSL	Q8NFG4	human	9		1.6	16.5173	14.4767	15.9837	14.8727	18.0211	17.0951	15.846	18.547	0.238206	3.77028	29.83
FAWPKILKI	O43491|Q9H4G0	human	9		0.9	22.2933	22.9261	22.3294	23.0918	18.5432	20.9812	22.1581	21.2933	0.23838	0.264948	30.6
FGYEPTIYY	Q8NCW5	human	9		1.9	16.3163	17.5951	17.8423	17.1053	13.1622	15.4672	16.9545	14.483	0.23854	0.217934	34.49
SHYPFFSTF	Q8WXG6	human	9		1.4	19.8591	19.7553	19.356	19.3277	17.1357	18.6937	19.1432	18.83	0.238697	0.458861	33.74
YAFKNPIYS	Q5VYS8	human	9		2.4	14.7366	16.7731	15.3304	16.5296	14.3921	11.5793	13.7936	14.412	0.238866	0.203324	24.4
GKLFPLPGY	O75928	human	9		1	18.3581	18.4252	18.4211	18.2558	16.1536	17.5049	18.2042	17.4656	0.23889	0.488706	30.9
DIFRYQDEV	Q13283	human	9		0.6	19.5432	19.5988	19.2967	19.2604	17.977	18.8936	18.7955	19.2787	0.238922	0.620461	33.78
STYEGKPIFL	Q9NU02	human	10		1.4	16.8965	16.2363	15.9748	16.3003	12.3376	13.3477	16.2023	15.0575	0.238941	0.230735	32.89
GKSKGIAYIEF	P19338	human	11		1.9	17.6168	16.7731	17.4656	17.7731	14.365	16.6523	16.7207	15.92	0.238953	0.355344	25.46
RAFPNKQGY	O43684	human	9		0.6	16.7987	16.5805	17.3321	17.0102	14.6991	16.2419	16.2363	16.0743	0.238989	0.460908	19.61
TTKFIKSFL	P55060	human	9		2.7	15.691	15.0189	15.4987	16.7471	13.7863	13.8638	14.4245	15.5864	0.239062	0.399503	19.58
GQWPRDPHVHY	Q86VQ1	human	11		1	16.4512	15.3853	16.1497	15.5326	12.1006	14.2137	15.5296	14.0701	0.23949	0.267719	25.81
IGVDFALKV	P57729|Q13637	human	9		1.5	16.0992	16.093	16.1596	16.6662	17.185	17.7406	17.1752	16.2137	0.239576	1.77046	24.5
QGFPNRIVF	P35749|P35580	human	9		6	16.0167	15.5775	16.0764	14.6991	12.7149	14.5507	15.3269	13.4809	0.239683	0.335853	18.86
RHFPYAQRQF	Q9H173	human	10		0.7	16.472	16.049	16.2913	16.1176	14.2438	15.464	15.8188	15.464	0.23975	0.505292	22.14
STVHEILCKLSLEGDH	P07355|A6NMY6	human	16	Acetylation (N-term)	1.6	17.7667	19.2349	17.528	18.6096	13.7397	17.2326	17.0102	14.5601	0.239845	0.159413	54.65
RLYDWGLRGY	Q9BUR5	human	10		0.8	18.2279	18.3012	18.1946	18.3667	14.8918	16.5893	18.0156	16.9992	0.239897	0.31895	35.48
EIYQKPFQTL	Q8NHH9	human	10		0.3	18.5657	18.8545	18.5915	18.8995	17.2877	18.1155	18.4046	18.4375	0.240775	0.630042	34.45
KKYEENPLHF	P47712	human	10		1	18.0156	17.5731	17.5878	17.624	15.6439	17.0319	17.4004	16.9431	0.240988	0.519306	21.73
AQYFEPLTL	Q9Y490	human	9		0.9	17.7987	17.2967	18.392	17.8727	14.3449	16.9882	17.1946	16.318	0.241	0.323402	33.47
SDEREVAEAATGEDASSPPPKTEAASD	Q99536	human	27	Acetylation (N-term)	1.3	18.6869	19.4375	19.392	18.5878	18.0479	18.624	18.6662	17.7471	0.241048	0.592656	52.58
QAIAIPVTV	Q8TEM1	human	9		1.2	17.0638	16.2769	15.1713	14.6434	14.0757	14.5499	14.0808	14.3227	0.24106	0.345903	24.28
NTIPLFVQ	P35222|P14923	human	8		3.1	18.9083	18.5318	17.92	18.9601	12.4942	16.318	17.9258	13.5313	0.241178	0.0876131	29.28
RHRPELIEY	O43707	human	9		0.5	21.3211	21.2989	20.9812	20.8113	19.3581	20.68	20.4874	20.6628	0.241282	0.571938	32.51
SHYEEGPGKNLPFSVENK	P15954	human	18		0.9	13.8238	17.1053	18.2419	18.5694	18.9459	19.1581	20.1946	20.0691	0.24133	6.30637	55.57
MFRIEGLAPKLD	Q8N4H5	human	12	Oxidation (M);Acetylation (N-term)	2	18.0691	15.4831	17.0211	16.2061	18.9545	17.2967	19.2604	19.4375	0.241731	4.11939	31.6
QAFKGVIYL	Q6DN12	human	9		1.2	18.68	18.6382	18.5805	18.2832	14.5513	17.6731	18.0319	16.4909	0.241873	0.275728	23.72
GQFSKPFSF	P35658	human	9		0.6	20.9812	20.1946	20.6276	20.4476	18.5204	19.9742	20.2419	19.624	0.242288	0.509582	32.06
FGVDKAVVY	P08648	human	9		0.9	17.0211	15.3127	14.9882	15.5981	16.734	18.1655	16.5995	16.8606	0.242403	2.56664	17.78
AQRMTTQLL	P15328	human	9	Oxidation (M)	0.9	19.356	19.6505	20.5356	18.724	16.1135	18.6766	18.3878	18.4129	0.242413	0.314508	17.94
LQHPNIVGY	Q9BQI3	human	9		0.6	20.1825	20.0426	19.9882	19.9601	18.2137	19.5988	19.6186	19.4991	0.243009	0.570067	31.66
RKGFPHVIY	Q13485	human	9		0.6	19.7923	19.6417	19.4004	19.4815	17.92	19.2581	19.1181	19.0211	0.243076	0.594733	19.11
FTWEGLYNV	P51784	human	9		1.3	22.4947	23.1174	22.5237	23.1749	20.895	21.9847	22.58	22.0918	0.24322	0.521303	32.36
FLSTINVGL	P39687	human	9		1.4	17.6731	18.2419	17.2696	18.0847	12.3003	13.9657	17.417	16.4672	0.243983	0.145614	25.69
EVIGIPTPV	Q16270	human	9		1.3	17.7667	17.68	15.1342	17.9083	12.8564	16.3391	13.8134	15.68	0.243994	0.183003	24.28
HSAPFSWET	Q9H425	human	9		0.9	19.8936	20.1332	19.597	19.5049	18.3452	19.6006	19.417	18.5878	0.244404	0.576535	34.18
GQIPATALL	P26368	human	9		2.4	17.4415	17.2604	17.3056	16.7602	13.7743	16.4399	16.68	15.5716	0.246438	0.335531	19.81
HTATPLDFL	Q14094	human	9		1	18.5432	18.9798	18.9373	19.3794	16.5834	18.0102	18.7106	18.0585	0.246679	0.460333	29.95
ALDVANKIGII	P62750	human	11		0.7	18.547	18.7307	18.6096	19.0873	19.7257	19.2809	20.1079	18.7602	0.246967	1.65293	39.76
HTFESHKDEIFQV	Q16576	human	13		1.1	19.4815	19.2161	19.1728	18.8817	16.734	18.6558	18.6453	18.3012	0.246968	0.465238	21.08
RKHGVVPLATY	P46778	human	11		0.5	17.7471	17.5805	17.6024	18.2232	17.7796	18.4775	18.8423	18.4815	0.247163	1.523	34.86
AAFPLAPLL	A1A5B4|Q9BYT9|Q32M45	human	9		1.1	15.6745	16.0554	16.5537	16.3564	13.9214	15.4799	16.0383	14.2391	0.247179	0.42327	22.03
MVDIPIVLI	Q8IZW8	human	9	Oxidation (M)	2.7	15.9316	16.0124	13.8846	14.768	12.9706	14.1766	14.0115	14.0388	0.247264	0.392355	28.32
KAIDIYILV	Q9UN88	human	9		1.3	15.7207	17.4496	17.185	16.7207	13.9012	15.6883	16.528	13.7598	0.24756	0.287244	18.54
NSHLVLIGI	Q99741	human	9		0.7	19.856	19.3857	18.8636	18.7005	16.7207	18.7602	18.5204	18.0426	0.247653	0.438145	25.07
GQIPEVIFY	Q9BX70	human	9		2.2	17.4004	17.0638	17.8727	17.0532	13.0687	16.183	17.0211	15.2288	0.247695	0.254875	26.79
GKLPNFGFVVF	Q13283|Q9UN86	human	11		1.3	18.8484	18.6453	18.5768	17.9601	16.8484	18.4736	13.6228	13.2403	0.248115	0.128391	25.57
QTSEWIHGI	Q6AZY7	human	9		0.9	20.1332	20.2419	20.2764	20.1946	19.0976	19.8742	20.2066	19.0319	0.248183	0.633334	34.29
AQIFRPLKF	Q15029	human	9		1	20.3752	19.4933	19.9459	20.2419	18.4375	19.7471	18.6382	19.6347	0.248186	0.535999	34.16
AIAQAVRGLITKA	P29401	human	13		1.6	17.624	17.4736	17.2419	17.2232	14.9837	16.0383	17.6096	15.913	0.24828	0.419139	36.57
GLGPALEF	P55061	human	8		0.8	20.2185	20.6186	20.6971	20.1704	18.6382	19.7373	20.3645	19.503	0.248306	0.548901	21.4
YLFEPHSGEEY	Q96SB4	human	11		1.7	16.1635	15.5834	16.3269	16.0909	14.2827	15.3581	15.6883	15.5387	0.248485	0.564779	20.39
EAFPGPKLEV	Q2TAZ0	human	10		1.8	17.1752	16.0014	15.9499	16.2363	13.2124	15.5387	15.5951	15.2512	0.248531	0.368217	31.68
RALALVVTL	O00622	human	9		0.7	16.5627	17.1357	16.8484	16.977	16.977	15.4285	14.2659	15.5893	0.248586	0.401705	18.33
FLITQLKM	P03928	human	8	Oxidation (M)	1.5	16.1713	17.8667	15.9635	16.8606	13.0515	15.6183	16.2677	14.4519	0.248832	0.273921	18.46
SQARTLITF	Q8N1F7	human	9		0.6	18.2042	17.5356	17.6731	17.7406	15.6523	17.4415	16.9658	17.1946	0.248917	0.508797	19.31
TVFNFPVSI	P28562	human	9		0.7	18.0795	17.8965	14.7157	13.6286	12.0731	13.0079	12.7844	14.8109	0.249125	0.132953	25.07
RKDGSFIVRY	Q6UW63	human	10		0.4	19.8191	19.2161	19.3034	18.7569	17.5432	18.9373	18.6697	18.5432	0.249191	0.554584	27.67
TTPSVVVHV	P53805	human	9		0.4	18.0691	18.265	17.6731	18.2326	16.8361	17.6593	17.9431	17.2787	0.249272	0.645882	29.01
TTFNIDDQYL	Q14697	human	10		0.7	17.2696	14.5326	15.2622	14.1773	12.4554	13.2483	13.9324	14.2338	0.249293	0.278751	17.07
EVHAGLGELL	P50454	human	10		0.6	20.3857	20.265	19.654	19.9742	18.4736	19.0047	18.0532	20.2066	0.249407	0.455265	42.47
GKSDPFLVF	Q86YQ8|Q8IYJ1|Q9HCH3	human	9		0.7	19.5242	19.7537	19.8097	19.68	17.0743	18.7892	19.5069	18.6132	0.249554	0.436481	21.96
EVIELYGGTQHI	Q9H857	human	12		0.8	16.3615	15.9431	16.1115	16.3971	14.2254	15.4893	16.1946	15.1437	0.249602	0.521229	32.96
NVFPNHISV	Q9NXR5	human	9		1	19.7123	19.6817	19.2764	19.9459	17.3056	18.8817	19.1704	19.1282	0.249668	0.488818	28.11
ELFGKFDQI	P51828|Q08462|Q8NFM4	human	9		1.2	17.805	18.1457	18.2232	18.0156	17.8787	18.9083	19.0453	19.1581	0.249778	1.62474	25.38
NIIDLVKKY	P40763	human	9		1.3	18.6558	18.5242	18.2466	18.7005	12.8169	16.92	17.5507	16.9992	0.249785	0.181742	25.1
NSVFVATFL	O00767	human	9		0.3	19.714	20.5823	20.2989	20.002	13.2334	18.7634	18.5731	17.9258	0.249809	0.12282	32.27
AQHLFIQTF	Q14684	human	9		2.5	18.0532	16.9882	17.0847	17.2137	13.7896	16.6096	15.8312	16.6382	0.249856	0.325832	32.72
LVFHSFGGGTGSGFTSLL	Q9BQE3|Q71U36|P68363|P68366	human	18		1.5	16.0806	17.2604	15.3478	13.3401	13.1284	13.1166	13.538	14.3908	0.249906	0.256358	44.59
ETFPTILEEAKELVGR	O60610	human	16		1.8	17.8667	19.5676	15.5296	16.4399	14.1542	14.9406	14.5985	16.5387	0.249967	0.204063	38.01
STFSGIKEL	Q8N3U4	human	9		1	18.83	18.1752	17.9316	17.4415	15.1115	16.7602	17.2326	17.5657	0.250003	0.37188	22.91
PPPPPPPPPPLPGGV	O60610	human	15		1.7	18.6766	16.9083	16.9083	15.7576	17.3667	12.9873	12.1768	13.9012	0.250033	0.128987	26.71
ALLPVVHEY	Q9UNH6	human	9		0.6	21.2243	20.6364	20.8191	20.5356	19.0976	20.343	20.5545	20.0559	0.250144	0.577894	28.95
YGMPRQIL	P37802	human	8	Oxidation (M)	1.3	22.2332	22.6409	22.2564	22.4751	18.9937	21.632	21.6497	21.4015	0.250153	0.357952	35.29
IQRTPKIQVYSRHPAEN	P61769	human	17		2.2	15.4736	14.508	14.8435	15.6579	12.8746	13.5507	14.2732	14.9748	0.250415	0.434546	35.3
RVSDINFTL	Q5H9R7	human	9		0.4	20.7389	20.8423	20.8191	20.85	17.8727	19.7488	20.3752	20.1457	0.250448	0.412656	22.61
FSKTWIEV	Q9H9S3|P61619	human	8		1.2	18.7273	18.5731	18.9516	18.8757	16.7073	18.3581	18.5951	16.6382	0.250514	0.43309	28.64
EVFPVSKTLVL	Q5UIP0	human	11		3.1	16.0426	15.2949	16.0405	15.3822	13.0142	14.7046	15.3304	14.8333	0.250545	0.429449	18.75
EVIDAQAEL	Q9Y2F9	human	9		0.8	16.8361	17.1155	16.9431	17.4004	14.2732	17.185	14.1723	15.9522	0.250596	0.312487	28.78
EIVQFFQGL	P31942	human	9		1.6	14.3373	18.6731	14.7577	19.0976	13.2141	13.7301	14.7792	13.5496	0.250612	0.13414	21.93
GMQIPSTQF	P35222	human	9	Oxidation (M)	1	20.5545	20.7223	20.5451	19.7844	17.7796	20.1946	19.3667	19.3034	0.250712	0.42322	33.04
YAIDNPLHY	A5YKK6	human	9		1.1	17.9258	18.4046	18.4004	18.6697	16.253	17.7073	18.0638	17.5204	0.250779	0.512635	19.86
GKPLFHLEHY	O00418	human	10		0.4	17.1457	16.8484	16.9431	16.8113	13.0821	15.9904	16.0297	16.0145	0.250984	0.316896	34.5
RKVDSKSLFHY	P31327	human	11		0.9	17.7273	17.0532	17.9882	17.4087	14.0701	16.624	16.9316	16.3904	0.251091	0.343802	35.3
RSFPSVREL	P29597	human	9		1	17.8545	17.786	18.1407	18.2922	14.203	16.8965	17.3581	16.9316	0.251095	0.31402	25.85
YTIGKEIIDLVLD	Q9BQE3|Q71U36|P68363	human	13		2.8	14.6538	16.1053	17.6311	15.2677	12.8278	12.997	15.691	13.7125	0.251163	0.232062	23.21
ITIPVTFES	P04792	human	9		1.4	20.6276	19.9459	20.6006	20.5165	18.2922	20.0292	20.0691	19.2945	0.251187	0.499508	34.87
ETSTVITHV	Q8WXI7	human	9		0.6	18.3581	17.8846	17.7537	17.3408	14.7153	17.7273	16.6937	16.275	0.251213	0.358124	28.78
GKFQGLIEKF	P30307	human	10		0.7	21.7675	21.6141	21.8191	21.6186	19.6024	21.1581	21.3857	21.0426	0.251237	0.53306	40.19
TTILIPYHI	Q6IQ26	human	9		1.1	18.8576	19.3516	18.7106	19.1053	17.3667	18.3836	18.8667	18.3495	0.251318	0.588583	29
AAFPHKIIF	Q1W4C9	human	9		1.7	26.038	25.8385	25.5165	25.4769	24.5345	25.5255	25.1908	25.3376	0.25147	0.673438	39.2
ELINIIDGV	Q8NI22	human	9		0.9	20.9171	20.7389	19.6293	19.6382	16.1615	19.4004	19.3667	18.5318	0.251715	0.274375	21.7
SPVDIFAKI	Q6P1J9	human	9		0.8	17.5356	17.6869	17.4334	18.0691	15.3581	16.786	17.4656	16.8965	0.251735	0.481401	36.69
TVGPVLSI	P0CB38	human	8		1.5	14.9485	15.4862	16.1536	14.401	14.8968	14.2171	13.9449	12.7332	0.251848	0.406312	26.1
DIYPSIFHV	Q8NBW4	human	9		1.2	17.8361	17.2696	16.6662	16.2004	12.8591	16.0383	15.9926	15.6039	0.251865	0.273647	32.38
HAIKSVKIY	P53618	human	9		0.8	18.0426	18.5356	18.2512	18.6024	16.9545	17.5356	18.265	17.92	0.252151	0.620203	31.62
TERRVPFSLLRGPSWD	P04792	human	16	Acetylation (N-term)	1.4	23.8191	23.9584	24.0359	24.4105	23.1688	23.654	24.0105	23.4551	0.252211	0.715067	55.72
HSAGYILGSVNV	Q13115	human	12		2.2	17.4334	16.3426	16.4862	16.4366	17.714	17.7667	18.1655	16.68	0.252351	1.87493	29.91
SQFKGYFIF	Q9NY27	human	9		0.7	22.3129	22.1581	22.0625	22.4676	20.8034	21.6453	22.0886	21.8614	0.252779	0.637015	30.15
HASDRIIAL	P29401	human	9		0.4	18.3101	18.3365	17.6168	17.9316	15.669	17.3321	17.1752	17.7406	0.253315	0.476481	33.89
FVVDHVIKI	Q86UV5	human	9		1.1	17.9316	17.8361	18.0479	18.3752	13.1885	16.8484	17.2326	16.6382	0.255232	0.238031	28.64
SVALVIHNV	Q8WVV5	human	9		0.8	17.0951	16.8238	17.0847	17.3233	17.0211	17.6662	17.6024	17.7796	0.255559	1.35247	35.28
HTINGHNAEV	P22626	human	10		0.5	18.1898	17.7667	17.5657	18.1357	16.494	17.6096	17.2232	17.6453	0.255844	0.62788	31.77
FVHPDPLWI	Q15021	human	9		1	15.9725	16.9992	17.6382	17.8113	12.8878	15.365	17.2604	12.7814	0.255882	0.172938	19.95
LQWPSLTV	Q16576	human	8		1	17.1457	14.3889	17.5731	14.4934	13.8307	13.502	13.4948	14.834	0.256014	0.252629	25.5
DTFSGRYFHI	Q9BQI6	human	10		1.3	17.9882	16.9545	17.2419	17.417	12.4913	15.4862	16.8361	16.183	0.256473	0.225122	30.99
TAYPQVVVVR	Q9ULI2	human	10		1.1	17.5582	17.392	17.2967	16.7471	12.9052	16.9882	16.3615	14.4054	0.256633	0.235946	36.25
AFANLRKVLISDSLD	O43175	human	15	Acetylation (N-term)	0.8	22.2214	22.7369	21.9882	22.6051	21.1886	22.1238	22.0592	21.7715	0.256816	0.658787	53.08
DTFPGPYAVL	Q14774	human	10		0.8	20.1457	20.6006	20.3857	20.8269	18.0211	19.6364	20.1704	19.7747	0.256861	0.470064	36.53
TTVDHFWGL	O94901	human	9		0.7	20.2989	20.4273	20.2877	20.6006	18.5842	19.9142	20.3645	19.5165	0.256963	0.570864	43.45
EQTFGGVNYFFDVEVGR	P01036	human	17		3	18.1357	17.2326	16.253	15.2622	12.1841	16.5311	14.9687	13.954	0.257272	0.201459	55.79
REFPKFFTF	Q13085	human	9		2	18.3233	18.8995	19.1679	18.6558	14.5864	17.5049	18.1357	17.6311	0.257331	0.287754	30.43
TTPDIVEYL	Q9H0W9	human	9		1.1	15.977	16.0701	15.5746	17.2137	14.2149	15.5537	15.8942	14.2591	0.257439	0.426799	21.45
LSKGPGLEV	Q9Y613	human	9		0.5	17.3145	18.0585	17.1752	17.6869	12.9941	16.4054	16.6662	16.5582	0.257669	0.267426	25.16
RQYPEVIKY	Q9UIF8	human	9		0.9	18.6096	18.8331	18.8238	19.1028	16.9316	18.6168	18.3624	18.2326	0.257689	0.571779	18.58
DVARISWYL	Q13011	human	9		1.4	17.92	18.8361	18.624	18.805	15.997	17.4334	18.8113	16.6662	0.257752	0.400727	26.27
EASDLIIKL	O95835	human	9		1.5	16.9658	16.0014	16.7987	16.3752	16.5219	17.2419	17.5049	17.6937	0.257804	1.63055	21.61
GQFPGHNEF	Q9UKI2	human	9		0.5	21.1079	21.3805	20.9882	20.6364	19.9459	20.85	20.5451	20.6971	0.257919	0.697992	31.65
STIGQAFEL	Q6S5L8|P29353	human	9		0.4	19.3408	19.6937	19.4252	19.7022	16.5627	18.7373	19.0976	18.8081	0.257924	0.423654	25.72
EAAAVFKTL	Q8IWZ6	human	9		0.5	19.392	18.1556	18.9686	18.6523	19.6453	19.265	19.0506	20.1206	0.257942	1.6566	38.41
RTFSWASV	Q13283	human	8		1.2	16.3233	16.0951	17.2604	16.9882	14.6718	16.1135	16.0847	16.0297	0.257964	0.520578	21.97
IAFPTSISV	Q9UQ80	human	9		0.6	23.9495	24.5105	24.0105	24.6486	22.7223	23.48	24.2021	23.654	0.257965	0.588392	31.56
EIYSFSESL	P13010	human	9		5.2	15.3373	14.0727	15.9658	14.3406	13.9276	13.272	14.5896	13.5889	0.257998	0.471533	17.61
YVGEIIGKRGIIGY	O75964	human	14		5.9	15.5518	17.2877	13.7207	16.5716	13.3444	12.9197	14.378	14.8038	0.258039	0.263978	32.76
EAAEVILRV	P78371	human	9		3.1	22.48	21.1457	21.343	20.8576	23.0173	22.1238	21.6929	23.0139	0.258081	2.0075	36.28
NYEGSPIKV	P06748	human	9		0.6	16.1074	16.7073	16.5746	16.7731	13.5864	16.2859	15.6745	15.5864	0.25818	0.418326	23.1
RKIKSLVAL	Q92922|Q8TAQ2	human	9		0.6	19.6006	19.6042	19.3688	19.1181	17.4736	19.0638	18.8697	18.9686	0.258184	0.562918	18.35
KHFDFVAKF	Q14432	human	9		1.3	19.9156	19.5261	20.1825	19.9098	17.2042	19.2673	19.5011	19.0346	0.258196	0.456368	37.28
GKGPVYLLF	Q9Y5A9	human	9		2	16.4767	16.7073	17.1457	16.9316	11.985	16.3198	15.4704	15.4608	0.258203	0.248912	17.79
KQVKYFIHY	Q9UBU8	human	9		0.9	20.85	20.6971	20.8576	20.3962	18.8207	20.2764	20.5451	19.8606	0.258218	0.564667	39.02
YKIKVWNY	P53621	human	8		1	18.3794	17.5805	18.2466	17.9658	15.2805	17.2042	17.9024	16.8606	0.258229	0.425981	32.21
PSPEEDEGIQKASPLTHSPPDEL	Q9BT09	human	23		1.5	19.8361	19.7553	19.0925	19.3731	14.8327	18.2787	18.6523	18.5768	0.258252	0.262587	39.29
KLFGPFTRNYY	P13498	human	11		1.1	19.5897	19.2696	19.3495	18.8144	16.734	18.6593	18.9601	18.3836	0.258293	0.475814	45.65
EVAGILEPVGL	O95229	human	11		0.7	23.867	24.3444	24.1946	24.1015	22.9006	23.9406	23.8764	23.654	0.258295	0.690652	34.74
SKKPTGLFY	Q13459	human	9		1.8	17.4004	17.4576	16.786	16.8113	14.8337	16.2099	16.3853	16.9545	0.258337	0.493807	19.09
AHSPPLMTF	Q3SXP7	human	9	Oxidation (M)	0.4	18.7667	18.9258	18.7892	18.9714	18.6523	19.6645	19.5582	19.6186	0.258356	1.4242	29.16
TKKVTSVVF	Q9UMS4	human	9		0.8	17.7273	17.1155	17.3581	17.4004	15.1317	16.977	16.7207	16.9316	0.258363	0.514018	28.23
SAFTNRIFF	Q9H0U3	human	9		2.6	17.9431	15.392	16.7602	14.8775	12.84	15.2023	14.0412	15.3684	0.258388	0.271639	36.22
HTFGNPFKL	Q9UL03	human	9		0.9	19.6523	19.6558	19.6645	19.7634	18.7005	19.3101	19.6766	19.3211	0.25839	0.741272	34.17
GHFGPINSVAF	Q13347	human	11		2.5	17.1457	17.1257	17.4656	17.3408	14.3758	16.68	17.1257	15.8557	0.25841	0.417503	34.37
EIVQFFSGL	P52597|P55795|P31943	human	9		2	20.6096	20.8802	19.7373	20.0821	12.8054	18.9965	18.6869	18.4004	0.258427	0.116225	29.45
EVIEQIISL	Q9NSI6	human	9		1.3	16.624	17.6593	16.185	16.7731	13.2811	15.9177	16.1984	15.7126	0.258428	0.345587	18.53
YTTDFIYQL	Q01813	human	9		0.7	21.1457	21.6096	20.7955	21.1825	21.2361	21.7223	21.9207	21.7307	0.25843	1.38425	36.47
YSFGHPSSV	P31327	human	9		0.8	14.906	15.5864	15.4512	15.0405	14.1194	15.3786	14.365	13.2061	0.258434	0.50742	19.71
KKPESFFTQF	Q9UBE0	human	10		0.7	22.0854	21.1765	21.2707	21.0691	19.4496	20.68	20.8876	21.0359	0.258448	0.540695	32.18
RKFPYPLQW	Q96I45	human	9		0.5	20.8269	20.1079	20.5261	20.8346	18.0532	20.0426	20.3321	19.3516	0.258466	0.457242	34.34
SKFLAPYTTF	Q9BRP4	human	10		2.4	17.4576	17.0532	17.4004	17.5127	12.7667	16.5432	16.5417	15.755	0.258472	0.258037	37.41
RGWKLQVSY	Q86TG7	human	9		0.9	20.4972	19.7987	20.2302	20.2535	17.3145	19.3321	20.0821	18.83	0.258493	0.404662	31.33
ITGPLIRIL	Q92616	human	9		0.5	18.7307	19.6204	19.6293	19.6937	17.2967	18.5394	19.3233	18.4775	0.2585	0.496794	31.31
GKLGLKEFY	P17655	human	9		1.1	17.2787	16.4925	16.9083	17.5127	16.8606	18.3012	18.4252	18.4293	0.258503	1.93998	18.57
HSIPVTVEV	Q9UQL6	human	9		0.8	14.333	14.2326	14.6672	13.683	15.1596	15.1708	16.3564	14.2942	0.258529	2.0227	23.93
LPSSVISAI	Q63HN8	human	9		1.8	16.7073	17.0951	17.0951	16.9431	13.5884	16.4415	16.4496	15.7628	0.258534	0.37905	25.96
ETYPDPVRV	P49588	human	9		0.6	23.1111	22.9334	22.5592	22.8969	21.1765	22.5237	22.4298	22.4676	0.258551	0.604694	31.67
PPPPPPPPPPPPPPPPPPPPPPPPPAL	Q9NP73	human	27		1.7	14.4482	18.2185	18.8965	17.7471	12.6417	16.7987	14.8215	13.315	0.258573	0.130908	45.72
EVILIDPFHKA	P61313	human	11		1.4	17.3056	17.4496	17.3667	17.3752	12.5195	15.9567	16.2269	16.7207	0.258575	0.246847	32.55
RQLPEPLISF	Q92619	human	10		2	16.9545	17.0319	16.6523	17.185	14.3588	16.4704	16.8113	13.8679	0.258614	0.33476	17.28
RKDDPRLSF	P78527	human	9		1.2	22.4298	22.2006	22.019	21.7348	20.4273	21.632	21.6757	21.7307	0.258619	0.603051	30.57
TVRVAALNGV	Q5JZY3	human	10	Acetylation (N-term)	0.7	23.7492	23.8385	23.6757	23.9316	22.1395	23.2214	23.7389	23.2492	0.258625	0.610685	17.83
ISWKDGLAF	O43707	human	9		1.9	16.5188	16.8727	16.7987	16.3701	14.4767	15.906	16.7073	13.7451	0.258676	0.370794	23.19
ETPDQFMTADETRNLQNVDMKIGV	P16070	human	24	Oxidation (M)	1.3	16.0232	21.1457	16.5937	17.9658	13.0992	14.2666	13.7766	17.8238	0.258676	0.109532	22.55
KLFIGGLSF	P51991|P09651|Q32P51|P22626	human	9		0.5	20.9812	20.4775	20.7715	20.3321	19.2066	20.2764	20.1704	20.343	0.258686	0.641041	31.83
KKLFPKGVF	P30041	human	9		1.8	15.2949	14.4576	15.7445	16.0145	12.7668	13.8238	15.0362	14.7628	0.258699	0.411647	22.49
EAVDKYFKL	Q9BTX1	human	9		1.7	15.734	15.8238	15.691	16.2732	13.1592	14.4318	15.7498	15.2732	0.258724	0.427202	22.91
NVASSILSHIKA	Q9UID3	human	12		2.3	15.6125	16.7471	16.525	16.4592	14.5507	16.0575	15.9837	14.1877	0.258762	0.453426	27.55
TIPDFIFANV	P61073	human	10		2.1	19.6937	18.7731	17.8787	18.7537	16.9083	18.4696	17.2512	18.1752	0.258804	0.475092	25.48
YVFDGKPPQL	P39748	human	10		1.3	19.5356	19.0346	18.7892	19.2489	17.2137	18.6903	18.6835	18.5988	0.258827	0.552676	24.73
ETPAFVYVV	Q96QE2	human	9		1.5	19.5768	19.778	18.6382	19.3299	13.7745	18.2372	18.3495	17.7923	0.258848	0.204146	32.94
NVIDNPWGV	Q5TGY1	human	9		1.9	18.8936	18.8207	18.3408	18.8361	14.5387	17.5878	18.3321	17.4334	0.258902	0.297343	32.6
EVVNVWTHL	Q8TEZ7	human	9		3.7	16.624	17.3145	12.9138	16.4592	14.3811	13.8239	13.1426	13.2446	0.258929	0.2207	26.28
GKANIIFSY	Q9P2K2	human	9		1	18.0211	17.6869	17.6382	17.4087	14.1277	17.2326	16.9431	16.5387	0.258952	0.358929	23.69
EISHIVNRI	Q9NY74	human	9		1	15.7419	15.2023	15.6662	15.7287	12.9029	14.7524	15.0659	15.0058	0.258957	0.449686	17.1
LSGLLDLALGK	P04745	human	11		1.1	20.6971	21.1332	20.265	20.1581	18.9826	20.1332	20.2302	19.8207	0.25898	0.585737	42.49
AAAHFYFEL	A7E2V4	human	9		1	16.5761	17.805	17.0426	17.1457	11.5344	16.3163	15.9385	15.2841	0.258992	0.192905	27.67
AVYEHPSIL	P43251	human	9		1.3	17.4576	17.4656	17.4496	17.1946	14.6883	17.1457	17.1457	15.5951	0.259048	0.420982	25.19
KKMPKIPVL	Q9Y4C2	human	9	Oxidation (M)	1	21.265	21.2185	20.9601	21.0756	18.83	20.6186	20.8113	20.3211	0.259075	0.505384	26.01
EVAPVSPEV	P46821	human	9		1.1	17.1053	17.1357	16.8238	16.9431	14.8582	16.8238	15.9476	16.6662	0.259088	0.52558	29.82
EAFPIRDPNLHAI	Q86XI2	human	13		1.1	17.0102	16.8846	15.6662	16.4301	14.3233	16.0743	15.4318	16.008	0.259089	0.486854	29.33
IKFSEEQRF	P13010	human	9		1.7	17.6168	17.2232	17.7667	17.3836	14.887	17.1556	17.0951	16.2549	0.2591	0.450803	32.82
DTIFFAKQV	Q9Y5K5	human	9		1.4	17.3056	17.6523	17.3581	17.5204	14.8138	16.4334	17.3752	16.5387	0.259102	0.444779	31.78
DFLQNILA	O95229	human	8		3.4	16.5356	17.7073	16.5805	14.6166	13.3768	15.5627	14.2488	15.4136	0.259105	0.305758	24.85
RDNEVDFQEYCVF	P26447	human	13		3	15.51	15.7654	13.8883	16.4203	12.857	14.9363	14.6211	12.719	0.259117	0.327006	44.33
GRSKGYGFITF	Q14498|Q86U06	human	11		1	20.343	19.6903	20.1206	20.0559	17.4576	19.1994	19.8361	19.1874	0.259133	0.456185	27.19
EVGPPLPPLL	Q9Y2F5	human	10		1.2	21.1642	21.0224	21.2006	21.343	19.8454	20.8269	21.2185	20.2535	0.259147	0.638822	32.19
RKFEIKITF	P98160	human	9		0.5	20.9812	19.6006	18.8175	18.8697	16.0254	18.5242	18.1946	18.6382	0.259162	0.303204	23.04
AKVDLNSNGF	P13797	human	10		1.5	17.4972	17.3836	17.2137	16.8727	14.3092	16.734	16.68	16.1655	0.259184	0.414763	24.47
RKFDDQLKF	Q13017	human	9		1	16.4544	16.0014	16.2307	16.0189	13.9385	15.6937	15.7628	15.6068	0.259236	0.526343	25.78
SGSSSVAAMKKVVQQLR	P63218	human	17	Acetylation (N-term);Oxidation (M)	2.3	16.034	18.9488	13.9716	17.1556	13.7663	15.0276	12.977	14.5993	0.259295	0.184927	47.94
EISGKIIFV	Q13310	human	9		1	17.7987	18.0372	17.5951	17.8906	14.3233	16.9431	17.5127	16.5096	0.259301	0.351537	26.49
SIIGRLLEV	P62136	human	9		0.9	17.1946	15.9339	15.9948	14.499	12.8052	15.0785	14.4703	15.0145	0.25933	0.338341	23.15
QQNPQPLIF	O00170	human	9		0.8	20.2535	19.8034	19.2042	19.1332	16.4383	19.0795	18.7504	18.6347	0.259348	0.386128	30.4
QKLIDVNHY	Q13813	human	9		0.9	18.1556	17.4972	18.2696	17.0638	14.4576	17.6937	16.8361	15.887	0.259367	0.346779	27.2
NIANHFFTV	Q16222	human	9		0.5	21.9171	22.1946	21.6757	22.3857	20.3211	21.5261	21.5309	21.7265	0.259374	0.587587	34.28
ETILIIRRL	P51532|P51531	human	9		0.6	19.6852	19.1382	18.5582	18.9431	15.2137	17.8787	18.6662	17.8727	0.259487	0.313524	20.51
EVFPPPVAML	Q9UPN6	human	10	Oxidation (M)	1.8	18.9316	18.8269	17.7667	17.8965	12.9127	14.1752	17.1655	18.2558	0.259534	0.150923	22.87
KKLPKGTVSF	O75534	human	10		0.6	19.8817	19.6347	19.6593	19.8144	18.4293	19.4087	19.4375	19.5165	0.259573	0.683259	20.9
YPVEIHEYL	Q13901	human	9		0.9	18.0795	17.9714	18.3321	18.4087	16.464	17.8113	18.1053	17.2042	0.259591	0.573659	34.7
EIASALGYL	O00141|Q96BR1	human	9		1.4	18.8667	19.2396	19.7022	18.6558	16.2232	18.6024	19.0184	17.2137	0.259592	0.391846	24.55
RHYPVNSITF	Q63HR2	human	10		1	18.8636	18.4972	18.417	18.5805	14.3443	17.9882	17.8113	17.3056	0.259603	0.302031	26.93
RHLLTQRAF	Q6P2Q9	human	9		1	16.9083	16.4544	16.5834	16.5432	15.0992	16.0254	16.5477	16.1965	0.259654	0.635017	18.17
HQFYPTVVY	Q86TM6	human	9		2.8	16.8965	15.8557	15.4862	15.2137	13.5557	15.9339	13.5227	14.6397	0.259657	0.366006	28.86
ETQKSIYYI	P08238	human	9		0.9	20.1457	19.7939	18.9431	19.8921	17.4576	19.1752	19.1507	19.0691	0.259671	0.506791	21.28
EVYPFGIVG	O75534	human	9		1.1	18.2877	18.4696	18.1155	19.8757	13.4156	17.185	19.0717	13.7316	0.259682	0.140031	34.12
AKVLTPELY	P12277	human	9		1	19.586	18.9112	19.0743	19.1257	13.8653	18.9316	15.0944	18.5204	0.25974	0.168243	25.05
FAGLVQEISF	P48643	human	10		2.4	15.9454	17.392	17.2604	16.3701	13.2633	15.7099	16.7471	12.8196	0.259749	0.232131	34.88
GKNPFLGIAY	Q9NV96|Q3MIR4	human	10		1	18.963	18.9516	18.5878	18.7106	16.417	18.2512	18.4616	18.1002	0.259771	0.501474	18.39
LKHPNIVRY	P51955	human	9		0.7	17.0319	13.7238	16.7471	14.637	12.8681	13.3296	15.2263	12.9879	0.259822	0.262071	27.3
FSFPSLPTM	O60563	human	9	Oxidation (M)	1.1	18.2372	18.7373	16.8965	16.9882	11.6751	16.2714	16.9431	15.7073	0.259912	0.168919	25.21
ITAPIEAQV	P52756	human	9		1.9	16.1297	15.7885	15.1635	16.1927	13.7207	16.2859	12.5797	13.7669	0.259933	0.301389	26.69
YGIDTIRLY	Q15031	human	9		1.7	17.3667	18.0532	17.9882	17.3408	12.6236	16.6082	17.5204	15.4285	0.259934	0.226556	33.48
DASRLIFQV	Q14012	human	9		0.7	20.2419	20.6186	20.1825	20.3321	18.9459	19.7422	20.3211	19.7939	0.259964	0.640383	28.34
YTSHLRSLV	Q92616	human	9		0.6	18.1898	18.1457	17.2604	17.714	16.0014	17.3667	17.3752	17.3581	0.26	0.573502	31.98
NAFDGPITI	P16070	human	9		1.5	19.3056	17.9992	16.8727	17.1257	18.8238	19.3773	18.9516	18.9258	0.260009	2.28759	38.9
GQVQKIVLY	Q00610	human	9		0.8	20.3752	20.0156	19.9882	20.2764	17.9992	19.6575	19.9301	19.3056	0.260021	0.520974	34.06
YKIKYPENFF	P62136|P62140|P36873	human	10		0.7	20.4375	20.265	20.5545	20.5638	18.3056	19.8003	20.265	19.9459	0.260038	0.544878	40.78
EVFRIGNVEISQV	P15927	human	13		2.3	18.8515	19.2372	18.2279	18.9112	16.3819	18.0319	18.5165	17.9658	0.260039	0.472072	36.88
RAAPFSLEY	Q15181	human	9		0.5	19.8128	19.2349	19.1507	19.1898	17.3495	18.977	19.0156	18.6488	0.260077	0.555046	18.27
YTIGKEIIDLVL	Q9BQE3|Q71U36|P68363	human	12		2.3	14.3718	17.185	17.2967	15.68	12.0102	13.2571	15.4925	14.8678	0.260098	0.213681	24.09
SQVDENDVTL	Q8TEP8	human	10		1	19.8906	19.4991	18.9054	19.9601	17.8113	19.1432	18.0532	19.356	0.260136	0.509487	17.16
KKPDLPQTNF	Q13356	human	10		0.6	20.002	19.9258	19.7389	19.6628	17.9882	19.6096	19.3123	19.3836	0.260167	0.590937	42.02
EVIPNSNFYV	Q9NTJ3	human	10		1.7	18.4004	19.2137	17.6096	17.8965	15.9882	17.8484	17.6937	17.1655	0.260234	0.464535	19.99
DPPAPLPLVIWHGMGD	P50897	human	16	Oxidation (M)	7.8	15.1477	13.7635	15.48	14.365	12.9373	14.0166	14.1646	13.8148	0.260253	0.515581	29.27
RAFGIPIRVY	P06493	human	10		0.6	17.9373	17.8361	19.0664	18.2512	12.7006	15.7654	17.6937	17.3836	0.260276	0.191186	29.47
YSANIIFHT	Q96SU4	human	9		2.4	16.0847	16.0297	15.3233	15.8989	13.2551	14.7885	15.6495	15.0447	0.26029	0.450713	18.98
SSFPGVTVI	O60294	human	9		2.7	19.1155	18.8876	19.1053	18.6311	12.7197	17.734	18.0847	17.0847	0.26032	0.173244	29.5
AQRQDIAFAY	P07355	human	10		0.7	21.0493	20.417	20.6453	20.0691	18.606	20.3211	19.9601	19.654	0.260345	0.532253	30.29
AADGGLRASVTLLGAG	Q16553	human	16		2.3	14.54	15.0659	17.1155	16.8238	16.0297	18.1002	18.624	17.5356	0.260397	3.21783	20.03
KKYEENPLHFL	P47712	human	11		1.7	18.1257	17.392	17.5049	17.5127	14.6039	16.9316	17.2787	16.4624	0.260486	0.402009	23.11
SAAPLPLYT	P56524	human	9		2.6	13.8596	16.1984	15.755	15.9545	13.104	14.7576	14.5888	14.0764	0.260509	0.403268	28.43
HVVDFFNRI	Q86TA1|Q70IA8	human	9		1.2	19.4854	19.3752	19.0211	19.5069	15.9748	18.0265	19.2535	18.4129	0.260547	0.371072	24.45
EVAGILEPVG	O95229	human	10		1	17.1752	16.7602	16.5657	17.2137	13.5291	16.5462	16.6662	13.0602	0.260549	0.253792	31.68
HTISPLDLA	Q15365	human	9		0.9	18.6488	18.5088	18.1994	18.6453	16.4544	17.9992	18.2967	17.6593	0.26056	0.536569	18.36
YLLPDTKAY	P14625	human	9		0.8	19.3602	18.1507	18.2922	18.7307	16.7731	18.1357	18.2787	17.8727	0.260562	0.547756	29.96
RKLKNFKTL	Q9UMS4	human	9		0.9	18.1946	18.1556	18.7207	18.5915	16.624	17.8545	18.2042	17.9316	0.260564	0.589668	26.75
AAAGVFALL	Q8TCJ2	human	9		1.5	21.2764	21.6141	21.2125	20.8423	19.528	20.7715	21.0886	20.3962	0.260576	0.578248	21.53
SAFSNLFGGEPLSY	P02786	human	14		1.5	18.6731	19.1507	18.0047	18.3012	16.4464	13.0453	16.1216	18.7828	0.260603	0.185129	36.88
NIPSFIVRL	P46781	human	9		1.6	19.853	20.3538	20.1581	19.734	19.0129	19.7373	19.8191	19.5545	0.260614	0.710167	23.64
RVFGFPVHY	Q9Y6K1	human	9		1	18.8876	18.209	19.1922	19.0612	17.4893	18.209	18.4004	18.6311	0.260643	0.635062	25.22
STVHLIQLL	Q309B1|O95361	human	9		1	18.9316	19.0426	18.8606	18.8757	16.0764	18.3056	18.6347	18.0156	0.260649	0.444566	21.61
HVAGFDFEVL	O43505	human	10		1.6	18.3836	17.2696	16.8606	16.5462	15.2769	16.624	16.9882	15.5477	0.260736	0.448811	31.18
KKIELDVKY	Q9UHR4	human	9		0.9	19.2922	19.0292	18.714	18.5805	16.6382	18.6731	18.2877	18.1704	0.260738	0.513483	30.48
GKFQDNFEF	Q15691|Q9UPY8	human	9		0.6	19.9601	19.562	19.5638	19.5165	17.9142	19.3602	19.2718	19.0691	0.260852	0.595928	25.63
VAFPKSLVA	Q8IWI9	human	9		0.5	20.6628	20.6364	20.8113	20.7634	19.3365	20.2877	20.6453	20.1946	0.260854	0.658628	23.17
EVLRVTHEL	P17980	human	9		0.6	19.4596	18.6024	18.4456	18.0479	15.9792	17.8727	18.3101	17.3836	0.260871	0.419726	27.69
RKVYNISEF	O60427	human	9		1.1	20.2877	20.0426	19.6417	19.9214	17.3145	19.4415	19.2877	19.5165	0.260914	0.471948	27.72
ASSPLITVF	P69849|Q15155|Q5JPE7	human	9		1.2	20.0156	19.853	20.1079	19.2512	16.7073	19.113	19.6042	18.4252	0.260938	0.393788	20.7
RHYYSITINY	O00487	human	10		1.4	19.3983	18.1946	18.0102	19.4334	18.9373	19.7257	20.0691	19.9601	0.260989	1.88417	37.43
DTFGKINFL	Q9BY49	human	9		1.5	18.3878	18.0156	18.1002	17.9373	15.8799	17.185	17.8906	17.7667	0.260991	0.524957	22.82
GKFHSIVRL	O00567	human	9		1.1	20.0691	19.6835	20.1581	19.9882	18.2512	19.3731	19.9601	19.3167	0.261006	0.594845	32.65
AKYFIRDEFL	Q5JWF2|P63092	human	10		0.8	20.0951	19.3233	20.0156	19.6024	17.714	19.2042	19.4273	19.0585	0.261079	0.53288	36.55
RKIGELVRY	P55265	human	9		1	20.2185	20.002	19.8454	19.9459	18.3101	19.606	19.6329	19.6869	0.261097	0.618158	31.24
EVIKVFNDMKV	Q9Y281	human	11	Oxidation (M)	0.6	17.6168	17.4736	16.3056	16.7073	13.8702	15.9748	16.0189	16.734	0.2611	0.385189	26.03
RHWFTMERL	Q15904	human	9	Oxidation (M)	1	18.2922	18.2419	19.1922	18.8667	16.5127	17.8727	18.724	17.2232	0.261197	0.477936	26.5
EVFGVTDNPRELQV	Q96BY2	human	14		2.1	17.185	16.624	16.6937	16.3478	12.9184	15.9703	15.4544	16.0426	0.261224	0.326198	35.21
KKPKVTISY	Q07864	human	9		1	14.5204	14.183	14.5567	14.5142	12.1421	13.6883	13.9385	14.1908	0.261228	0.516309	24.32
AKLPEIEEY	Q9BQ39	human	9		1.3	18.4375	17.8787	17.4815	17.528	15.3752	17.6869	16.9545	17.0532	0.261238	0.478314	27.47
RAPDNIIKFY	Q9H869|Q3T8J9	human	10		4.2	15.6828	13.3304	16.582	15.9635	13.7971	12.1421	14.975	12.3471	0.261259	0.237446	29.26
DVTAIIFV	Q5JWF2|P63092	human	8		6	15.8557	17.2604	14.8037	14.0384	13.5147	13.9891	14.9384	12.7971	0.261288	0.312137	23.99
GILEPVGL	O95229	human	8		1	21.002	22.4947	21.0756	22.0359	18.4616	20.7389	21.632	19.5261	0.261323	0.338592	25.31
AKYFIRDEF	Q5JWF2|P63092	human	9		0.6	20.7553	20.6096	21.2302	20.5731	18.4496	20.3211	20.4375	19.8651	0.26154	0.49184	33.01
ELPAILQQV	Q4ZIN3	human	9		0.7	18.4415	18.7796	17.9488	18.0743	16.977	17.8606	18.2137	17.624	0.261585	0.64073	28.15
AAVSFISKF	P62324	human	9		1.9	14.9385	15.5265	15.641	15.1196	15.1427	14.768	14.8324	13.7746	0.261676	0.625478	20.51
ALFPSVRIL	Q86SR1	human	9		2.2	16.624	17.5582	16.8361	16.7731	13.279	16.3853	16.8484	14.3512	0.261812	0.301059	21.21
RKAPVLQYL	Q01433	human	9		1.3	15.8287	15.0909	15.4448	15.5173	12.5093	15.1033	15.3269	13.3505	0.261889	0.379468	23.19
YTFPGILKW	Q9H7D0	human	9		0.6	16.9992	17.1457	18.0265	17.2326	13.9228	16.8846	17.2137	14.0087	0.262054	0.278641	32.57
EINFGDLGRP	Q8NC51	human	10		1.9	16.0362	16.1635	13.6991	14.1517	13.3423	14.0779	13.9798	13.3405	0.262169	0.398447	21.01
RANPQVGVAF	P13010	human	10		1.1	18.6971	18.1946	18.5507	18.2787	15.977	17.9937	18.1002	17.6024	0.262212	0.495876	30.97
NTVDFFNQI	Q9H8S9|Q7L9L4	human	9		2.6	24.9316	25.2535	24.6595	25.1488	23.5638	24.6595	24.6865	24.6486	0.262233	0.655763	41.23
FATPFLVVRHQ	P15954	human	11		2.8	12.769	12.1357	14.9012	15.8188	14.3718	16.4464	17.1457	16.0511	0.262266	4.27982	45.79
TTYEGIFKTL	Q8WWM7	human	10		1.6	18.8727	17.5049	17.2696	17.5204	13.9203	16.7987	16.8484	16.9882	0.26235	0.317976	37.13
DIVFIVEKV	Q9H900	human	9		1.8	15.8509	16.6382	15.959	14.6773	14.3021	13.3115	16.0764	13.0951	0.262378	0.333304	29.16
STIGIDFKI	P51153|P61026|P61006|Q92930	human	9		1	17.5951	18.4972	17.5049	18.1357	15.3092	17.2604	17.6662	17.0102	0.262407	0.459539	26.06
SEYLGVTSF	Q8WUB8	human	9		0.5	16.1694	13.3784	15.8088	14.265	13.6369	13.5309	13.1165	14.0191	0.262534	0.397895	29.92
SSVPGVRLL	P08670	human	9		0.5	19.9459	18.6558	18.4616	18.9714	16.9658	18.4415	18.2419	18.4815	0.262569	0.508382	36
HLSNILSEV	Q9NXF1	human	9		0.2	15.2093	13.8197	13.7406	13.93	13.2708	17.4576	17.5805	16.7731	0.262592	4.2741	18.8
AAINFQPKM	Q96RK4	human	9	Oxidation (M)	1	18.8757	19.3962	19.6488	18.8392	17.1752	18.8697	18.9573	18.1946	0.262697	0.539324	35.23
DTFSGQFVL	Q5T089	human	9		1.9	19.6204	19.8469	19.185	19.5318	15.8799	18.6937	19.2208	18.4775	0.262854	0.358974	33.7
EVVVAFPAARL	Q969V6	human	11		2.9	15.9926	16.2622	16.1556	13.9884	12.8688	14.3786	15.4736	13.625	0.262938	0.350326	19.68
EVISLWKKL	Q13813	human	9		1	20.4676	20.1457	20.6006	20.5261	12.6904	18.9882	19.7699	17.8361	0.26302	0.115516	29.04
AQNRFLLEL	P13489	human	9		2	17.0847	17.5049	17.5951	17.0847	12.1908	16.0189	16.6382	16.2213	0.263051	0.241469	17.62
AKAPYLAKF	P42356|A4QPH2	human	9		1	18.0638	17.8727	17.92	17.0211	15.3615	17.3321	17.5432	16.2363	0.2632	0.466164	28.17
HNVFIVESV	Q9UIX4	human	9		1	19.7876	21.5309	19.7876	20.1079	18.1801	19.9742	19.2326	19.417	0.26324	0.465709	33.67
IHSLPPEGKLG	P10176	human	11		1.8	14.5265	12.3961	12.5627	16.2714	16.0447	15.8918	19.8682	15.0102	0.263378	6.79531	29.45
EVTDYRFFV	Q13085	human	9		1.3	18.1053	18.4854	17.6382	18.265	14.6211	17.1752	17.68	17.3233	0.263445	0.372794	28.14
EVIQWLAKL	Q14094	human	9		1.3	14.9431	15.6154	16.0701	16.5204	13.5012	12.748	15.9246	14.8749	0.263577	0.347468	28.65
TIAQLVHAV	Q14684	human	9		1.1	16.8846	16.624	16.0554	16.3286	12.8543	15.6154	15.9837	15.601	0.263819	0.363604	21.7
TVAELFTRI	Q9H5I5	human	9		2.1	18.6971	18.4972	17.9488	18.7173	14.3853	17.6593	18.1752	16.92	0.263852	0.312052	19.62
VAFPTEIKV	Q9BPX7	human	9		0.7	20.4676	20.7056	20.2302	20.5915	18.6971	20.1079	20.0951	20.1825	0.263861	0.603708	29.82
TTFGMVFSL	P16871	human	9	Oxidation (M)	1.7	14.3095	13.1923	14.3888	14.1062	18.1155	14.1374	14.5723	19.0899	0.264139	5.57743	20.28
PQYQTWEEF	P49458	human	9		0.7	19.724	19.6575	19.8484	19.1825	13.4381	18.6417	18.7439	17.7731	0.264146	0.182514	42.02
TTFEHDIQAL	Q01082	human	10		2.9	16.9992	16.2118	16.0014	15.7987	13.3019	15.3092	15.5111	15.8989	0.264204	0.421177	21.24
QSVDLVFPV	Q9NQ31	human	9		1	24.5045	24.6096	24.1488	24.7024	22.0393	24.0772	24.1332	23.7389	0.264204	0.502026	33.47
GKSSVIQVF	Q8WVC6	human	9		0.7	18.2042	18.2877	17.9083	18.0211	16.5234	17.8846	17.7923	17.6662	0.264488	0.642311	22.43
ETFPIPKAFV	O75116|Q13464	human	10		0.6	22.6231	22.7471	22.2564	22.6164	20.8423	22.0723	22.3778	22.1519	0.264563	0.615717	41.6
GKFDWRQQY	Q8N766	human	9		0.6	22.2302	21.7265	21.953	21.9672	20.7056	21.5309	21.9061	21.5777	0.26465	0.688165	43.13
QIVDWPIVY	O95259	human	9		2.1	18.5507	19.0612	17.4815	18.4129	12.6494	17.3667	17.5582	16.6523	0.264699	0.200277	37.16
GAISKIFVL	Q8IZT6	human	9		2.3	16.8484	18.0532	18.1556	17.2696	14.5981	16.6937	17.6096	15.92	0.264762	0.385187	29.21
GKYLELLGY	O94979	human	9		1.1	20.0821	20.2877	20.0559	20.0156	17.6311	19.668	19.6835	19.5451	0.264787	0.507531	27.25
VKLPSGEDY	Q9Y2Z0	human	9		1.1	18.805	18.8787	18.4004	18.5011	16.8965	18.547	18.1104	18.1307	0.26493	0.604945	32.15
SQPKIVKWDRDM	P61769	human	12	Oxidation (M)	0.3	18.4211	18.0426	18.547	18.392	17.4815	17.9142	18.4252	17.8606	0.265094	0.742095	32.59
VQIDITRVF	Q9Y2A7	human	9		0.9	18.3408	18.83	18.2185	18.8331	16.9545	17.6731	18.6276	17.9714	0.265098	0.595044	25.38
SKLGWIYEF	P62699	human	9		1.8	17.2419	16.3092	17.8113	16.8361	12.5435	16.034	15.7445	16.4846	0.265128	0.277787	24.96
DETRNLQNVDMKIGV	P16070	human	15	Oxidation (M)	2.9	16.3718	19.6523	15.1397	17.3495	12.0835	15.7936	15.601	14.9658	0.265342	0.174662	41.7
GPAASAEEPKPVEAPAANSDQTVTVKE	P80723	human	27		2.9	16.4252	15.8703	16.034	16.2604	13.0463	14.2492	15.9362	15.8435	0.265426	0.38457	32.8
RKWDTEIRL	O00443	human	9		0.6	18.1556	17.3408	18.0047	18.0532	15.8965	17.1357	18.0047	16.8113	0.265584	0.526117	25.82
LVPEFVHSI	Q9C0D5	human	9		1.1	18.7406	18.9742	18.2419	18.6835	16.2213	17.4972	18.9171	17.528	0.26574	0.460365	30.36
QTPNFVRGL	Q96EH3	human	9		2	15.0145	16.1074	15.8799	15.997	14.3304	15.0405	15.669	15.0951	0.266049	0.608792	18.36
AKLKKFIAY	P33992	human	9		0.8	20.0426	19.4108	20.1581	19.7731	17.4576	19.4636	19.1206	19.4435	0.26621	0.50881	38.27
TVFPAGLANV	Q8IZ83	human	10		2.7	17.4252	17.6731	17.2042	16.624	13.0519	16.6937	16.92	15.1672	0.266259	0.29251	24.07
TAYPQVVVV	Q9ULI2	human	9		0.7	21.9243	21.8538	21.1206	21.1457	18.9686	21.1015	21.1332	20.5731	0.266466	0.477311	39.16
MKILTERGY	P60709|P63261|Q6S8J3|Q9BYX7|P0CG38|P0CG39|Q562R1|P68133|P68032|P63267|P62736	human	9	Oxidation (M)	0.6	21.8987	21.7512	22.1111	21.2877	19.6186	21.5731	21.3266	20.9316	0.266572	0.535996	29.96
RHWGGQADF	Q6PJG6	human	9		0.8	18.8423	18.6662	18.8454	18.9142	17.3581	18.2558	18.9373	18.2042	0.266654	0.647003	27.67
DAAGVASLL	P10809	human	9		1	15.0532	15.5627	13.3267	14.3417	13.0265	13.5304	14.0563	13.6144	0.266998	0.495103	28.13
FLYPFPLAL	Q5BJD5	human	9		0.5	20.4476	21.9352	21.1332	21.7056	20.343	20.6096	20.5545	20.9742	0.267348	0.621987	35.8
AHILTKILY	Q9Y678	human	9		0.8	19.528	18.9601	19.3386	19.0319	16.4383	18.7987	18.9658	18.1257	0.267535	0.456099	37.14
RAYPDANLL	P24385	human	9		1.7	15.3127	15.863	17.8484	15.1033	17.2326	17.9488	17.6937	16.5834	0.267777	2.51882	26.59
EIFDGNVAHI	P46939	human	10		0.6	20.0821	19.4046	19.4716	19.4874	17.9142	19.3709	19.3688	18.9024	0.26787	0.606111	35.55
RGKVWLIDF	O75794	human	9		3.9	18.6311	19.3233	18.714	17.5049	17.734	15.5746	18.6024	16.1655	0.267897	0.347663	22.37
VKWKGSLFF	P42695	human	9		0.5	17.6168	17.9083	17.5731	17.977	12.0705	12.6841	17.9142	16.9882	0.267976	0.138255	23.07
STVKVLIRL	Q12905	human	9		1	16.9431	15.7524	14.2061	14.6935	14.0567	13.7731	14.6607	14.2209	0.268139	0.429009	32.36
TKWPGDILAY	Q9UG63	human	10		2.7	18.724	18.0156	17.5878	18.3189	13.4338	16.5142	17.6593	17.4004	0.268171	0.266153	23.89
VKTGTITTF	P13639	human	9		0.7	20.0292	19.7971	19.8238	19.7828	18.2512	19.6006	19.6276	19.4108	0.268296	0.643644	24.82
RTYPVEILY	Q14562	human	9		1	19.3167	20.1825	20.0426	20.265	17.6382	19.3752	19.7923	19.0717	0.268627	0.506152	23.22
HVTIPTAHV	Q6P2H3	human	9		0.7	18.0479	18.417	18.2137	18.2696	16.6937	17.9826	18.0691	17.7207	0.268714	0.650427	34.28
AAFPGASLY	Q15038	human	9		0.6	20.4576	20.4972	20.5638	20.3321	19.4395	20.2066	20.0559	20.4576	0.269194	0.745982	37.74
EVTEFFVT	Q5T4S7	human	8		3.1	16.7731	16.3478	16.3819	14.094	14.2109	13.2469	15.2433	15.0852	0.269998	0.365352	28.44
FGFPGERTY	Q9Y4K0	human	9		0.6	19.1728	19.4893	18.8846	18.9459	18.9459	19.8081	19.8995	19.856	0.270059	1.41835	30.7
KMYSTDDGVQF	Q15029	human	11	Oxidation (M)	1.6	15.3092	15.1908	14.5535	14.6097	12.6446	14.3599	14.8337	13.9638	0.27048	0.51218	19.39
FSFPSIFIY	O43913	human	9		0.5	18.4972	19.6186	19.4991	19.8346	18.2042	18.2279	18.8515	19.2302	0.270623	0.601262	25.35
GKISSLPTQLF	P05019	human	11		1.7	16.1216	17.0532	15.8386	16.8606	14.0932	16.5746	15.3987	15.3819	0.270811	0.464455	29.79
HVWTDTHYV	Q9UP52	human	9	Acetylation (N-term)	0.8	18.2787	18.2877	17.6453	18.1407	15.887	17.5507	17.6869	17.6937	0.270889	0.542052	17.34
HKGFAFVQY	B2RXH8|P0DMR1|B7ZW38|O60812|P07910	human	9		0.4	19.3624	19.0238	19.3012	19.2922	16.7987	18.6204	19.1581	18.4893	0.270902	0.507592	23.69
KLFPQAISY	Q96KR4	human	9		0.9	16.0638	15.2363	15.0276	15.0617	12.956	15.0868	14.7524	14.5507	0.271035	0.496247	22.1
YKELRLRGY	P49327	human	9		1.2	17.0951	16.7987	17.2512	16.8484	14.8484	12.6143	16.7207	16.5462	0.271042	0.284019	21.81
AHFSISNSAEDPFIAIHAESK	P04745|P04746|P19961	human	21		0.8	14.6438	15.5657	14.6639	15.4954	14.392	13.159	14.9058	14.4831	0.2712	0.552017	53.08
EVIDVFEIMKA	O15091	human	11		3.1	17.3752	15.4925	14.3526	15.0362	13.9655	13.2608	14.371	15.0114	0.271218	0.375806	30.78
SSISGPFGSRSSDTPMES	Q13610	human	18	Oxidation (M)	0.8	19.4933	20.4676	19.7667	19.7586	17.1257	19.0399	19.5526	19.2967	0.271281	0.460793	35.51
RLVPVLSSY	Q9NU22	human	9		0.8	19.3773	18.6204	18.606	18.8995	16.5893	18.5988	18.4854	18.0743	0.271284	0.521647	31.28
ESAAHAIVSV	Q01085	human	10		1.8	15.9339	15.508	15.3853	15.6325	12.7628	15.2326	15.0785	14.8918	0.271643	0.458963	18.65
GQVTFLHVF	Q9BW60	human	9		0.9	19.7747	19.805	19.6078	19.734	17.7471	19.3211	19.5897	19.1282	0.271901	0.580813	29
RKLWPSVAF	O75564	human	9		1.2	17.3056	16.8965	17.0211	17.2419	12.4065	16.3003	16.6382	15.7445	0.272069	0.278568	18.35
TLTSKLYSLLFR	Q9UDW1	human	12		2.7	18.5088	19.5069	17.4893	16.5265	16.2118	16.4656	17.6523	13.5022	0.272318	0.241501	41.77
LKPNTSVQF	P49327	human	9		0.8	19.0156	18.9573	18.9826	19.0292	16.7073	18.7106	18.5507	18.4696	0.272333	0.540879	18.03
IAFEFPVLV	Q8TDN4	human	9		4.4	13.8435	14.0102	15.2019	13.6991	16.8361	14.4582	14.4576	16.435	0.273436	2.56338	28.35
IVAPGTFEV	Q12905	human	9		1.6	18.7699	18.4536	17.7406	17.6593	11.4771	16.1946	17.5731	16.8238	0.274112	0.160573	24.74
KSIDLIQKW	P49585	human	9		2.4	15.4318	14.6495	16.0638	16.253	14.0014	15.2251	15.3304	13.7313	0.276797	0.490563	30.91
DTPDWVARI	Q06203	human	9		0.5	18.7039	19.1079	19.2466	19.6186	17.5582	18.6311	19.2696	18.1507	0.276814	0.587703	22.18
GQYSTGKTSFIQY	Q9NZN4	human	13		0.4	21.3592	21.1946	21.1825	21.1206	19.3794	20.8876	21.0951	20.5915	0.277079	0.60465	46.53
HVIGSLAEI	O15397	human	9		1.2	17.2604	17.5127	17.0638	17.6662	15.0189	16.5034	17.1457	17.0319	0.277114	0.517339	25.41
RQIDQFLVV	O94776|Q9BTC8	human	9		0.7	21.5731	21.2185	20.8651	21.1886	18.8936	20.6971	20.9459	20.6186	0.277236	0.527588	23.69
EVIDVFEIM	O15091	human	9	Oxidation (M)	1.9	18.3495	19.4536	17.8545	17.9545	14.0193	17.4576	17.4656	17.5878	0.277486	0.293119	34.24
EVIEKFDYV	Q92871	human	9		0.8	19.6628	19.7651	19.2696	19.5601	18.2922	19.2741	19.4025	19.2185	0.277537	0.698556	25.12
LKLKNVFLAY	O94766	human	10		0.8	18.1206	17.7731	17.8965	17.9316	14.1196	17.4815	18.0319	14.8287	0.277896	0.284196	20.99
TITDIISAL	P51692|P42229	human	9		2.8	18.8757	20.1704	19.7488	19.9229	18.0479	19.2989	19.2627	16.0868	0.278374	0.35225	18.26
TAFPFQVEV	A6NHR9	human	9		1.3	19.4232	19.7715	19.3752	19.898	16.1927	19.0074	19.2604	18.6488	0.279085	0.395119	38.24
AQLPEKVEY	P51532	human	9		0.6	19.3365	19.0211	19.0453	19.1994	17.8606	19.0399	18.8331	18.8207	0.279138	0.701254	32.03
YWIDYIIRH	Q16880	human	9		2.2	18.2137	18.1898	18.1605	18.3012	12.8325	16.6937	18.1307	16.7073	0.279357	0.229208	29.55
KKIGGIFAF	P22307	human	9		0.5	19.661	19.6132	20.0951	19.8817	17.3233	19.0899	19.6766	19.2161	0.279505	0.504782	32.34
AAYAGGLVL	P09884	human	9		0.9	19.4874	20.0821	20.3752	20.0426	18.1206	19.6453	19.8066	19.2877	0.280149	0.581646	22.73
GTAAILEYL	Q9H9A6	human	9		2.7	16.4987	14.7725	16.1713	14.2982	13.2365	15.1791	14.7345	12.4127	0.280304	0.342824	24.86
SVFPGARLL	Q86X55	human	9		0.9	17.7005	17.7987	17.7731	17.4736	15.755	17.2042	17.6523	17.0638	0.280518	0.587373	21.26
YAYPGVLLI	Q99798	human	9		1.7	18.3365	17.8667	17.4004	17.7796	13.8667	17.7796	14.2502	17.5805	0.280587	0.2541	26.54
RKLFIGGLSF	P51991|P09651|Q32P51|P22626	human	10		1.8	22.5685	21.5545	22.1301	22.1269	20.8191	21.5777	21.6186	21.9882	0.280633	0.662463	30.05
AHSNEILIF	Q9Y2U9	human	9		1.1	19.0319	19.0506	19.1752	19.2558	16.7987	18.606	19.0238	18.4415	0.28065	0.531861	23.52
ESSHICDFI	P50897	human	9		0.6	16.3003	15.2732	15.3294	15.5746	15.8062	15.9792	16.3391	17.0951	0.280893	1.60829	22.91
NVIGEPFLNV	P33991	human	10		1	19.856	20.3211	19.5601	19.575	15.4318	18.9573	19.3056	18.8018	0.280931	0.306949	39.5
DTITPQQVFV	Q9NZW5	human	10		1.3	20.4576	20.5545	20.0691	20.6186	18.4736	19.85	20.1581	20.1206	0.280954	0.584629	37.05
VATDFFTVL	O43299	human	9		4.5	17.8484	17.5805	18.6835	14.0762	13.3163	14.0479	17.2967	13.0647	0.281065	0.163147	25.43
GQIPELIFY	Q9Y2F9|Q96KE9	human	9		1.5	22.3565	22.3699	22.9548	22.5592	19.1507	22.0723	22.2477	21.3752	0.2811	0.39267	33.58
AQLDAVVSF	P43246	human	9		1.9	16.0167	14.2559	15.1596	15.3597	13.0221	14.2314	13.8295	15.2913	0.281225	0.465099	25.29
ESIDIITRA	Q16531	human	9		0.5	20.6006	20.1206	19.9156	20.2764	18.3752	19.7907	20.1457	19.5545	0.281255	0.589771	31.45
ETIGTLAFL	Q14139	human	9		2.1	18.4972	17.8484	17.7731	17.6024	13.2872	17.1053	16.92	17.2232	0.281272	0.287902	18.61
NAFKYPLLI	Q9P2B2	human	9		1.2	18.6869	18.1752	18.3624	18.3624	15.8846	18.1898	18.0691	17.4334	0.281282	0.499134	29.23
KGFQQISF	Q02880|P11388	human	8		1	15.977	16.2787	16.9545	16.3003	13.6295	15.7628	16.0276	15.7099	0.281305	0.468081	20.64
NKIIDINYY	P23921	human	9		1.8	17.68	17.4252	17.624	17.3836	15.1791	17.5432	17.1357	16.4186	0.28136	0.514397	34.06
GKVGFQSFF	P60903	human	9		1.6	17.3145	17.8906	17.8846	17.8965	17.4004	19.0453	18.5694	19.0691	0.281413	1.71056	27.27
EVLGPLAQV	Q8N196	human	9		0.9	17.5049	17.83	16.4415	14.3399	12.9073	15.9269	15.4021	14.324	0.281699	0.269996	31.02
GQVPNLKRY	O60294	human	9		1.1	15.3819	15.1236	15.8775	14.3358	13.863	14.8386	14.9613	13.2789	0.281762	0.519694	20.87
STIAILNSV	P42695	human	9		0.4	21.0559	21.0559	20.6186	21.1269	13.5956	20.5731	20.8191	13.6487	0.281834	0.0715348	26.08
GKLKQFDAY	Q9Y282	human	9		0.6	17.4252	17.1357	17.0951	17.1556	15.9408	17.0638	16.9992	16.8238	0.281835	0.709065	23.27
AQVDPLSAL	Q9UL63	human	9		2.2	17.805	17.6382	17.3321	17.2877	13.1896	17.1257	16.8727	16.24	0.281931	0.316713	29.45
ETSSWVNLV	Q7Z7N9	human	9		0.6	18.0899	17.7005	17.7207	18.7173	12.9154	17.7471	17.9992	14.1809	0.281968	0.196629	30.88
PHQPIENL	O75947	human	8		0.9	16.5761	16.5311	16.6082	16.0617	13.06	16.6096	15.4893	15.1155	0.281997	0.385384	29.93
SKYFSDGSSNTF	Q9Y2F9	human	12		0.4	20.1946	19.7039	19.9882	19.8066	17.68	19.7056	19.6364	19.1332	0.282086	0.541679	41.39
LMYPYIFHV	Q9NZB2	human	9	Oxidation (M)	3.2	15.1236	16.5567	16.4137	13.9632	14.1325	12.8356	14.5018	14.9735	0.28213	0.378024	17.81
RVTPFILKKLDSI	Q8N4H5	human	13		1	16.9316	16.5878	16.008	17.734	18.5204	17.6096	21.0426	17.0638	0.282182	3.34909	48.97
TTSWIHPVM	Q6ZWJ1	human	9	Oxidation (M)	2.9	17.6453	18.0156	18.6488	18.8144	13.6912	18.1206	18.0156	14.6154	0.282268	0.222164	32.31
SQFKPAVF	Q8TEM1	human	8		1.5	18.606	17.8113	18.1357	18.0426	15.2877	17.714	17.83	17.3056	0.28232	0.461826	29.63
DVIDFTGHAL	P50395|P31150	human	10		1.6	17.9024	17.4576	16.9882	17.0743	14.4448	16.977	16.9083	16.464	0.282361	0.448413	24.97
ESVSIFSSA	Q15800	human	9		0.9	18.265	18.392	18.2232	18.1307	16.6382	18.3056	17.68	17.8175	0.282389	0.640657	24.25
FTAPTFTGSFL	Q9NXE4	human	11		1.8	17.9826	17.624	17.2787	18.0585	14.6269	13.0227	17.7796	17.2042	0.282457	0.236905	39.33
SVVDVFTQL	O14795	human	9		0.6	20.1581	20.5638	19.68	20.0559	16.1497	19.2113	19.8408	19.0585	0.282562	0.341657	28.62
AQAGWLQHDY	O95864	human	10		1.3	16.7731	16.4464	16.4366	16.1377	12.7723	16.7073	15.1008	15.1791	0.282578	0.351452	18.16
RQFPTPFQL	Q6N043|P59817|Q86YH2	human	9		0.6	19.8361	19.3602	19.2066	19.6903	17.5049	18.9024	19.5146	18.8757	0.282586	0.564911	29.16
EVFKQIFI	O95155	human	8		1	18.3667	19.1053	17.68	18.6731	16.2659	17.5657	18.1457	18.0047	0.28259	0.513774	19.25
ESSPFVERL	P14625	human	9		0.4	22.7369	21.9171	21.6006	22.1111	20.5261	21.7594	21.7675	21.5165	0.282608	0.615991	31.07
YVFPGVALGV	Q16798|P48163	human	10		1.7	15.7445	14.9567	14.6222	14.7794	13.4656	13.8207	15.4704	13.3441	0.28271	0.499827	20.54
EVVGLIFR	Q8NBU5	human	8		2.4	16.1216	15.8138	16.2156	15.9948	13.3304	15.1752	16.4544	14.3477	0.282718	0.432409	19.72
SVYDGKLLIGT	Q15165	human	11		2	17.5951	15.0826	15.959	16.0383	13.9341	15.5537	15.5777	11.3219	0.282766	0.237846	26.78
VLYHYVAVNNPKKQE	P0C6T2	human	15		0.8	16.4301	15.6439	18.6024	19.1079	17.8361	19.2989	19.6024	19.9882	0.282779	3.32958	52.6
YTTDFIFNL	P08237	human	9		1.4	19.7715	20.8576	20.2302	20.002	18.805	19.6835	19.7521	20.0292	0.282818	0.638209	34.47
RVYPQAVYF	Q9Y4A5	human	9		0.6	22.2764	22.3988	22.1581	22.7533	21.1395	22.0393	22.2989	22.0224	0.282823	0.696584	29.62
FTIGTTHFI	Q6WRI0	human	9		1.3	19.7907	19.5242	13.6942	18.4696	13.0507	14.1522	17.6937	13.878	0.282846	0.110641	27.78
AKILPIMF	Q13362	human	8	Oxidation (M)	1.2	17.3056	17.185	16.9316	16.8238	14.5864	16.8606	15.4862	17.0102	0.282946	0.474461	20.9
IGTGATGATLYLLRL	O00483	human	15		4	17.1257	19.6714	16.3667	17.9545	12.6872	14.0951	19.2419	12.6338	0.283032	0.115416	50.4
IAFSRPVKY	Q99759	human	9		1	18.8906	18.7504	18.9171	18.8846	17.4893	18.624	18.5582	18.68	0.283103	0.696029	26.97
FAYGGWNYL	Q01650	human	9		3.6	17.6869	17.9714	17.977	17.4496	15.1155	16.68	18.1605	12.8565	0.283238	0.238478	26.49
RSYPYAFSV	Q5H9F3	human	9		1.6	16.7731	16.7471	17.0532	17.2787	15.2512	16.4624	16.8238	16.5981	0.283341	0.624516	22.77
DVSKVIAYL	P13521	human	9		1.4	18.3752	18.7504	15.3718	18.5768	13.0005	16.2769	17.3056	15.7233	0.283668	0.218855	24.84
AKHLTPVTL	P51648|P43353	human	9		0.9	18.7892	18.8727	19.0664	19.0847	16.8238	18.5842	18.6731	18.4854	0.283736	0.56974	28.68
SKNPHIVSF	Q9P2H3	human	9		1	16.2307	15.4219	15.6154	15.3092	13.3718	15.3443	14.9658	15.2622	0.283904	0.53282	32.7
RQFMAETQF	Q14444	human	9	Oxidation (M)	1	18.3056	17.6311	17.5805	17.6311	14.6991	17.4736	16.5537	17.5127	0.283914	0.427113	26.49
GKFGPALSV	P11940|Q9H361	human	9		0.5	16.8606	16.6024	16.9316	16.9658	14.4186	16.5507	16.6937	15.9083	0.283946	0.518623	19.54
IKISNPTEF	Q9BXS6	human	9		0.7	21.502	21.1395	20.7955	20.7796	19.2255	20.7389	20.9024	20.3645	0.284015	0.596134	32.71
LVSPITGEKI	Q15459	human	10		0.6	20.6714	20.7471	20.417	21.0886	19.8423	20.4375	20.6453	20.4067	0.284058	0.758845	32.54
DVYSGTPTKV	Q14493	human	10		0.4	17.8965	18.2696	17.9826	17.8238	16.4104	18.0372	17.5204	17.4496	0.284062	0.642287	27.23
EVVDGFIYV	Q9UKT5	human	9		1	20.1332	20.7471	19.9742	20.714	18.0795	19.6417	20.4375	19.5933	0.284083	0.516155	28.1
EAIDWLLGL	Q9Y224	human	9		1.7	17.5805	18.4656	16.5188	16.8113	19.2419	17.68	18.0532	18.3495	0.284095	1.98221	29.65
TKVAELLEKY	Q6ZRV2	human	10		1.1	17.0743	16.8238	17.2877	17.2967	16.8965	18.1307	18.3836	17.5951	0.284133	1.5485	33.67
EVHWSLITV	Q96HI0	human	9		2.2	15.5922	16.2567	15.5507	16.4431	14.7046	15.4448	15.9859	13.4839	0.28421	0.48099	27.91
HVIDLDDATFL	Q8N8R7	human	11		1.9	19.0346	19.2396	18.3667	18.3794	12.8429	17.5731	18.0156	17.6096	0.284238	0.210992	41.28
AQDEHLITF	O75643	human	9		0.9	20.9742	20.2066	20.2535	20.2066	19.0664	20.3752	19.9459	19.8392	0.284396	0.658146	31.29
TTIDPRWLV	Q14562	human	9		0.9	19.0899	19.0769	18.9083	19.4815	16.7602	18.4576	19.2208	18.3189	0.284424	0.51772	30.65
YTPDWIFLL	Q00610|P53675	human	9		0.6	18.5768	19.8651	19.5842	20.5915	18.6132	18.4293	18.8936	19.356	0.284461	0.561989	17.34
HAAPFQNIL	Q7L576|Q96F07	human	9		0.5	19.4211	19.2161	19.4576	19.3752	15.9837	18.562	19.3815	18.2466	0.284462	0.399409	35.3
GQRKPATSY	P46779	human	9		0.8	15.9499	15.1596	14.9658	16.1635	15.8138	16.4704	15.9522	16.4087	0.284632	1.51739	17.65
SGSSSVAAMKKVVQQLRLE	P63218	human	19	Acetylation (N-term)	0.6	18.7987	19.7022	18.8515	21.2006	14.7313	18.5127	19.9459	15.968	0.284642	0.196316	55.18
TTMVPTAAL	O43292	human	9	Oxidation (M)	1.1	18.8606	18.7667	18.3962	18.3012	16.2567	18.3101	17.8727	18.2466	0.284682	0.532309	20.28
STILHLVVM	P61803	human	9	Oxidation (M)	2.9	14.9421	16.1811	14.8088	14.997	12.1764	14.6495	14.6271	14.4956	0.284723	0.421879	26.01
SVIDHIHLI	O14908	human	9		1.3	19.3815	19.2255	19.4736	19.3299	16.6937	18.5694	19.1282	18.9373	0.284763	0.492952	32.73
NIFRNVEV	Q7L523|Q5VZM2	human	8		1.1	23.1063	23.9495	24.0691	24.317	22.7369	23.2535	23.848	23.0951	0.284789	0.647478	29.82
STSRVFTTL	Q15477	human	9		0.7	16.1094	16.494	16.3718	16.624	15.0868	16.1094	16.4104	15.8163	0.284796	0.685825	21.67
RKVYWFEKF	O60524	human	9		0.6	19.4087	19.1002	18.9714	19.1531	17.624	18.3495	19.1357	18.9545	0.284801	0.640622	34.48
VKLSKEAKQRLQQLFK	Q9P0U1	human	16		1.4	15.4021	14.9431	16.2586	18.417	17.9373	17.977	20.3101	16.6662	0.284844	3.91084	32.33
IKVPSPSAL	Q9P0V3	human	9		1	16.4987	16.6523	16.5582	16.0511	14.3011	15.9658	16.6662	14.9522	0.284961	0.510942	27.03
AAVPLYRLY	Q9Y6N1	human	9		0.9	16.3286	16.8965	17.0532	16.8484	12.8103	15.8312	16.8727	15.2438	0.284996	0.331663	25.19
VAILLFKSG	Q96FJ2|P63167	human	9		0.3	13.8774	16.4862	13.9405	16.68	13.3805	13.5825	13.6986	14.5131	0.285021	0.365426	22.28
EFVSIFKEV	Q9Y2V7	human	9		1.4	18.7504	18.4775	18.0047	18.2558	16.2696	17.7987	18.3452	17.714	0.2861	0.558539	26.84
EVIIVGAGV	Q14534	human	9		2.3	13.9984	16.786	15.2769	14.7015	14.1057	13.3137	13.9819	14.682	0.2864	0.444464	23.77
IQRTPKIQVY	P61769	human	10		1.4	19.1655	19.2512	18.7602	19.0743	17.9316	18.8757	19.0346	18.5049	0.287684	0.718918	35.59
KQYPISLVL	O00571|O15523	human	9		1.5	18.4415	18.2741	18.1801	18.4211	16.3356	17.8484	18.3581	17.6731	0.287838	0.584228	24.1
QAYPEVRIV	Q08211	human	9		1.1	19.1801	18.8331	18.8667	19.3079	17.2137	18.5915	18.9742	18.5507	0.288005	0.609468	28.24
SKFPTQISL	O15164	human	9		0.8	20.9171	20.2877	20.3645	20.4067	19.0047	20.1825	20.4676	19.8515	0.288022	0.651841	30.81
RKGLPHVIY	Q15797|Q99717|O15198|P84022|Q15796	human	9		0.9	19.4815	19.343	19.668	19.2787	17.7731	19.1898	19.2764	18.9798	0.288037	0.642606	27.34
TKYLENQAF	Q99661	human	9		1.3	17.5049	17.4972	17.4252	17.3667	15.3786	17.2696	17.0743	16.9658	0.288099	0.583805	24.8
GKLWNLNNY	Q6P2Q9	human	9		0.7	19.6505	19.1482	19.1874	19.5897	18.1946	19.1655	19.3688	18.7987	0.288114	0.701223	32.86
FAAGIIAHL	Q9C0D3|Q6WRX3	human	9		0.7	14.6551	15.4285	14.5965	15.2586	13.2518	14.7366	14.8188	14.1674	0.288277	0.598321	27.13
ETAPRTIFQRV	Q9UBB4	human	11		0.6	22.9847	22.4651	22.0983	22.3672	20.5638	22.1238	22.2593	21.8987	0.288328	0.587465	39.31
STIDILYQL	Q9NR09	human	9		2.5	17.7923	17.9826	17.4334	15.8673	12.9699	16.3233	17.4815	14.4379	0.288341	0.256004	24.63
GVSHVFEYI	Q15404	human	9		1.9	16.786	17.2787	17.0743	16.977	13.9125	16.24	17.0847	16.0447	0.288346	0.432721	20.53
REDSWLKSLFVRKVD	O75323	human	15		1.1	19.2558	18.8331	18.4252	19.1704	16.1437	18.3012	18.8207	18.0691	0.288378	0.470589	38.05
QQFRNAPPF	O60830	human	9		0.5	18.7373	18.3667	18.3277	18.4211	16.6068	18.2232	18.2137	17.9882	0.288417	0.613337	20.29
YVVPFVAKV	A5YKK6	human	9		0.8	18.417	18.5356	17.8175	18.4004	15.5447	17.8175	17.92	17.7005	0.288438	0.483987	28.52
IKDPLFRFF	Q14204	human	9		1.9	17.5657	17.9083	17.8545	17.786	13.607	17.1752	17.3752	16.68	0.288481	0.336981	24.93
GKSDPFLEF	Q99829|Q96FN4	human	9		1	18.3101	18.5731	18.4933	18.3452	16.4831	17.9373	18.3878	17.9488	0.288718	0.598262	22.32
SASGVLFSL	P21359	human	9		2.2	17.0638	17.7537	17.0847	17.5127	14.3643	16.6662	17.2042	16.5849	0.288795	0.450991	23.29
KLAPISIMY	P03891	human	9	Oxidation (M)	0.8	20.1825	19.6417	19.5261	19.5049	17.4087	19.4191	19.3299	19.1482	0.288914	0.540601	33.95
ETFPTILEEAKELVG	O60610	human	15		1.8	19.4293	20.4273	18.9826	19.3299	17.714	19.6364	17.7273	19.0399	0.288944	0.495566	23.77
ETVQVIPGSKL	Q9H1P3	human	11		0.7	15.8411	16.2232	15.4219	15.9567	13.0912	15.2288	15.2877	15.6039	0.288968	0.480351	21.72
TVFNFQEKV	Q14204	human	9		0.8	17.68	16.3836	18.1407	17.5432	17.7796	18.3667	18.0211	18.4211	0.289087	1.63604	32.84
KLFPDIPIGY	Q9NR45	human	10		2.1	16.2251	16.2913	16.1655	15.3615	13.6963	15.2985	15.4893	15.8533	0.289121	0.526141	22.57
ETFKNSFVEA	Q6NUM9	human	10		0.7	21.1015	21.2243	21.002	21.1395	19.4211	20.8802	20.8113	20.8269	0.289124	0.6453	30.36
AAFPIAVV	Q53GS7	human	8		1.3	17.9601	18.5731	18.4496	18.4293	12.7019	17.2326	18.1155	16.8113	0.289128	0.227237	33.17
RGGSISVQVNSIKFDSE	Q14978	human	17		3	14.5272	15.9635	13.3304	14.8105	13.691	14.2418	13.412	13.1382	0.290307	0.487293	25.57
YKILGGSVL	Q15843	human	9		0.4	21.4375	21.1457	20.6628	20.9243	19.6662	20.8034	20.8346	20.6096	0.290539	0.676382	22.64
ETFNTPAM	P60709|P63261|Q6S8J3|Q9BYX7|A5A3E0|P0CG38|P0CG39	human	8	Oxidation (M)	0.6	19.1407	19.5107	19.2137	19.4676	14.2047	19.1332	19.2696	16.0971	0.291452	0.224216	26.75
RKFLEKEVF	Q86U86	human	9		0.8	20.3211	20.0559	20.1206	20.0821	18.8423	19.9601	19.9171	19.9083	0.291489	0.713018	28.52
LSAPIHTQM	Q8NG31	human	9	Oxidation (M)	0.5	19.2489	19.5988	19.6645	19.6749	18.1053	19.2877	19.5049	19.0211	0.291518	0.675025	29.38
SASPLHTHL	Q9P2B2	human	9		1.8	15.2841	14.1596	14.9837	15.2949	12.3907	14.4704	14.4893	14.3373	0.291586	0.497021	28.21
EAVPLLVKV	O60518	human	9		0.8	16.8361	16.8727	16.7987	16.8965	14.0946	16.3937	16.8113	15.9153	0.291588	0.48388	29.5
YTYYYPHYL	Q6XE24	human	9		1.6	19.0691	18.4736	19.0612	19.1181	17.0951	18.4004	18.5011	18.8361	0.291653	0.606129	28.4
RHIGNLNEF	Q9UP52	human	9		1.5	17.0211	17.0319	16.9316	16.92	14.6607	16.8965	16.5805	16.2967	0.291685	0.548086	29.89
ILPPFIWTL	P56937	human	9		3.2	14.9106	16.3092	15.7885	16.9083	12.1832	15.1397	15.183	15.3478	0.291774	0.349717	22.2
YAKDVKFGADARAL	P10809	human	14		1.6	16.0014	18.1801	18.2787	17.3495	12.8147	14.9882	17.734	16.1417	0.291817	0.244382	46.57
FAISILQQI	P60842	human	9		0.9	20.1332	21.7389	21.2125	21.0886	19.6417	20.2066	20.7471	20.6453	0.291821	0.601596	25.4
TVYGGYLCSVRV	Q96I36	human	12		2.7	16.7987	17.4496	15.0014	17.1655	13.264	14.3046	16.5049	15.8989	0.291821	0.327449	22.58
KQIFETIYY	P23921	human	9		0.6	21.8538	21.4375	21.4676	21.3805	20.1457	21.2243	21.3857	21.2361	0.291873	0.689269	35.05
FAIPFAITI	P29275	human	9		1	16.4987	17.9431	17.2512	18.0638	17.9373	17.9373	17.9992	18.9083	0.291959	1.6892	29.49
KKFKDIIHY	Q76FK4	human	9		0.4	17.5582	17.1053	17.392	17.392	15.5477	17.0426	16.9431	17.185	0.292	0.623158	27.9
GSEGRFTF	Q7Z7H5|Q9BVK6	human	8		1	15.0405	15.6096	13.4252	15.5775	13.1634	14.0868	14.8484	12.4041	0.292063	0.409646	18.85
SKFQPQSPDFL	Q92890	human	11		1.5	19.3794	18.7602	19.2137	19.0664	17.0743	18.6488	19.1231	18.3624	0.292103	0.573239	32.37
ETAPLVVVV	Q9UBK8	human	9		1.8	19.724	20.1332	19.5768	20.2535	17.8238	19.3386	19.7876	19.4736	0.292113	0.568019	29.49
EVIGKGPFSV	O14936	human	10		0.8	20.0951	20.1946	19.7173	20.1946	13.0472	19.8651	20.1079	14.6304	0.292346	0.113618	27.55
AHTPQFFIY	O94966	human	9		2.5	16.6937	16.5188	16.8238	16.4186	12.9959	15.8012	16.4448	15.8101	0.292366	0.392091	20.79
RKFGEAIGMGF	P78347	human	11	Oxidation (M)	0.6	21.7796	21.6141	21.8269	21.7796	19.7471	21.343	21.5261	21.4273	0.292418	0.59909	37.26
LVSNVIELL	P17980	human	9		2.3	19.1382	19.7056	16.7073	17.8238	13.1483	17.9545	18.185	12.8965	0.292455	0.143821	25.71
KKFFGEFT	Q15029	human	8		2.9	15.5204	15.906	14.5228	16.3701	13.155	14.0174	16.1357	13.6958	0.292455	0.398096	20.28
KKYPFILEVY	A8MTT3	human	10		1	20.5915	20.2877	19.9316	20.2066	17.8113	19.719	19.8636	19.9301	0.292479	0.527291	34.52
LTFPHPVYY	A6NHT5	human	9		1.1	19.1874	19.4516	19.1079	19.2627	13.5353	18.547	18.4775	18.0047	0.29255	0.231443	36.7
KQYERSIVDY	O43707	human	10		0.6	15.8799	15.1946	15.846	15.7654	12.6883	15.0405	14.8037	15.5951	0.292569	0.453898	21.48
LSAPPHFHF	P26641	human	9		0.9	15.5658	16.9083	16.6382	17.4087	17.2512	16.9316	18.4775	17.4252	0.292655	1.85461	28.98
FVNDIFERIA	O60814|Q93079|P62807|P58876|Q5QNW6|Q99877|P57053|Q99880|Q99879|Q16778|P06899|P23527|Q8N257|P33778	human	10		0.7	17.2326	17.4656	17.5049	17.1655	14.3511	16.734	16.68	17.1457	0.292687	0.461867	31.61
IAGPVVEI	Q86XI2	human	8		1	17.8113	18.6593	18.5127	18.6628	13.1735	17.6024	18.2696	16.582	0.292766	0.249196	28.65
TVIAKVNNV	P26639	human	9		0.5	17.734	17.9316	17.6382	17.9258	16.3987	17.6731	17.5878	17.4496	0.292887	0.692529	17.73
EVFFSEKIYKL	P25789	human	11		1.7	16.1497	14.6662	15.968	14.194	14.3009	13.2133	14.4956	14.8238	0.292912	0.487651	18.64
EFADAEEDDEVKV	Q00587	human	13		1.1	16.6662	16.0617	15.7987	15.9269	14.7576	16.5402	14.997	15.0405	0.292953	0.582538	37.29
FKIPSNTTL	Q8TEY7	human	9		0.8	20.3857	20.2419	19.9882	20.0951	18.9402	20.0426	20.0951	19.692	0.293097	0.714373	27.13
EIGTIFTNI	Q6AZY7	human	9		0.7	20.417	20.85	20.7307	20.3538	18.2279	20.2877	20.6628	19.3101	0.29324	0.512014	28.28
HVAQFQEFL	Q00597	human	9		0.8	18.5842	18.83	18.8697	18.6132	17.0743	18.4616	18.5242	18.3836	0.293321	0.653692	31.03
AQKIGIVGF	Q96DG6	human	9		0.6	18.7764	18.3056	19.0976	18.83	17.0847	18.4375	18.7273	18.0319	0.293385	0.623278	30.41
RKYEAIQLTF	Q9UQE7	human	10		2.7	16.8484	15.1236	14.6154	15.9177	12.3358	12.9778	15.4448	15.2913	0.293466	0.326728	17.77
YCAEIAHNV	P62910	human	9		1.3	16.9992	17.6593	15.6096	18.5394	18.0265	17.9431	18.4252	18.9545	0.295056	2.19683	43.59
ESIYPPAIL	Q14517	human	9		1.3	18.6488	17.2877	16.0362	17.2137	12.5985	16.9658	16.9992	14.346	0.295158	0.23829	27.79
YGYDNVKEY	Q96GN5	human	9		0.8	16.2099	16.8484	16.624	16.734	15.3269	16.3887	16.1772	16.4767	0.295265	0.701392	19.72
VVSSVVHPL	P48645	human	9		1.2	15.9153	16.6523	15.8989	16.8113	14.0785	15.9036	15.6125	16.1074	0.295299	0.538141	22.93
SVIGVSPAV	Q8WXG6	human	9		2	15.7445	16.4037	16.2714	16.786	14.7411	15.786	16.2363	15.7987	0.295356	0.632491	22.37
SGASGGKIDNSVLVL	O95831	human	15		2.3	16.3954	17.2326	16.7073	18.4211	13.3494	15.6523	17.9316	14.3326	0.295384	0.273079	29.19
TERRVPFSLLRG	P04792	human	12	Acetylation (N-term)	1	18.2326	18.1801	18.5011	18.528	16.7207	17.9258	18.1898	18.1407	0.295409	0.652387	37.83
KKFLEPYIY	Q8TCD1	human	9		0.8	20.8269	20.343	20.5165	20.4775	18.3101	20.1206	20.6364	19.5787	0.295522	0.543541	27.49
LITQLKML	P03928	human	8	Oxidation (M)	1	17.5878	20.0821	17.9488	19.0873	13.5939	18.0102	18.3962	16.2326	0.295791	0.23032	19.09
ASSPPHLQF	Q8N4S7	human	9		0.8	18.7005	18.5545	18.7471	18.7667	16.2859	18.528	18.6697	17.4656	0.295979	0.51588	22.15
YAKLIAEL	Q8NI27	human	8		0.5	19.3581	19.4252	18.7731	19.4149	17.7667	18.9054	19.1704	18.7602	0.296151	0.663332	25.65
KQVSELSQLY	Q9P0K7	human	10		1.1	17.8238	17.2419	17.2042	17.2967	14.9339	17.2604	17.0211	16.6096	0.296184	0.522899	20.11
ESYLQNHFV	Q96IP4	human	9		0.8	19.5088	19.2581	19.1507	19.3211	17.185	18.9909	19.3343	18.4536	0.2969	0.56694	34.74
IKPDGLLEF	Q15345	human	9		0.5	20.3962	20.4676	20.2302	20.2764	19.0292	19.9601	20.4476	19.8772	0.296978	0.700229	23.92
AKPRLLVLY	Q68BL8	human	9		1.1	19.2489	19.5601	18.7173	19.5768	18.6971	18.5915	18.9402	19.2066	0.297126	0.749013	29.13
KKSDPVVSY	P13639	human	9		0.4	15.7602	15.0014	15.1477	15.5234	14.0617	15.2549	14.7153	15.1791	0.298076	0.680458	18.47
GHHWTEIEF	Q9BU23	human	9		1.5	16.183	15.6354	16.8238	16.4736	13.453	15.4608	16.4987	15.0532	0.298487	0.446744	20.99
LAKAWPTVL	P31040	human	9		0.7	18.1704	18.7173	19.3321	19.3056	16.472	18.392	18.9854	17.4736	0.298507	0.482764	36.32
KKIPSTVEF	Q9H2G9	human	9		0.9	18.1257	18.0638	13.8823	17.9373	12.0119	13.3381	17.8238	13.6886	0.298796	0.144919	21.41
SLLLIPAAAG	A6NLX4	human	10	Acetylation (N-term)	1.9	14.9522	14.5602	14.9153	14.4499	12.6761	14.1831	15.0233	13.4685	0.298917	0.542747	19.15
KQFPTAFEF	Q13496	human	9		1.6	18.2832	17.8238	17.4815	17.3495	13.8391	16.8113	17.3145	17.1752	0.299082	0.366158	26.4
EVGDSKKLFFHV	O75534	human	12		1.2	20.4775	20.1206	20.1825	20.714	18.2137	19.5731	20.343	20.0292	0.299355	0.561006	39.92
FLFDGSPTY	P49327	human	9		0.9	18.2922	18.6628	18.4211	18.4854	13.877	17.7273	18.1556	17.3836	0.299386	0.312195	30.59
TQAPIFISF	Q15070	human	9		2.5	17.9488	17.1556	17.4893	18.3408	13.543	17.2326	18.1002	14.3655	0.299898	0.263649	32.28
DVAEVLWEI	Q9Y5L0	human	9		3.6	17.9083	17.2512	18.417	17.2787	16.2659	17.5127	16.6937	17.528	0.300295	0.609751	18.01
EIVDFLTGV	Q9P2N6	human	9		2	16.6082	16.9545	16.4236	17.2326	13.4189	16.5462	17.0102	14.0462	0.301082	0.341671	20.3
LVRPPVQVYG	P48047	human	10		5.3	14.2927	14.7207	12.7035	13.464	14.2485	14.5366	16.2288	14.5051	0.301166	2.12067	39.84
VKFGADARALMLQGVDLLA	P10809	human	19		2.3	16.4608	18.8936	12.8237	19.1432	13.2103	14.8337	14.866	14.1073	0.301701	0.167704	33.09
SAFPAVQYL	Q13227	human	9		1.8	16.9658	17.5805	17.7005	18.1357	13.916	16.8846	18.185	13.4584	0.302974	0.252679	33.36
HSFGGEYLV	Q9H967	human	9		1.4	20.1946	19.6783	19.5507	19.7307	18.0372	19.417	19.7602	19.2326	0.304095	0.62554	28.22
SAVSIFHEL	Q4UJ75|Q5SQ80|Q5TYW2|Q5VUR7|Q5CZ79	human	9		1.8	16.3735	16.1155	16.5642	15.9106	13.0682	15.1752	15.9613	16.0036	0.30428	0.43864	25.13
EVFEKATFI	P19338	human	9		0.9	23.1238	21.8385	22.4375	22.1734	21.2707	22.0723	21.4775	22.2933	0.304707	0.653025	44.93
NTATIFHEL	Q9UHD2	human	9		1.4	24.8811	24.2891	24.0772	24.5463	23.3101	24.0105	24.2535	24.2891	0.304767	0.71567	44.36
TKISTHVSF	Q8TEY7	human	9		1	18.8727	18.6971	18.3581	18.4087	16.6937	18.5165	18.209	18.0691	0.304879	0.610437	35.1
QLRPSLITGIMKDSGN	Q9Y2Q3	human	16	Oxidation (M)	0.9	14.3788	17.1257	14.6495	15.3478	12.2622	14.7042	14.8533	13.8993	0.305117	0.367119	23.19
VKVDLSEKY	P43243	human	9		0.8	16.7731	16.1094	16.624	16.5447	13.6773	16.6382	15.7524	15.6579	0.30515	0.472577	19.53
PGVSFKAVGLQPAGDVNLP	O95229	human	19		1.8	15.9522	17.6024	15.6991	16.8965	11.998	15.0116	17.1155	14.3378	0.305259	0.26392	38.97
HVVEILVET	Q9BXL8	human	9		0.9	19.0453	20.6364	19.8191	20.6276	20.2877	20.8423	21.0886	20.714	0.305395	1.6257	30.25
SVIEQLFFV	P24468|P10589	human	9		1.6	18.0211	17.2604	17.7073	15.3547	16.4512	13.9925	14.266	17.0638	0.305488	0.320312	28.21
LVPEFVHNV	Q9HCD6	human	9		0.7	21.4375	21.1704	20.6186	21.343	19.7796	20.7796	20.9171	20.8876	0.305573	0.682356	33.97
TLPYIKQEV	P30876	human	9		1	18.3012	17.7207	17.7005	17.9431	15.435	17.5507	17.7207	17.2787	0.305623	0.528482	19.74
HKLWDPNEF	Q14156	human	9		2.9	18.6731	17.6311	18.5545	15.5477	16.8484	14.286	15.448	17.1946	0.305691	0.317014	30.38
GSYGSLARF	P28070	human	9		0.9	15.3997	15.464	16.1888	15.624	13.7419	15.3373	15.786	14.5447	0.30574	0.567754	25.98
SVHKGFAFV	B2RXH8|P0DMR1|B7ZW38|O60812|P07910	human	9		0.7	18.4854	17.8113	17.6024	18.0265	15.9837	17.2326	17.5127	18.0211	0.305774	0.576787	31.81
MTFPGERIYEV	Q9H3U1	human	11		0.5	17.2326	15.977	16.7207	17.8606	13.9342	15.9269	17.5657	13.1836	0.30581	0.288152	23.02
EVIALLHSL	Q9Y4D8	human	9		0.9	14.7783	15.9153	15.2251	15.5111	13.7936	15.0868	15.3304	14.3864	0.30833	0.612106	23.26
TKFYTDPVEAVKDIPDGATVLVGGFG	P55809	human	26		7.5	14.6637	13.2317	13.144	14.2774	13.6907	15.2549	18.3233	15.0647	0.309311	3.37342	28.71
EAVEILSKL	Q14008	human	9		1.7	15.7393	16.2859	15.9106	16.2586	13.8613	15.4956	16.208	15.2251	0.309765	0.554362	27.7
FVGYFPATV	Q9HCE1	human	9		1	18.8175	19.4596	18.7504	19.0506	16.2859	18.6697	18.8269	18.2419	0.311231	0.49536	35.38
GQWKKGFVL	Q8NC51	human	9		2.8	18.2877	15.9748	16.7731	14.4054	12.9908	13.9658	16.2985	15.0102	0.311338	0.288383	26.25
YMVGPIEEAVAKADKLAEEHSS	P06576	human	22	Oxidation (M)	2.9	17.9083	18.9965	14.4639	18.7764	13.8173	14.4778	18.3836	12.5461	0.311348	0.15072	33.82
EAIGIISKM	Q15021	human	9	Oxidation (M)	1	17.5731	18.6766	18.1257	17.8484	15.2099	17.4004	17.7005	17.6382	0.31157	0.476752	23.3
ETLFPSKIGV	Q9H8S9|Q7L9L4	human	10		0.8	23.2258	23.4041	23.3239	23.632	21.7265	22.9334	23.3778	23.0674	0.311708	0.650598	36.94
VTIGVWHTV	Q8N2K0	human	9		1.1	16.4704	16.5657	16.2344	16.5204	12.4634	16.1517	16.3598	14.8435	0.312251	0.355243	19.01
STYPAPFYV	P15923	human	9		1.8	17.1752	17.4736	17.786	18.1053	13.135	15.7808	17.6593	17.1155	0.312269	0.305158	32.82
FTHSQFIVV	O95347	human	9		1.5	18.5318	18.5582	18.4656	18.4004	12.9426	17.9826	18.1994	16.7471	0.31234	0.24637	26.7
KTFPEIIDY	Q15361	human	9		1.2	18.5507	19.2185	19.4756	19.4795	16.6096	18.4046	19.3012	18.3836	0.312454	0.497818	32.9
DSSNVLQLI	P05106	human	9		0.7	16.5922	17.1556	16.4925	14.7552	13.6547	16.3887	13.5833	15.5687	0.312469	0.366014	23.56
FIADVVEKI	P83110|Q92743	human	9		2	16.2567	16.6662	16.0554	16.5805	13.2631	15.8163	15.7885	16.1517	0.312505	0.455392	24.19
PQYQTWEEFSRAAEKLYLAD	P49458	human	20		0.8	20.7796	20.6276	20.5261	20.9316	16.7471	20.0292	20.5731	19.7715	0.312619	0.369601	42.52
EVEIFPPEDKKAIRS	Q9P032	human	15		0.9	20.002	21.3699	20.002	21.0821	16.3769	19.8906	20.8113	18.547	0.312772	0.30618	40.01
YSIDLSERV	Q6NTF9	human	9		1	19.6869	19.5127	19.0532	19.1752	18.0372	19.2535	19.3688	18.4046	0.31279	0.66389	29.43
EIFNLKFAQA	P78347	human	10		0.6	22.0559	22.2419	21.7594	22.2006	20.8269	21.6971	22.0292	21.8113	0.31281	0.720294	36.45
EAFHYIFNV	Q9UEY8	human	9		1.9	24.3239	23.4041	24.141	23.6209	22.6907	23.3645	23.3511	23.9043	0.312896	0.685485	37.98
LAAPVISVL	O60337	human	9		0.4	22.8073	23.1504	22.8423	23.417	20.6276	22.5117	22.9024	22.6051	0.312897	0.538664	26.93
SAFGLPIVF	O95214	human	9		0.6	20.1825	19.8284	20.6186	19.9083	20.68	20.2419	20.2989	21.1704	0.313015	1.37873	31.56
LKGIPTLVY	Q63HN8	human	9		1.3	15.8942	15.5111	15.4087	15.7287	13.6991	15.4054	15.7445	14.5864	0.313156	0.583655	21.7
KAFGWPSSL	Q9HAH1	human	9		0.9	17.1457	16.2732	13.3285	16.7471	16.579	17.5657	17.6937	17.6662	0.313188	2.83335	32.61
EINNIIKIV	Q02880|P11388	human	9		1	20.1704	19.4576	18.4456	17.9882	12.6019	17.4656	18.5049	17.9316	0.31325	0.190858	29.41
AAIEFISKM	O95835	human	9	Oxidation (M)	1	15.8557	16.68	15.6883	15.7419	12.7047	16.4021	13.5584	15.4736	0.313334	0.364298	17.73
DVNAIIHYL	P09914	human	9		2.2	14.9063	13.9801	14.558	14.077	15.4608	16.624	17.0319	13.6325	0.313883	2.47421	28.99
ELSNVLAAM	Q9Y3U8	human	9	Oxidation (M)	0.6	19.9142	21.0756	20.0426	20.2989	20.4676	21.3484	20.5261	21.343	0.315371	1.50364	31.42
RAFGIPIRV	P06493	human	9		0.7	23.5983	23.0002	23.4425	23.5983	22.2477	23.1534	23.0805	23.3239	0.315663	0.727759	34.18
EVSFVIHNL	P49903|Q99611	human	9		0.9	19.5694	18.5915	19.1531	18.2696	20.0951	19.0453	19.0453	20.3752	0.315767	1.67515	30.12
YPASIVHQV	Q9H2X6	human	9		0.9	17.8787	17.6869	17.7667	17.9488	17.6731	18.1206	18.1752	18.5242	0.315818	1.23374	31.4
FLITQLKMLNTNYHLPPSPKP	P03928	human	21	Oxidation (M)	2.9	17.714	17.2877	15.0447	20.2419	13.3236	13.8133	18.8207	12.7599	0.315945	0.134648	33.27
SHAIFPATF	Q969R5	human	9		0.9	16.8238	16.977	17.5356	17.6311	13.4904	16.8361	16.9882	16.1477	0.315999	0.385211	36.12
NASPLKHFV	O95140	human	9		0.8	15.5775	15.2512	16.0405	15.8188	13.7113	14.7207	15.5951	15.5537	0.317687	0.58367	30.74
LNLTEDTYKPRIYTSPTWSAFVTDSS	Q08380	human	26		1	20.6886	16.6937	13.9695	14.3454	13.4899	14.1051	13.3249	14.5085	0.317789	0.168735	30.66
RHLEPALAF	Q13085|O00763	human	9		0.5	20.1581	19.29	19.2442	19.7106	16.9431	19.0743	19.2512	19.2066	0.317819	0.506298	29.79
NVKDFFHHA	O95427	human	9		0.9	19.9742	20.0559	19.7987	19.9112	18.4252	19.7439	19.7844	19.6293	0.31783	0.688102	27.49
HTILIVEKV	Q8TD19	human	9		0.8	21.3699	20.8727	20.3101	20.9388	18.8018	20.5545	20.6628	20.2989	0.317974	0.577007	37.76
FTSPAVKRL	Q15797|Q99717|O15198	human	9		0.7	17.4893	18.1946	18.6132	18.2232	16.0211	17.8787	18.0102	17.2696	0.318835	0.560498	27.68
ELANLYHHV	Q8TD16	human	9		0.8	19.185	19.4025	18.7955	19.0479	17.6937	19.002	18.7892	18.8269	0.319072	0.69265	27.66
RKVPLDERIVF	Q96TA1	human	11		0.8	16.4203	16.3735	16.5142	16.4972	14.6718	16.2475	16.5219	15.6828	0.319124	0.628373	37.92
ETFEHPNVV	Q00534	human	9		1.2	21.3266	21.8346	21.4221	21.8034	21.5069	22.0691	21.8913	22.391	0.319189	1.29045	38.68
KLFLTGESY	P10619	human	9		3.7	15.3339	13.0818	13.412	13.0984	13.2936	17.1457	15.5951	15.1517	0.319236	2.9588	31.74
SAPGVLKVF	Q96JH8	human	9		0.8	19.5165	18.7106	18.6628	18.8018	17.2232	18.7955	18.6382	18.3709	0.319276	0.63026	19.54
HIIENIVAV	O76021	human	9		1	20.3752	18.7307	19.1357	18.8454	16.5731	18.8484	18.9826	18.3101	0.319318	0.46873	28.97
GQVKLIQGF	Q8WYP5	human	9		0.8	18.8238	18.3145	18.392	18.3495	16.68	18.2877	18.3189	17.9601	0.319487	0.633646	32.09
EVSLPSVEV	Q8IVF2	human	9		0.9	21.3045	21.391	21.1825	21.1765	19.3495	21.2989	20.9459	20.6714	0.319509	0.616774	26.44
VKVPTTLAEY	P49427|Q712K3	human	10		0.7	19.6523	19.4025	19.3012	19.3602	17.6523	19.197	19.2489	19.0795	0.319802	0.644107	23.37
TTAGILATL	Q9Y5P4	human	9		2.3	18.2832	18.5988	18.0899	18.1257	14.5006	17.714	17.7731	17.7667	0.320087	0.396178	23.95
GKAFIFPSF	Q3KP31	human	9		0.9	17.5805	17.5127	17.7207	17.5951	15.9859	17.2787	17.6662	17.1155	0.320089	0.66404	32.36
KKYGVDLIRY	Q6UXN9	human	10		0.6	19.8576	19.4736	19.5146	19.547	18.1307	19.1898	19.5432	19.3836	0.3201	0.689512	38.9
AHFREQELF	P98169|P98168|Q2QGD7	human	9		0.2	15.412	14.8037	15.8062	14.3862	11.6457	14.3746	15.4987	13.128	0.320443	0.368498	19.21
SVFGGKNIHV	Q92624	human	10		0.5	19.4149	19.4046	19.3233	19.647	17.1155	18.9287	19.2922	19.1357	0.320452	0.562751	38.15
KATNVVRLL	Q9NYU1	human	9		0.6	21.714	21.7056	21.4972	21.9388	20.1704	21.3211	21.7796	21.2877	0.32048	0.67167	32.6
KKWNLPVYF	Q14746	human	9		1	19.9742	19.4696	19.503	20.2066	17.6168	19.0925	19.8832	19.2396	0.320499	0.562399	36.3
WTTGTIISSQRF	P07099	human	12		1.6	14.734	15.6382	13.841	14.863	12.113	14.6318	13.3809	14.4772	0.320659	0.46063	30.27
ETIILLPDNVHYV	P42285	human	13		0.8	18.1206	18.1457	17.7207	18.4496	16.2696	17.6593	18.2042	17.4815	0.320765	0.613224	36.84
FSIEPWLKV	Q6SJ93	human	9		3	15.7099	15.3339	16.3735	14.1034	13.0816	13.258	15.4021	14.91	0.321029	0.430111	26.3
VKVLDFEHF	P60660	human	9		1	18.2832	18.0691	18.734	17.8361	14.5387	17.7471	18.3581	16.7073	0.321148	0.380825	34.19
FAHLPKSTF	P26641	human	9		1	17.3233	18.2372	17.8238	18.0795	17.9142	18.3277	18.9054	18.185	0.321271	1.38231	23.92
ETIESIFKA	A0JNW5	human	9		2	18.0102	16.8965	17.6937	17.7667	15.0405	17.4496	17.7073	15.5805	0.321315	0.451463	28.51
AKIVPKISY	Q7Z417	human	9		0.9	22.417	21.9985	21.8576	22.2477	20.4775	22.0789	21.7307	21.7955	0.321316	0.655398	35.34
EIASVPVSL	Q9P2S5	human	9		0.9	20.5451	20.8576	20.5545	20.895	19.29	20.3962	20.7223	20.343	0.321483	0.694878	26.23
TQHPTLRLY	Q05048	human	9		1.3	19.3321	19.1922	18.9909	19.0873	16.8606	18.7955	19.0717	18.6096	0.32157	0.567906	25.1
FTVPHTHVF	Q8NFZ0	human	9		0.9	20.0559	20.2535	20.3645	20.5545	18.7764	19.9601	20.3752	19.816	0.321638	0.671196	40.04
KTIDYIQFL	Q9UH92	human	9		1.3	17.528	18.6835	18.805	18.3667	16.601	17.7987	18.4815	17.3408	0.321712	0.578224	29.51
NIFPYPVGV	Q99590	human	9		1.7	18.3581	18.6593	18.5842	19.3452	13.681	17.8545	18.5988	17.5657	0.321743	0.284861	31.05
EIYKEFFEV	O00255	human	9		1.1	21.4067	21.7594	21.3805	21.6886	20.1946	21.1143	21.3266	21.5638	0.321806	0.702737	34.66
SAFPTTINF	P43355	human	9		0.8	20.4476	21.6714	21.4626	21.5309	19.4067	20.4874	21.5213	20.3645	0.322062	0.5613	36.46
RQPDSPTALY	Q9BQG0	human	10		0.6	18.0102	17.7731	17.8667	17.5582	14.1405	17.4736	17.1457	17.2967	0.322069	0.409535	21.61
NAANIFERL	Q9Y6D6|Q9Y6D5	human	9		1.1	20.3752	19.9459	20.2764	20.2989	18.6168	19.8757	19.9258	20.1581	0.322239	0.668957	29.83
FALPYPRFR	Q92508	human	9		1.5	16.9083	16.3443	16.977	17.6311	13.511	13.6887	17.5507	16.4269	0.322314	0.314066	17.48
EVIPRTLIQ	P49368	human	9		0.7	18.5242	19.0976	18.392	20.0156	11.6513	17.977	19.7764	14.863	0.322349	0.130266	30.1
EVGKLLNEV	P49454	human	9		5.8	14.2137	19.9882	14.7978	13.412	13.4792	12.4014	13.0842	13.6807	0.322457	0.184086	21.16
SVITQVFHV	Q00341	human	9		2.2	23.1332	23.5869	23.0592	23.5285	21.7915	22.8538	23.3511	22.9882	0.32252	0.668586	42.47
FVFPGELLL	Q15758	human	9		0.8	22.1581	22.9968	22.2125	22.4726	21.8876	22.1015	22.0723	22.3805	0.322806	0.78485	33.63
YLIHFPVSV	Q04828|P52895	human	9		2	15.3718	15.4767	15.3198	14.5696	12.8746	13.6883	16.068	13.337	0.322867	0.437532	22.37
EVVAGRFIEV	Q6PK18	human	10		0.6	18.9826	18.2787	17.92	18.0638	12.8743	17.5432	17.734	17.4087	0.323683	0.264033	23.3
ETGNIWTHL	Q96A54|Q86V24	human	9		0.6	17.3836	17.3056	17.7471	17.9658	11.9614	16.9545	17.5049	15.92	0.32772	0.247354	28.4
DVYKFTNLL	Q16719	human	9		2	16.7073	17.9601	17.4815	17.7073	15.3615	17.0102	17.6662	16.1811	0.327769	0.532451	19.62
IKAIFPNGQF	Q13191	human	10		0.6	17.7207	17.5951	17.6523	17.3408	12.4265	17.0743	17.1752	16.4037	0.327997	0.285727	31.05
SVYEGGVFFL	P51965|Q969T4|Q96LR5	human	10		2.8	20.0426	19.8144	20.1332	19.7618	12.3186	18.8727	19.2349	18.724	0.328099	0.159268	37.2
YAAPGGLIGV	Q2VIR3|P41091	human	10		0.6	21.6231	21.654	21.3857	21.7995	19.5582	21.3101	21.5915	21.0559	0.328182	0.600128	36.69
ESIEIDQKL	O14733	human	9		1.2	17.5731	17.3233	17.3408	17.4334	13.4648	16.8606	17.1556	16.6662	0.328273	0.383987	23.44
YTFEGARYY	Q9HAU0	human	9		1.2	16.6937	16.5417	16.3769	16.5204	13.5981	16.0532	16.4236	15.9339	0.328325	0.489381	25.55
DVIAQVVFV	Q9HCJ1	human	9		1.3	17.6168	18.9882	18.3277	18.7273	13.5944	17.6731	19.0795	15.2873	0.328371	0.248892	32.78
NKIFLPTIY	P61073	human	9		1.6	21.2066	20.1946	20.0559	20.2764	17.7406	20.0156	20.1079	19.8876	0.329561	0.501584	29.15
VPSGLEFLVQIDQILIHQKAER	Q9NRY6	human	22		0	14.0709	14.7894	14.508	16.6937	12.8784	13.0836	14.8093	14.4787	0.33051	0.434371	17.84
AAESALQVVEKLQARLAANPD	Q14241	human	21	Acetylation (N-term)	2.4	15.7706	17.7602	16.2512	16.7731	14.5387	16.4815	15.7498	16.0058	0.330684	0.519487	40.85
MVADPPRDSKGLAAAEPTANGGLALA	Q15758	human	26		3.8	18.4854	16.7073	15.3056	14.768	13.1835	15.7471	15.7524	13.8397	0.33076	0.310815	39.63
DKSVKDLVILL	P07900|Q58FG1	human	11		2.6	15.718	18.8667	15.1752	18.2185	13.4128	13.2638	17.3752	15.4647	0.330816	0.230769	24.53
HVSETITQL	Q13309	human	9		0.6	18.5657	19.1181	19.1079	19.002	17.5951	18.3233	18.8787	18.8876	0.330833	0.693895	25.68
MVVGWVKEI	Q07864	human	9	Oxidation (M)	1.3	18.4293	18.3581	17.8965	18.1605	13.0464	17.8113	17.3056	17.4815	0.33097	0.287191	27.77
HQITVLHVY	Q9NYP7	human	9		0.5	21.2125	20.5356	20.2877	20.5731	18.7106	20.5165	20.2989	20.1825	0.33111	0.604958	40.14
FKVDGKVSV	Q9UPQ0	human	9		0.8	16.6662	16.5387	17.1946	16.734	14.5746	16.387	16.8361	16.093	0.331497	0.570113	21.62
GTYFNPHTV	O60294	human	9		0.8	19.3581	19.2489	19.0453	19.2741	17.3495	18.9965	19.0638	18.8906	0.331529	0.634414	38.78
RQAPVLLQTY	Q9H7T9	human	10		1.3	16.6523	16.1869	16.1176	15.8894	15.4767	16.0868	15.8606	16.068	0.331609	0.790867	21.27
EISDIHTKL	Q9UHD2	human	9		0.5	20.0821	20.3645	20.1079	20.2066	18.6869	20.2419	19.7504	19.9112	0.331683	0.686499	31.89
RKKAYADFY	P09669	human	9		0.8	19.6258	19.8621	19.805	19.5299	18.5088	19.3581	19.6903	19.528	0.331684	0.740005	20.48
NQVIFPVSY	Q9GZZ1	human	9		1.1	20.6886	20.3645	20.4576	20.5069	17.9937	20.1332	20.4375	19.9243	0.331817	0.542526	32.48
KKAPDFVFY	P15311	human	9		1.2	17.0743	16.9083	16.7471	17.4972	15.2512	16.9316	16.7731	16.624	0.331874	0.632108	19.5
MVEKGIIDPTKVVRTAL	P10809	human	17	Oxidation (M)	1.8	16.3615	17.2967	13.7464	15.4611	12.9463	14.7105	15.1953	14.3258	0.331908	0.373215	40.37
EVFHAIKSV	P53618	human	9		1.8	17.9658	18.2042	17.4815	18.3145	14.9476	17.3495	17.8175	17.5127	0.331914	0.471503	37.46
RQWKPQLGF	Q9H0D6	human	9		0.8	20.5915	19.7876	19.9742	20.3752	18.2967	19.7731	20.265	19.5049	0.33222	0.606187	31.47
AKHIFPVTF	Q9Y4I1	human	9		2	16.2696	15.3443	15.7628	15.691	14.2329	15.5775	15.9499	14.1697	0.332261	0.580603	20.98
TASKVIVAV	Q8TEM1	human	9		0.9	21.0426	20.5545	20.0156	20.5165	18.3581	20.3857	20.2535	19.9009	0.332865	0.571275	34.73
SAFPYAHRF	Q9HAB8	human	9		1	17.5356	17.9373	18.0585	18.0951	15.1397	17.4496	17.68	17.4815	0.333892	0.510882	30.55
PAASAEEPKPVEAPAANSDQTVTVKE	P80723	human	26		1.4	17.7923	17.5356	17.3581	17.3408	16.1397	17.3581	17.3495	17.2137	0.334052	0.711299	43.68
SSSHLFYL	P05019	human	8		2.2	12.7292	16.4021	14.9961	14.1984	12.2692	12.3521	14.0469	13.9382	0.334591	0.371172	23.15
GKYFDKASY	P29401	human	9		0.8	16.4576	16.3512	16.4448	17.0847	14.6096	16.1176	16.1655	16.5507	0.334653	0.605529	31.27
TKISTQLDF	P12270	human	9		1.5	17.4736	17.7005	17.6311	17.9142	16.4878	17.5878	17.734	17.0319	0.335356	0.722228	32.5
VQGLLSETY	P33993	human	9		1.5	16.1236	15.5447	16.3039	15.3269	14.1033	15.846	14.9952	15.5447	0.33537	0.61452	25.48
TPFTGPFISV	Q05DH4	human	10		3.3	16.8361	15.4512	16.4301	17.8667	13.712	15.6937	15.508	16.68	0.335504	0.421154	25.44
NAYTGIVLL	Q969H6	human	9		0.6	21.8538	22.4923	22.976	22.4751	20.0951	22.002	22.6714	21.2764	0.335717	0.521935	28.12
AQHPSALRF	Q6PJG6	human	9		1	20.714	20.5356	20.8346	20.3321	18.4775	20.6006	20.2185	20.0951	0.335849	0.592066	26.49
GQVGHILEL	Q86XI2	human	9		1.5	16.68	15.9567	16.5127	15.8138	13.5564	15.9545	16.2156	15.2696	0.336714	0.502852	24.59
YASSKLLKI	O95067	human	9		0.8	19.8034	20.2419	20.6006	20.5545	18.4854	19.7618	20.3101	19.9185	0.336759	0.623672	30.49
MEKIWHHTF	P60709|P63261|Q6S8J3|Q9BYX7|A5A3E0|P0CG38|P0CG39|P68133|P68032	human	9	Oxidation (M)	0.5	18.9488	19.0925	20.1079	18.8081	17.3495	19.2466	19.0769	17.83	0.336775	0.549584	27.07
DLSNIINKL	Q9GZL7	human	9		0.6	20.2302	20.3321	20.0821	19.6042	18.0047	19.2877	20.0951	19.8003	0.336887	0.588358	30.06
HTVFISITHV	Q12767	human	10		2.2	15.4285	15.4087	13.7215	15.0447	13.004	14.6439	14.4448	14.1088	0.337044	0.554598	20
GQFPFPTAL	Q765P7	human	9		1.3	19.4556	19.4556	19.0612	18.6971	13.4566	18.5915	18.8636	17.786	0.337082	0.251219	36.46
RKILQEKVDVFY	Q9H3J6	human	12		0.8	17.9024	17.8965	17.9658	17.7207	12.7773	17.3408	17.6024	16.7073	0.337127	0.294345	36.34
EAIGVIFTHV	Q9NRR4	human	10		2.5	18.8545	18.7073	17.9658	18.4293	16.2213	17.9714	18.7273	17.528	0.33717	0.544422	34.15
ISFPDPKML	P26639	human	9	Oxidation (M)	1.1	19.3408	18.4854	17.3752	17.5731	13.2869	17.4252	17.4252	17.5204	0.337266	0.291345	30.81
AKIKPNIF	Q8N201	human	8		1.1	15.5387	15.6039	15.5597	15.5687	12.2046	15.2475	15.365	14.8138	0.339128	0.4475	18.3
LAFPGEMLL	P43007	human	9	Oxidation (M)	1.8	20.4576	21.1457	18.6096	19.0238	12.7541	19.1704	19.0795	18.0426	0.340253	0.171045	27.5
LRVTPFIL	Q8N4H5	human	8		1	20.3857	22.0559	21.3592	22.2821	16.8238	19.6593	22.7675	18.6347	0.340484	0.241581	25.89
EAWGSGVEVLV	P03923	human	11		2.7	18.0102	17.734	17.805	17.3408	14.6154	17.4893	18.0691	12.1706	0.34055	0.227447	40.69
EIFGSAIGL	Q99437	human	9		1.9	18.4736	17.1655	17.805	16.6523	18.0638	17.9083	18.0479	18.9229	0.340721	1.63768	23.88
GKSKGFGFVSY	Q13310	human	11		0.6	18.0479	17.3836	17.8787	18.3365	15.601	17.5127	17.6662	17.5507	0.34182	0.562909	19.81
AAYYHPSYL	Q14687	human	9		1.1	17.68	16.8965	18.1357	17.6311	16.0554	17.0319	17.2787	17.4656	0.342972	0.64709	30.68
TVTDFFQKL	Q8IUC4	human	9		2.2	17.6453	18.4211	18.2922	18.0319	15.9177	17.2512	18.3667	17.528	0.343114	0.561854	32.31
SQFPGAITL	Q8WZ82	human	9		2.7	20.1457	19.8772	19.778	19.7844	16.786	19.503	19.7667	19.2326	0.34314	0.474921	28.17
YTPDWIFL	Q00610|P53675	human	8		1.8	15.0951	16.456	15.7445	17.7987	12.2346	14.4318	17.1257	14.1029	0.343743	0.287204	17.46
DVAQIFNNI	Q9Y376	human	9		0.6	17.8727	18.528	17.3408	17.5805	16.0383	17.4815	17.5951	17.4334	0.344018	0.618385	22.26
PPPPPPPPPPPPPPPPPPPPPLP	Q9Y6V0	human	23		3	14.8835	13.5226	15.2841	14.8104	15.3056	15.508	14.7736	15.508	0.344187	1.56771	36.14
RKPFQLRGF	Q9BW60	human	9		0.7	17.8545	17.9658	18.1752	18.1053	16.624	17.6523	18.0479	17.7923	0.344219	0.709028	29.65
EVISHIGKL	Q9P2W9	human	9		1.1	16.6039	16.0617	16.7207	16.6937	14.6828	15.7498	16.5477	16.3408	0.344566	0.619978	19.29
HTSPLTQIRL	Q96BP3	human	10		0.7	19.8832	19.1605	18.9142	19.7683	18.1206	18.8269	19.1994	19.3516	0.345282	0.679758	25.53
LKPPPIKLY	P12956	human	9		0.9	20.6186	20.1206	20.2185	20.6096	18.9287	20.002	20.5545	19.853	0.345338	0.679575	24
KKWKGEIQEF	P61587	human	10		0.6	20.1206	19.6869	20.0821	19.7667	19.0102	19.8742	19.9214	19.3452	0.345362	0.770391	26.31
RKPDQVFQSY	Q96K76	human	10		0.6	17.4004	16.7073	17.0638	17.1457	15.2805	16.734	16.68	17.0426	0.34542	0.639483	27.46
SIIVPAAFV	P55082	human	9		2.2	18.392	18.1556	17.1556	14.5941	13.4465	16.0764	16.3216	15.726	0.34559	0.311709	18.34
AAFPYGGVL	Q6PCD5	human	9		1.1	20.417	21.1946	21.4067	21.4375	19.503	20.4676	21.2764	20.5356	0.345592	0.629264	36.47
EVVDHVFPL	Q14693	human	9		1.6	17.1357	17.624	16.624	17.0951	12.542	16.4956	16.6937	16.4544	0.345774	0.336051	22.96
EISGIVEVV	P35244	human	9		0.7	22.6029	22.5285	22.1856	22.3376	20.8113	22.3457	22.2125	22.0426	0.345901	0.678022	28.08
EVMQAVARL	Q9Y4C2	human	9	Oxidation (M)	1.3	17.6523	18.3056	17.2137	16.977	14.8238	17.5432	16.4956	17.1655	0.345937	0.489659	25.14
WALPLLGPV	Q9Y6M0	human	9		2.1	14.2586	16.3904	16.8965	17.2787	12.6384	14.6382	16.6937	14.2586	0.345958	0.318905	27.89
RKYLGQLHY	Q9H3S7	human	9		0.8	17.7406	17.6024	17.5432	17.4252	16.311	17.2137	17.5805	17.417	0.345978	0.733409	18.33
ETFPANIQVV	Q5VYK3	human	10		1.1	20.0426	20.1704	19.4108	19.9287	17.9431	19.5356	19.6903	19.6114	0.346224	0.618568	26.69
EVGPPAFRI	P51587	human	9		0.8	18.5582	18.7439	18.5318	19.0821	17.2604	18.0691	18.8606	18.4775	0.34657	0.677309	25.76
PVPPLPEYGGKVRYGLIPEEF	P24539	human	21		0.8	19.3688	21.2302	19.1946	20.7223	13.5041	19.6453	21.0493	14.4184	0.34739	0.127208	18.97
ELFPELNKV	Q9Y5W7	human	9		0.8	19.0399	18.9854	18.6311	18.5507	12.7896	18.0899	18.2558	17.9083	0.347456	0.243014	25.8
ETFPGVTAL	Q95460	human	9		1.1	18.2832	18.8018	18.2137	18.2787	12.6772	17.92	17.7602	17.4496	0.347851	0.260145	27.41
ETIFGEWTV	Q96MT1	human	9		0.4	23.8191	23.7286	23.5754	23.6757	19.8469	23.3101	23.7389	22.5451	0.347917	0.395169	34.69
FTPPIVKRL	P84022	human	9		0.7	18.4415	18.6628	18.1898	18.7699	16.4054	17.9882	18.4375	18.2741	0.348082	0.598861	31.81
GKFDVQWIF	Q9BYJ9	human	9		2.9	17.0211	15.3512	17.185	15.9408	14.2032	15.5951	16.6382	14.906	0.348085	0.486705	19.76
LDFGSLSNLQVTQPTVGMNFKTPRGPV	P08708	human	27	Oxidation (M)	4.7	13.6531	16.9083	14.5708	15.5951	12.9831	13.8512	15.0076	13.9184	0.348472	0.422854	36.58
EIITIIHQV	A2AJT9	human	9		1.3	18.7987	18.8936	18.6662	19.0612	16.4767	18.3624	19.0129	18.2232	0.3501	0.560153	27.36
PPPPPPGKPQGP	P02810	human	12		7.6	15.0701	13.4174	15.6354	13.2253	12.9484	13.1485	13.0763	14.151	0.350173	0.497921	17.39
AGVLKKTTGL	Q16718	human	10	Acetylation (N-term)	5.4	16.2677	15.0659	12.9468	14.7099	12.5192	13.6617	14.3233	13.7131	0.350271	0.437311	24.11
SRSRNITYLPAGQSVL	P35232	human	16		1.9	17.9714	17.3233	14.3112	17.9024	13.3741	15.3408	16.5311	15.6096	0.351306	0.315745	22.03
QVVSFLHTV	P46100	human	9		0.8	18.4933	18.0847	17.3667	17.7796	14.2227	17.2787	17.8606	17.185	0.351579	0.407728	23.89
FASTILHLV	P61803	human	9		0.8	20.2764	20.7634	20.5731	20.5731	19.3815	20.2185	20.68	20.1581	0.351698	0.738671	35.27
SQYSNVVIF	Q6P4H8	human	9		3.3	15.2549	13.2659	16.5188	15.2622	12.4738	13.0724	15.2913	13.9422	0.351708	0.384075	27.85
IAEYMNHLIDIGVAGFR	P04745|P04746|P19961	human	17	Oxidation (M)	0.8	20.0559	20.3211	19.3709	19.6662	19.2673	19.8222	19.5261	19.3056	0.351715	0.772049	54.4
SGLPQLTSY	Q16665	human	9		2.7	14.7269	15.1674	16.3339	15.7987	13.1791	15.4893	15.4186	13.8171	0.352008	0.489483	26.39
EIFASKHIIGL	O75592	human	11		0.8	16.4236	14.9882	16.2326	15.9153	14.3995	15.2732	15.0014	16.0469	0.352085	0.611468	26.52
VAQAPWKAV	P31327	human	9		0.5	13.8365	14.7834	15.0319	13.9385	13.2522	13.1167	14.2807	14.2886	0.352742	0.631558	19.48
AAAPQLLIV	Q10589	human	9		0.6	21.9916	22.1825	22.7013	22.6779	20.8113	21.9495	22.5662	21.7796	0.353627	0.654416	22.52
ALAPAGFSY	Q8TEK3	human	9		1.8	16.6937	16.4624	16.7731	15.8263	13.0639	16.318	16.1053	15.5537	0.353768	0.441774	31.62
KSVDWLLVF	Q96J42	human	9		0.9	20.3752	20.2302	20.2877	20.5638	20.3962	20.5915	20.5356	20.4476	0.354112	1.09316	27.19
RHYPLTTLRF	Q8IZW8	human	10		1.3	16.7207	16.8484	16.7602	16.2714	14.1033	16.5111	16.5878	15.8213	0.354408	0.538012	35.54
FKRGADPGMPEPTVLSLLWG	Q9P0U1	human	20	Oxidation (M)	1.1	19.2877	20.1825	19.3688	19.7039	18.4456	18.68	20.2185	18.1457	0.354578	0.58915	42.72
SVFGFSFKL	P26639	human	9		1.1	18.0426	17.7667	18.4129	18.0585	12.3592	18.2279	15.2762	18.0479	0.354904	0.234497	33.73
GQYGNPLNKY	O14672	human	10		0.8	22.8538	22.4751	23.0054	22.7451	21.3538	22.8054	22.695	22.1079	0.354919	0.692884	41.67
KSHQKLSET	Q9H583	human	9		1.7	14.5009	14.863	15.1277	14.0862	14.7885	16.8484	14.8533	15.2903	0.35492	1.74193	17.58
RSVDIINML	Q709C8	human	9	Oxidation (M)	3.4	16.8965	16.8846	16.3819	16.4656	14.6329	16.8606	16.68	14.6613	0.354978	0.518177	19.22
GQSRLIFTY	Q96Q89	human	9		0.9	20.0821	19.5394	20.0426	19.9316	18.4375	19.6766	19.7892	19.6364	0.355322	0.700268	31.53
ETFGQYPLQV	Q96RU2	human	10		3.1	16.8606	16.5995	16.6523	16.9658	12.7266	16.0511	16.5387	16.3127	0.355666	0.388972	23.8
EVIKPGDLGV	P38117	human	10		1	18.0532	18.1507	17.68	18.1704	16.7073	17.83	17.7796	17.9024	0.356069	0.727606	23.12
FASLLPEGPPAIAN	Q15011	human	14		1.4	15.7602	17.185	14.9073	13.6785	13.2966	15.1518	13.663	14.3477	0.356144	0.415252	49.48
SQYNIRGVTY	Q8TBC4	human	10		1.3	17.1752	16.435	16.9431	16.9316	15.0362	16.4831	16.7602	16.624	0.356202	0.639331	29.45
AKYPHVEDY	P61289	human	9		0.7	19.1053	18.9431	18.7955	18.9431	17.5582	18.9459	18.4736	18.8636	0.356357	0.713805	36.19
KQFGNILIL	P52788	human	9		0.6	21.6714	21.3211	21.7307	21.7389	21.3538	21.9061	22.4947	22.3857	0.356372	1.33752	24.99
GQYSTGKTSF	Q9NZN4	human	10		0.8	15.6068	15.6297	15.6297	15.4608	14.1752	15.5296	15.4285	15.2913	0.356544	0.719169	21.99
PFIYQEVIDLGGEPIK	P04745|P04746|P19961	human	16		2.2	19.4149	19.3343	18.6276	18.2466	16.1713	19.1825	18.3321	17.7602	0.35656	0.484883	53.22
EIPEWVHQL	Q6P6C2	human	9		1.9	17.6869	18.0795	17.8113	18.2372	12.8842	17.1946	18.1752	16.5775	0.356667	0.298158	28.31
RMHPALSAF	Q92900	human	9	Oxidation (M)	0.7	17.2232	16.4054	16.9992	17.1257	12.9583	16.734	16.2493	16.412	0.356827	0.392306	17.53
QTTLPTLGV	Q8IZ52	human	9		0.9	16.8846	16.1946	16.0638	13.9504	13.8325	15.7783	14.085	14.7784	0.356843	0.449125	20.31
AFANLRKVLISD	O43175	human	12	Acetylation (N-term)	2.5	18.1407	18.2604	17.2967	18.0047	13.3352	17.4815	17.7073	16.92	0.357167	0.338057	39.49
DVAPFTTKI	Q15652	human	9		1.2	17.4415	17.3667	17.0638	17.6662	16.0232	17.4004	17.1257	17.0319	0.357187	0.71239	27.95
GQGFALVY	P62834|P61224|A6NIZ1	human	8		2.3	16.3251	16.0124	16.3233	14.2029	13.602	15.9339	14.7832	14.3139	0.357389	0.480404	17.87
LTIDHVPIW	Q8NFZ0	human	9		2.8	15.4232	13.9115	15.2288	15.9992	13.0773	14.8188	15.1946	13.3663	0.357461	0.49093	19.22
KKYPFILEVYY	A8MTT3	human	11		1.4	18.1155	18.6276	17.5805	18.1801	16.1694	17.5731	17.9826	17.9316	0.357517	0.610575	33.97
MSVHLPFAV	Q9NVA2	human	9		1.2	16.92	15.3304	16.977	17.68	13.3574	16.2659	17.1556	13.9008	0.35758	0.339876	21.28
EVSQYIYQV	P63010	human	9		1.3	19.8361	19.7207	19.2372	19.2809	18.1206	19.4476	19.163	19.3145	0.357688	0.703525	27.52
NPHVNPLPTGYEDE	P12074	human	14		2.2	15.5356	14.3121	13.7895	14.4576	14.8337	14.6431	17.6096	15.6096	0.358898	2.21959	26.18
NTIPFIIRY	Q8N5C6	human	9		0.7	22.4196	22.8802	22.7451	23.1519	21.4576	22.3101	22.9006	22.4972	0.358923	0.703286	22.68
SAAGVLIKL	Q6P2E9	human	9		1	16.7987	17.0319	16.3887	17.3752	12.349	15.9992	16.9658	16.0554	0.359062	0.340029	26.17
VQGPVGTDF	O43670	human	9		0.5	16.8238	16.2382	16.3339	16.0167	13.9593	16.4909	16.0362	15.4831	0.359198	0.550663	31.68
AAFPIAVVA	Q53GS7	human	9		1.2	19.895	20.417	20.3645	20.6006	18.3709	19.9742	20.4375	19.6988	0.359369	0.616024	32.75
AHFSISNSAEDPFIAIHAESKL	P04745|P04746|P19961	human	22		2	19.9316	19.9601	18.9431	19.1825	18.9373	19.3277	18.9909	19.1307	0.359638	0.753847	62.6
YEEGPGKNLPFSVENKWS	P15954	human	18		1.9	13.505	15.2549	17.392	18.1206	16.0383	17.6731	19.4004	18.7731	0.359724	3.74021	41.41
YAITRVLRL	Q709F0	human	9		1.1	17.9488	18.3365	18.2232	18.4496	16.5908	18.1155	18.1556	17.8175	0.359728	0.673782	17.6
GQVLGVIGY	Q9BSR8	human	9		1.5	17.9601	18.0638	18.1002	17.5049	12.7765	17.5951	17.7923	16.4815	0.359866	0.298146	22.7
VQRLTFYGF	Q9H6J7	human	9		0.5	17.8238	17.4656	17.5878	17.2137	12.9611	16.7471	17.4087	16.8484	0.360045	0.345944	33.87
VTFSGIHLL	Q8N3Z3	human	9		1.1	15.734	16.7207	17.0211	16.9882	14.3021	15.9882	16.8113	15.7783	0.360061	0.537367	18.36
PSIGIPLLL	P43308	human	9		1.3	15.624	18.3233	15.7313	17.4334	12.0772	15.4576	17.3752	14.5518	0.360161	0.265619	17.99
WQYRQLSAL	P61313	human	9		1.8	17.4334	17.4252	17.5878	17.8113	15.968	17.2512	17.786	16.92	0.360192	0.667511	32.23
AQIKFLNTY	Q8ND90	human	9		0.4	21.3645	20.6971	20.7955	20.8651	19.356	20.8113	20.7389	20.5915	0.36024	0.68011	36.65
AQFHPDGLIF	Q9UMS4	human	10		3	19.3794	19.1605	19.1556	19.3773	15.0701	18.7073	18.8175	18.9054	0.360298	0.380733	28.21
SAFPEVRSL	Q6YHU6	human	9		0.8	18.2185	18.6204	18.5088	18.9686	17.8965	18.0265	18.7634	18.1655	0.360419	0.775879	30.44
SVATLAEIYV	P36956	human	10		2.3	18.2279	17.83	17.4972	18.0372	13.2261	17.3233	17.7005	17.0743	0.360704	0.337505	25.77
AQVLLQHVF	Q9P2P1	human	9		2.5	15.8775	14.8386	13.5507	13.8823	13.4619	13.1529	14.262	13.8592	0.3617	0.553517	33.04
EVVACLIRV	Q70HW3	human	9		1.9	20.002	20.714	19.343	19.4046	19.5713	17.7602	19.5204	19.4087	0.361885	0.574057	20.78
NFFPGVFEY	Q76I76	human	9		2.8	16.034	17.3667	18.2922	17.8846	13.0502	17.1257	17.7667	14.412	0.361926	0.286034	21.17
EVSALINKL	P42356	human	9		1.5	16.7602	15.9083	15.4021	16.2061	13.2928	15.5981	15.8823	15.5627	0.362124	0.505154	18.14
SKLDDLHTLY	Q9HD26	human	10		0.4	17.6024	16.7731	17.4004	17.1457	13.3286	16.8238	16.8606	16.68	0.362222	0.404113	32.21
FQAAKIITY	P16066	human	9		1.9	16.624	15.5834	15.5864	15.6039	13.7664	15.8942	15.8775	14.2732	0.362238	0.537146	31.97
PPPPPPPPPPPPPPPPPPPPPPL	Q9Y6V0	human	23		2.5	14.1105	15.2035	14.0234	15.5052	12.8514	14.3163	14.9644	12.8357	0.362298	0.510958	36.78
DWVPYINGKFKKDN	O14957	human	14		0.5	20.7796	21.6276	20.68	22.2096	18.3056	20.4972	22.2273	17.977	0.362305	0.336249	48.38
ASSGAGDPLDSKRGEAPFAQRID	Q9Y2R0	human	23	Acetylation (N-term)	0.7	21.8385	21.4676	21.4923	21.7995	20.4676	21.3592	21.714	21.3752	0.362426	0.747181	46.7
SKLLANMVY	P28074	human	9	Oxidation (M)	2.5	18.0795	20.6971	17.9601	19.0372	18.734	20.8727	20.0156	20.9742	0.363312	2.30636	26.09
KGFPHVIYA	Q13485	human	9		0.6	20.8802	21.1015	21.002	21.7915	19.615	20.7634	21.1332	20.9243	0.363594	0.666749	29
GKLLIGTLY	Q15165	human	9		0.4	20.7634	20.4576	20.2877	20.1581	18.2326	20.2764	20.3321	19.8253	0.363919	0.594554	28.77
KAITFVTQY	Q9H0S4	human	9		0.5	18.7923	18.8906	18.8144	18.9545	17.1457	18.5842	18.9373	18.4616	0.36393	0.668619	41.47
VEAGDAIALLLG	A4D0T7	human	12		1.5	15.448	19.8346	17.4893	20.7056	19.5657	20.3321	21.3538	19.6364	0.363943	3.6116	32.37
EVFEDAAEIRL	P19338	human	11		1.8	19.3473	18.2185	18.68	18.8113	16.8727	18.3667	17.9826	18.9287	0.364198	0.604319	35.9
EAIHNFVEV	P53680	human	9		0.8	19.7389	19.8576	19.7356	19.9459	18.2512	19.2809	20.1206	19.343	0.364266	0.673346	30.32
YKFDFPVSY	Q9NXE4	human	9		1.5	19.528	19.2832	18.6937	18.7471	17.2042	18.7569	18.9882	18.6382	0.365775	0.630189	33.33
KKVTGELAF	Q86XI2	human	9		1.5	17.1457	16.92	16.7602	17.0319	13.6666	16.7207	16.0319	16.977	0.365947	0.461563	19.07
TVAAILLGL	Q9BW72	human	9		1.7	17.8906	17.6168	18.4456	16.3803	18.2877	18.2326	17.805	18.8936	0.365969	1.64878	17.63
EAIDPLNLGNI	Q969R5	human	11		0.9	17.0638	17.7796	16.7207	16.8113	12.8348	16.7602	16.5402	16.5188	0.366559	0.371049	19.98
ELFGKFLFI	Q9H3S5	human	9		1.6	18.7439	19.209	18.8515	18.5049	17.8846	18.3794	17.6024	19.2066	0.366746	0.678749	25.45
LQLDRISVY	P07437	human	9		2.7	15.5864	14.7586	14.4874	13.7879	14.2949	14.3163	14.0951	13.3943	0.367008	0.646193	18.36
QQIPSKVLF	Q9C0D2	human	9		2	17.8906	17.0532	17.6024	17.1257	13.2856	17.0532	17.2787	16.4878	0.367126	0.381129	22.45
RKLFTIERL	Q96EB1	human	9		0.6	16.8361	15.7393	16.7731	16.1517	14.4576	16.1517	15.8287	16.208	0.367252	0.609821	20.36
KKVENFTVSF	Q8IZT6	human	10		1.4	18.1002	17.392	17.5731	17.8667	15.1791	17.2877	17.7005	17.2967	0.367368	0.548287	32.85
KQIHFLYQY	Q14204	human	9		0.8	19.9882	19.575	19.4375	19.6645	17.2604	19.3962	19.6347	19.1307	0.368087	0.570079	39.4
EVSPVSFHQV	Q8N543	human	10		0.3	21.0156	20.7955	20.3101	20.7553	19.1206	20.6276	20.4273	20.4775	0.368417	0.680236	35.79
RKFSLKTVL	P48730|P49674	human	9		1.1	20.9812	20.7553	20.9316	20.9459	19.3941	20.5915	20.9742	20.6186	0.368656	0.702766	26.49
KMYFPDVEF	Q09666	human	9		0.8	14.3092	14.8415	15.8138	15.9613	14.2653	13.4981	15.8846	12.5918	0.368828	0.443972	21.09
RMIIAVTSY	Q8IZT6	human	9	Oxidation (M)	0.6	17.8545	19.7812	19.4972	19.5823	17.6662	17.4334	19.8128	17.6096	0.36902	0.483548	22.84
ASFPGANII	P04150	human	9		0.8	19.2018	19.615	19.9882	19.6835	13.4762	18.9083	19.3538	18.6276	0.369022	0.244746	31.03
GKNFSKNIF	Q6P1J9	human	9		0.7	17.7073	17.5356	17.4496	17.7602	14.9431	17.3233	17.2232	17.4415	0.369108	0.543216	29.18
IQIKDAIGRY	P26639	human	10		0.6	18.4972	19.1752	19.5088	19.1728	17.4334	18.7828	19.2137	18.3836	0.369203	0.643884	31.65
LKREYLLQY	O95168	human	9		1.1	19.5127	19.4129	19.265	19.4696	17.3836	19.3408	19.4616	18.68	0.369607	0.616211	19.88
KLAPPSSTL	Q7Z3B3	human	9		0.6	17.3836	17.3056	16.9083	16.977	15.2659	17.3321	16.734	16.6096	0.369885	0.633651	32.38
HSVYIPNKV	Q8TB22	human	9		0.9	17.0319	17.2326	16.9545	16.8965	14.9385	17.1655	16.6662	16.5065	0.369886	0.611449	23.71
GKLKDPANFQY	P15559	human	11		0.8	24.317	24.2891	24.1565	23.895	22.9829	24.1174	24.0854	23.8288	0.37022	0.752214	44.55
RKLDVVVRF	Q96SB3	human	9		0.7	19.6488	19.8591	19.7907	19.6042	17.624	19.417	19.6852	19.4004	0.371708	0.618111	31.91
LKNFPQTAL	Q8N766	human	9		1.9	17.9258	17.5432	17.5507	17.6937	15.6068	17.5432	17.7073	17.0319	0.371735	0.612979	25.86
SQVPTQMSF	Q8TEL6	human	9	Oxidation (M)	1	18.1053	18.68	17.3145	16.9316	14.4383	17.92	16.5966	17.1655	0.371799	0.426974	24.23
LWPRIASNAGSIA	P62829	human	13		1.3	16.4496	15.9792	16.5204	16.1155	14.0834	16.0058	16.5356	15.2732	0.374355	0.577676	26.57
EGISVIFNV	Q9Y3P9	human	9		4.5	15.4544	16.0575	16.3701	13.3701	12.271	14.4293	14.8903	14.4659	0.374469	0.406428	22.31
KAFPKAYLL	Q66K89	human	9		0.5	19.9009	19.8469	20.2764	20.5261	18.5318	19.586	20.2419	19.8712	0.375085	0.669029	28.27
STIGVDFKI	Q9H0U4|Q92928|P62820	human	9		1.3	17.2419	17.6593	17.1155	17.3581	13.348	16.8361	17.2967	16.624	0.37523	0.401232	25.2
KVANIIAEV	P52306	human	9		0.8	17.0847	17.0951	16.8846	17.4252	17.0319	17.4496	17.3321	17.7923	0.375467	1.21341	17.49
AKNPSWASITY	Q9NP61|Q8N6H7	human	11		1.3	17.4004	16.92	16.8965	17.3752	15.1397	17.0426	17.185	16.4137	0.375711	0.614386	22.49
EIYNGKLFDL	Q99661	human	10		0.7	21.4476	22.002	21.2477	21.7715	20.1206	21.0756	21.5592	21.5404	0.376265	0.686221	35.35
EVFQGVEKL	Q9Y330	human	9		0.8	21.2361	21.2877	20.9459	21.3752	19.8408	20.7471	21.1704	21.1886	0.377254	0.71971	32.6
KKQPSVLVTF	O75179	human	10		0.8	17.1457	16.0058	16.5234	17.1155	13.5746	16.0785	16.5311	16.3321	0.379092	0.476798	27.35
EVFPTAGAGTDL	P28331	human	12		2.3	17.734	17.6382	18.1104	18.4972	14.3741	17.1752	18.3189	17.1556	0.37961	0.423669	47.21
ADQLTEEQIAEFKEAF	P0DP24|P0DP23|P0DP25	human	16	Acetylation (N-term)	1.6	16.92	17.2967	14.1035	13.1508	13.054	14.1529	13.876	14.2819	0.380251	0.347106	52.83
KQFPEVIKY	Q9UIF9	human	9		0.7	23.0493	23.0207	22.928	23.3645	21.6929	22.9043	23.0409	22.8519	0.380348	0.722894	39.03
ETFSGVYKKL	P62081	human	10		0.5	19.5375	19.0638	19.9882	19.3688	18.3189	18.6731	19.7356	19.1507	0.380436	0.697379	38.78
SLAPIIVFV	P54284	human	9		2.7	16.624	17.4576	16.8113	16.4464	16.7471	15.7706	16.8846	15.8138	0.380529	0.692177	26.93
TLSDIKALI	O43707	human	9		0.7	19.4314	20.0691	19.5185	19.3857	17.786	19.6347	19.2945	19.1801	0.380868	0.647361	28.64
GQYGNPLNKYIRHYEGLSY	O14672	human	19		2.5	16.3803	14.2288	16.7471	16.4512	13.8658	14.4767	16.7987	12.708	0.380922	0.356121	30.18
AELRVLVAVKRVID	P38117	human	14	Acetylation (N-term)	3	14.6154	14.3853	14.6495	15.3615	12.7988	15.4862	11.5887	14.1596	0.38105	0.422022	17.68
NVAPIISKV	Q9UBL6	human	9		0.8	17.4893	17.4656	17.0211	17.2042	14.7936	16.8238	16.8361	17.392	0.381427	0.561102	26.72
SAVGHVFSL	Q69YN4	human	9		0.5	16.977	17.1752	17.1457	17.5432	15.3021	16.8484	17.4252	16.6082	0.381636	0.63099	36.9
LQFPVGRVH	P16104|Q99878|Q96KK5|Q9BTM1|Q16777|Q6FI13|Q8IUE6|P20671|P04908|Q93077|Q7L7L0|P0C0S8	human	9		0.9	18.4933	18.7406	19.5337	18.6168	16.9992	18.417	19.3056	17.417	0.384629	0.569831	26.14
AHLNPAVTF	Q92482	human	9		0.5	19.9882	20.1079	19.8469	20.0559	17.5507	20.1332	19.9601	18.9573	0.385366	0.555031	31.39
ETFNTPAMYV	P60709|P63261|Q6S8J3|Q9BYX7|A5A3E0|P0CG38|P0CG39	human	10	Oxidation (M)	0.3	27.3828	26.189	28.8081	24.976	25.1795	25.8552	25.0317	26.3153	0.38538	0.422338	42.5
KLLEAQSHF	Q13813	human	9		1.2	19.668	18.8454	20.2302	18.8965	14.9339	19.3538	18.8995	18.4087	0.385448	0.350856	29.32
VMAPRTLVL	P01891	human	9	Oxidation (M)	0.4	22.5522	22.5846	22.8557	22.4015	21.7756	22.5356	22.7223	21.9637	0.385506	0.785032	38.71
AKLPIEPRF	Q08211	human	9		1.4	17.8787	16.8113	16.8965	17.6096	13.9117	16.6523	17.0426	17.0319	0.385521	0.453948	21.39
ETVDMFHIL	O95155	human	9		3.2	15.3408	15.2732	16.5158	17.6593	13.541	14.6991	16.624	15.0808	0.385655	0.431957	19.2
RKWFEPSQF	O43826	human	9		0.6	21.1642	20.2764	20.5731	20.9742	18.9024	20.3321	20.895	20.2066	0.385692	0.631585	37.44
EGIDFYTSI	P11142|P0DMV8|P0DMV9	human	9		1.3	20.4972	20.8802	19.7923	19.6971	17.8113	19.5951	19.6937	20.3101	0.385705	0.549373	28.86
LRVTPFILKKLDSI	Q8N4H5	human	14		0.4	19.5768	19.8772	18.6835	20.5451	21.1143	20.2066	23.7995	19.4129	0.385842	2.75616	51.88
DIVDFFAGL	Q12849	human	9		0.8	18.9882	20.0426	19.4252	19.7569	18.9545	18.7207	18.8144	19.8066	0.385952	0.717375	30.08
EVFAWNNEV	P49419	human	9		2.5	18.3056	15.8435	17.1357	14.5848	12.4897	14.4192	15.4862	16.6662	0.385981	0.307338	33.78
NEAFPETKLDKKKYPYWPHQPIENL	O75947	human	25		3.3	15.7018	16.3269	13.8271	14.0207	13.2812	13.4994	15.067	13.8448	0.386217	0.484309	18.63
RGILTLKY	P60709|P63261|Q6S8J3|A5A3E0|P0CG38|P0CG39|P68133|P68032|P63267|P62736	human	8		1.2	15.3478	15.2549	16.1317	14.6828	13.1984	15.6495	15.2288	13.4252	0.386217	0.507406	17.82
DTFSYTVRI	Q96P70	human	9		2.5	18.0532	16.7602	17.4893	16.6937	12.8158	16.8965	16.6937	16.6937	0.386516	0.359933	19.3
GQVGGFINY	Q02224	human	9		1.3	18.4536	18.6311	19.0506	18.6731	12.9625	18.2787	18.3878	17.7602	0.386879	0.276465	24.87
VEVPFFPAR	P48200	human	9		0.9	19.7537	20.2185	19.9024	20.3538	17.9431	19.5768	20.2877	19.5127	0.387246	0.604148	18.77
SEKKQPVDLGLLEEDDEFE	P60896	human	19	Acetylation (N-term)	0.7	19.7073	19.3581	17.0847	20.1457	13.5945	17.8361	20.5638	14.3949	0.387495	0.179667	59.7
SKLTQILSY	Q13123	human	9		0.4	17.9826	17.1655	17.5805	17.8906	16.068	17.2042	17.7923	17.2512	0.387497	0.67089	21.7
SKYPSLLLH	Q8IWZ3	human	9		3.4	14.7471	12.7313	14.2213	14.6718	12.0667	13.873	13.3998	13.5507	0.387787	0.547022	26.05
SELDQLRQEAEQLKNQIRD	P62873	human	19	Acetylation (N-term)	3.6	16.5477	17.7471	15.6269	14.7192	12.3001	16.0058	15.6773	14.6718	0.387897	0.35441	47.36
GPIITVHPKEIRTFFIHFQQQ	Q9Y2E5	human	21		2.5	16.6937	13.5518	15.4023	18.0691	12.4519	15.9036	14.9361	13.4764	0.388235	0.299951	44.93
TTVPGVIRY	Q9Y295	human	9		3.7	16.5372	15.68	15.7706	15.1556	13.4492	15.1437	15.8533	15.3443	0.388319	0.559335	20.31
DVASFATKL	Q96DR4	human	9		0.5	16.68	15.92	14.7152	14.0055	14.0805	14.9655	13.1846	14.9475	0.388407	0.487789	22.69
ASYPIPIIL	Q12770	human	9		1.4	18.6869	18.8636	19.4736	19.2558	17.1752	18.8144	19.2877	18.2419	0.388526	0.619786	22.25
AFANLRKVLISDS	O43175	human	13	Acetylation (N-term)	1.5	16.3512	16.8484	13.8947	17.8906	13.1497	14.8037	16.8238	13.5044	0.38853	0.312984	39.2
TSTDLLFHL	Q14181	human	9		1.3	17.8238	18.1053	17.7005	17.9545	13.2812	17.3233	17.7005	17.3495	0.388656	0.357898	30.32
KLFPGSPAIY	P49792|P0DJD0|P0DJD1|Q7Z3J3|O14715|Q99666|A6NKT7	human	10		0.5	20.4874	20.0292	19.9229	20.2877	18.9402	19.9882	20.2535	19.7939	0.390997	0.738234	29.08
IKDDSVLYF	Q5T4S7	human	9		1.1	18.6766	17.3581	17.5127	17.4576	12.0342	17.3233	17.1655	17.0426	0.392442	0.275503	21.93
LGFKRGADPGMPEPTVLSL	Q9P0U1	human	19	Oxidation (M)	2.3	14.5745	15.5503	13.4565	14.0491	12.6995	16.5432	17.4656	18.3056	0.392966	3.59472	25.51
LVADLVQEV	Q13158	human	9		1.9	14.5387	14.2511	15.2586	13.7132	13.9475	15.464	15.3547	16.1791	0.393159	1.7362	24.23
ETVSPDKDWYV	P42858	human	11		1	18.3101	18.0795	17.7987	18.0426	13.5783	17.7987	17.977	17.0743	0.393447	0.365857	33.62
ELSPVRAEL	Q9BTE3	human	9		0.4	20.0292	19.92	19.4775	19.9316	18.2185	19.7955	19.6435	19.5451	0.394439	0.688283	23.33
TVFDEAIRA	P63000|P15153|P60763	human	9		0.8	16.2137	15.8942	15.9316	15.7046	13.6439	15.5805	15.4799	16.0405	0.395107	0.594679	19.21
EIIDFFLGA	P15880	human	9		0.9	23.9672	24.895	24.3712	24.9584	24.7995	24.632	24.9933	25.3101	0.395162	1.30656	24.05
SVYAHFPINV	P32969	human	10		1.4	16.6662	16.0722	17.6168	17.805	13.7158	16.5908	17.0426	16.0826	0.395191	0.440703	36.26
ELMNILNKV	P04632	human	9		2	16.8113	16.4544	18.2512	17.8606	13.0434	16.0889	17.977	16.1074	0.395299	0.343838	27.5
EVIVPLPTWNA	Q9Y6X9	human	11		0.8	15.9567	16.2641	15.4704	14.9153	14.1007	15.3954	15.6439	14.9658	0.395392	0.648325	22.04
RKYNELLKSY	P10909	human	10		0.5	20.4676	19.1307	18.963	18.4616	16.9316	19.3233	18.5356	18.5394	0.395395	0.527325	34.68
TTIDPRWLVEF	Q14562	human	11		1.5	15.36	16.5034	17.0211	16.6096	14.2752	15.8823	16.7471	14.9926	0.395463	0.536165	29.59
EVAQLIQGGRL	Q9Y5U8	human	11		1.5	17.5507	16.8965	17.1752	17.3752	14.0651	16.7207	17.3495	16.7073	0.395469	0.486736	25.58
KKPPGAQLGF	Q5EBL8	human	10		1	18.0532	18.2419	18.7892	18.1507	16.8727	18.3878	18.1556	17.7406	0.395612	0.697582	31.76
KLYQSIIGY	Q9NSV4	human	9		0.7	21.0559	21.2707	20.9601	20.9601	19.7731	20.8269	20.9951	20.9742	0.395634	0.747738	33.38
PKFEVIEKPQA	P18859	human	11		0.6	23.5638	23.2492	23.1031	23.6096	22.4996	23.3376	23.1534	23.2679	0.395697	0.802838	45.57
FAFPGEILM	P43005	human	9	Oxidation (M)	1.7	18.9431	19.2208	18.0319	18.1457	17.1155	18.417	17.5204	18.6731	0.395737	0.635582	30.25
EVFPLGGVGA	Q9BWN1	human	10		4.5	14.9567	15.2481	14.0013	15.8823	12.676	13.7206	15.6039	14.0578	0.395811	0.497394	32.22
LQAPPLTSL	Q96EX3	human	9		1	19.2764	19.0821	18.963	18.8667	14.2247	18.5694	18.8667	18.3794	0.395915	0.344606	31.27
RVFPHEVNW	Q12789	human	9		1.9	13.8727	15.4391	16.1984	15.9153	12.9283	14.392	15.8727	13.7064	0.39597	0.456431	21.38
EISSILKEL	Q9Y4F5	human	9		0.5	20.4775	20.9812	20.4972	20.9601	19.5507	20.3321	20.7307	20.6276	0.396031	0.748076	22.48
DIYFIPRNV	Q5VWQ0|Q6PCB5	human	9		1	17.8484	17.7923	17.8484	17.7406	12.1589	17.0638	17.6523	17.1556	0.396105	0.287214	24.28
PPRDSKGLAAAEPTANGGLALA	Q15758	human	22		1.4	17.5432	17.6096	15.6297	15.1556	14.1727	16.7987	15.5049	14.6812	0.39623	0.436741	19.58
YTFPGWKVGV	Q8NI36	human	10		3.6	17.0319	16.8965	16.9083	16.3581	13.4104	16.5204	16.494	16.4153	0.396252	0.470195	25.77
FTAGIVEAVL	Q8IUR0	human	10		1	21.928	21.9847	21.2006	21.7715	19.6042	21.1886	21.7307	21.502	0.396291	0.609281	33.32
GKGSFGEVF	Q9P289|Q9Y6E0	human	9		0.6	18.1655	17.9083	17.6937	17.8667	15.9658	17.8238	17.6937	17.6382	0.396577	0.647	18.25
KQYKVVVY	P08754	human	8		2.8	14.3718	13.1405	14.9915	13.0838	12.2992	13.1244	13.2615	13.7834	0.396677	0.582462	30.29
GKFNVLLTTY	P51532|P51531	human	10		1.3	19.7073	19.2967	19.647	19.5165	17.5127	19.2945	19.3365	19.4191	0.396691	0.636746	34.56
RKVPGVTAI	P51114|P51116|Q06787	human	9		0.4	17.3056	17.3408	17.5657	17.6024	15.9703	17.4415	17.2604	17.2137	0.396759	0.715904	20.19
TTYDLTHTL	Q9NTJ5	human	9		1	17.9714	16.8965	17.3408	17.2877	17.1752	17.9431	17.8846	18.2741	0.39686	1.36146	26.02
RQYHLQQLF	Q13433	human	9		1.2	16.0362	15.8287	15.1236	15.7207	11.5334	15.365	15.755	14.6269	0.396864	0.390323	24.4
KKFGDFITL	Q14534	human	9		0.8	18.8757	17.3667	18.5915	18.3145	14.6196	17.0847	18.3012	18.1104	0.397168	0.418097	24.74
FTSDIALRL	Q9C0D3	human	9		1.4	17.7005	17.9826	17.2232	17.5432	12.6526	16.8965	17.4815	17.0847	0.397351	0.33366	28.14
RSGPFGQIF	P68371|Q9BVA1|Q13885|P04350|P07437	human	9		2	16.786	17.0426	17.8846	16.5731	12.4157	16.5432	17.0102	16.2419	0.397356	0.348971	18.34
EIFSKNYRV	Q9NVU0	human	9		0.7	22.5333	22.48	22.0951	22.3073	21.1946	22.1886	22.1301	22.3538	0.397806	0.76464	29.51
YLADIFTKL	Q49AG3	human	9		1	21.1457	22.0526	21.4324	21.9495	20.343	21.2006	21.7471	21.2821	0.398656	0.706209	32.94
EVVKFVNFL	O43734	human	9		0.6	18.3752	18.9714	18.547	18.8697	14.7731	18.265	18.6204	18.0951	0.398955	0.419749	28.72
KQFQKVITEY	Q7KZF4	human	10		0.6	20.5638	20.2764	20.1206	20.002	18.7699	20.4576	19.8787	19.805	0.399042	0.700815	44.5
KLNGQVLVF	Q15459	human	9		0.5	20.7876	20.3962	20.3321	20.5545	18.5842	20.2419	20.6276	20.0821	0.399184	0.644541	19.31
ELFTGFIKV	Q86TM6	human	9		1.5	23.4298	22.2736	21.6886	21.6051	18.9258	22.1581	21.7915	21.4526	0.399237	0.445263	30.68
SVSPVVRVAV	P13639	human	10		0.8	24.867	24.3307	23.8191	24.5812	23.1627	24.1095	24.275	24.1719	0.399423	0.722089	43.43
VMINKATPY	O95167	human	9	Oxidation (M)	0.8	17.417	17.4656	17.2232	17.2042	15.6325	17.4972	17.0638	16.8846	0.39975	0.679265	20.41
SLFKSLSRY	Q00610	human	9		1.2	16.7471	16.1297	16.4893	16.9083	12.3853	16.1615	16.5341	15.8361	0.399875	0.395201	19.03
MTTKLISEL	Q5UIP0	human	9		2.8	17.9142	16.0297	16.9992	18.1898	15.6745	16.4893	17.8238	13.9012	0.399967	0.403041	31.5
GKTSFIQY	Q9NZN4	human	8		0.8	16.049	16.5018	16.5387	16.3286	14.1674	16.093	16.3887	15.9385	0.400022	0.612325	25.51
AQMRFPTTL	O75694	human	9	Oxidation (M)	0.8	16.7471	16.8484	16.2512	16.1155	14.1148	16.2042	16.0426	16.4736	0.400069	0.581652	32.01
ESAGGFYYV	Q12769	human	9		3.5	21.4775	20.8576	21.2821	15.0019	18.0319	15.0222	12.8679	20.2764	0.400146	0.116212	22.61
QSFPEPLII	Q9NRL2	human	9		1.7	17.8423	18.4696	18.5878	18.7892	14.443	17.9083	18.7307	17.3667	0.400149	0.403301	35.73
RHIDLQFSY	Q86UK7	human	9		1	18.5731	17.9142	17.9258	17.9714	13.26	17.6523	17.9714	17.3581	0.400207	0.344922	36.12
YAHIIPFLG	P50897	human	9		0.9	15.0138	18.1457	16.601	18.1704	12.7278	15.2175	17.8361	15.0669	0.400356	0.293085	21.44
QVCAIIERV	Q99613|B5ME19	human	9		2.1	16.8846	17.3752	14.726	18.2967	20.714	18.1053	19.0532	16.1211	0.400521	3.19935	35.57
TLAEIYVAA	P36956	human	9		1.4	19.5823	20.2877	19.1457	20.1581	15.7524	19.4435	19.6558	19.0769	0.400538	0.402958	29.97
QVIEPHDISV	Q69YN4	human	10		2.5	16.034	16.5326	16.456	16.8846	13.1643	16.0211	16.6937	15.6855	0.40087	0.471167	27.11
EVVERLLSV	Q27J81	human	9		1.6	18.0691	18.1752	17.7667	18.0532	13.3163	17.4893	18.1307	17.1457	0.400955	0.354643	31.7
KKLQLIKDY	P27348	human	9		1.1	15.4021	14.7313	15.7885	15.6523	12.4147	14.887	14.92	15.4252	0.401404	0.50634	26
NTIHLISQV	P50851	human	9		0.8	16.7987	16.7207	16.2344	16.8113	15.0992	16.4203	16.4153	16.5908	0.402892	0.702286	24.05
GKKGPQSLF	P46087	human	9		0.7	17.1655	17.6168	17.9142	17.9601	15.8238	17.6523	17.3495	17.3581	0.403207	0.651467	23.19
YASNITSVL	Q13085|O00763	human	9		1.1	18.5011	18.1357	17.6311	18.2604	13.619	17.8423	17.6593	17.6937	0.403873	0.371514	33.73
EVIKLTDPSLL	O60645	human	11		1.6	17.4415	16.311	16.0764	14.266	13.2152	13.9748	16.5937	14.9535	0.405666	0.395174	19.22
GRHPHDIIDDINSGAVECPAS	P30050	human	21		2.5	13.1746	13.1478	14.7153	16.3478	18.2787	12.4505	17.2326	17.9083	0.40581	4.35041	27.01
TVQIAAVVDVIR	P12273	human	12		2	17.7537	18.0319	16.9431	17.3581	16.734	17.5432	17.3145	16.8238	0.406363	0.748556	40
ETIRSITEI	Q2KHT3	human	9		0.6	16.8238	16.5746	16.1377	16.8361	14.6718	16.4799	16.5627	16.1053	0.406769	0.642548	24.43
AHIKLSNLY	P12270	human	9		1	17.0426	16.68	16.9545	17.0319	13.5324	16.624	16.7731	16.5173	0.407351	0.4778	23.72
FTAPATVSL	Q71RG4	human	9		0.6	18.786	18.9373	18.2696	18.3538	12.6441	18.3538	18.0691	17.8113	0.407634	0.274124	28.02
GQGTFGEVF	P50750	human	9		1.1	17.8787	17.8906	18.0102	17.6311	13.3798	17.5507	17.6937	17.1752	0.408639	0.378205	28.05
STVGIDFKV	P20337|O95716|P20336|Q96E17	human	9		0.9	17.0426	16.92	16.3512	17.5731	14.5687	16.7073	17.1053	16.1869	0.408922	0.562649	26.66
EVFYPGETVV	Q99720	human	10		1.2	20.7307	20.6364	20.4067	20.3101	18.3056	20.4476	20.3321	20.1946	0.409574	0.615156	31.16
DTFDHPTLI	Q14865	human	9		1.2	17.6453	16.8846	16.68	16.9658	12.9498	16.9545	16.3003	16.7471	0.409632	0.404441	30.5
SDGQLDFSEFLNL	P31949	human	13		0.3	14.299	15.6855	16.2841	17.0211	14.4086	13.6485	16.5893	13.8203	0.410161	0.433538	36.81
KLRPQPLTF	Q9Y242	human	9		1.6	16.0276	15.6883	16.2419	16.0232	11.988	15.4448	15.9408	15.5746	0.410785	0.418065	33.33
NVAHILQTL	Q6ZW49	human	9		1.2	17.9992	17.9937	17.7987	18.0899	13.6789	17.5805	17.6662	17.6096	0.410806	0.395964	30.78
EVIWLTQHV	Q9UJW0	human	9		0.7	19.6222	19.9098	19.29	19.5915	17.7987	19.2832	19.7586	19.1874	0.41088	0.661401	30.68
QLAQFVHEV	A8MPP1|Q96FC9|Q92771	human	9		3.3	15.4087	15.8361	14.6937	15.5864	13.3368	15.0701	15.6883	14.4054	0.412419	0.592095	27.52
EVIRPTPTGI	Q86UU0	human	10		0.5	16.2382	16.7207	16.3145	16.9545	15.3954	16.2787	16.4878	16.417	0.4125	0.751452	34.75
AARVGAFLKNAWDKEPVL	O95167	human	18	Acetylation (N-term)	1.6	15.997	14.8679	16.2052	16.4236	12.4358	14.5334	17.1053	13.7998	0.412705	0.377663	36.41
HQDPLAVAY	Q13131	human	9		2.7	16.2859	13.9837	16.5326	16.1517	14.6883	14.652	16.0167	12.8906	0.412786	0.442402	23.04
MEANWTAFLFQAHEASHHQQQAAQN	Q14119	human	25	Oxidation (M);Acetylation (N-term)	0.7	14.2154	17.392	13.9748	14.5259	13.011	13.3663	15.2168	13.4545	0.412874	0.416128	25.31
THFNFAIVF	O00422	human	9		1.7	13.7136	15.968	16.0951	16.0426	12.9054	15.183	13.2672	15.6354	0.413656	0.433147	23.74
HQYFGIEF	Q12769	human	8		0.7	17.3056	16.624	16.8727	16.0102	12.1371	16.1694	16.2344	16.4893	0.41378	0.367152	22.68
AGVLKKTTGLVG	Q16718	human	12	Acetylation (N-term)	0.6	19.6204	18.8727	18.0479	19.9214	13.0545	18.5657	19.5146	17.3408	0.413973	0.250571	27.29
GKNIRIVVM	Q99755|A2A3N6	human	9	Oxidation (M)	1.6	17.6453	17.68	18.5657	18.1155	15.2769	17.68	18.0047	17.5049	0.414006	0.541488	22.92
KQKDIVSIHY	P48200	human	10		0.8	16.0511	15.7654	16.6937	15.8012	13.263	16.0447	16.0189	15.2877	0.414023	0.526945	29.98
KKVAAIEAL	Q8IZP2|P50502	human	9		0.7	15.4767	15.5834	16.0951	15.1277	13.2408	15.9153	15.0868	14.8484	0.414116	0.575187	18.98
LKIFNNQEF	Q15797|Q99717|P84022|Q15796	human	9		1.3	17.4656	16.6662	16.786	17.1155	13.0007	16.7207	16.8238	16.4464	0.414162	0.417411	21.3
KKPELVISY	P78347	human	9		0.7	18.6132	18.2787	18.2787	18.5694	16.1576	18.3189	18.2604	18.1507	0.4142	0.610007	25.78
NKADVILKY	O14602|P47813	human	9		0.6	19.0925	18.6593	19.5127	19.1825	17.6937	19.002	19.0821	18.7039	0.414212	0.711371	28.89
EIIDFFLG	P15880	human	8		0.9	20.3211	20.895	20.417	21.4015	18.9573	20.1825	21.4221	19.1581	0.414259	0.563058	24.27
YTIPPGHQV	Q16850	human	9		1.4	22.2564	22.7471	22.5356	22.44	21.2535	22.6387	22.2214	22.1976	0.414297	0.748979	35.91
YSHPHVRLL	Q9NU22	human	9		0.9	19.0479	19.3255	19.3034	19.4314	17.8846	19.2627	19.3079	18.8207	0.414439	0.727949	24.3
KLLPGFTTL	Q9H8M2	human	9		0.4	17.5507	17.6731	17.7537	17.9488	15.7961	17.4972	17.8175	17.3495	0.414449	0.652248	27.45
SQVLLLKSF	Q9Y3Q3	human	9		1.3	18.3056	17.2232	17.0211	17.7537	13.4036	16.8113	17.7406	16.9431	0.414459	0.391952	32.55
GKTPALKY	P33991	human	8		0.5	15.8435	15.691	16.508	16.3443	14.2061	15.7524	15.9613	15.9545	0.414516	0.647002	17.37
ELFPENVYSV	Q9H2P0	human	10		4.5	15.6828	13.9014	15.2769	16.5716	13.0447	14.5717	15.6908	13.903	0.415178	0.48109	17.25
SVTDLAFKV	Q8WUI4	human	9		0.6	19.3167	19.562	19.3034	19.68	17.7073	19.1206	19.597	19.1777	0.41523	0.675997	31.94
GKIEGFEVL	Q15435	human	9		2.1	15.959	16.3021	16.734	16.6068	11.6089	15.5981	17.2696	14.6991	0.415516	0.328385	19.47
GQIEPSFVF	O00443	human	9		0.5	18.8787	18.5694	18.5507	18.6835	12.9518	18.2558	18.4004	17.9992	0.415847	0.293459	26.81
AVANIVNSV	Q9BRQ8	human	9		0.4	16.9545	16.7207	16.8484	17.2604	16.4037	17.7005	17.7273	17.9024	0.416308	1.40202	20.05
DTTVIIWQV	Q9H7D7	human	9		0.8	21.5069	21.5069	21.2243	21.4476	17.4736	21.3484	21.4324	20.4576	0.416594	0.422367	26.68
IKYDPSIGIY	P62913	human	10		0.4	21.2243	20.7553	20.9672	21.2535	20.7715	21.4273	21.7056	21.5638	0.417474	1.2457	31.45
TERRVPFSLLRGPSWDPFRDWYPHSRLFD	P04792	human	29	Acetylation (N-term)	1.5	14.145	18.9909	19.185	20.6364	13.2353	14.3163	19.9142	14.5262	0.418641	0.149544	22.1
RKIKVSNTL	P36543	human	9		0.9	19.5787	19.5545	19.8361	19.7073	18.528	19.5526	19.7223	19.4129	0.41866	0.776376	18.96
NAHEFITSF	Q9NUT2	human	9		1.1	16.7602	15.6883	16.3954	15.9904	13.5429	16.1713	15.8138	15.8484	0.418703	0.549261	32.12
SSGLPRNTVVL	Q9UJZ1	human	11		0.4	15.9454	16.2604	14.2732	16.525	12.8713	14.8287	16.7987	12.733	0.41899	0.367781	28.68
VAINHIVDF	P78346	human	9		0.5	20.0156	20.4676	20.5823	20.417	18.5127	20.2066	20.417	19.9601	0.419052	0.661334	32.89
ESIRFFVNV	Q8NBS3	human	9		0.5	17.2967	18.5011	17.2787	18.1801	16.1297	17.2696	17.9431	17.3145	0.419605	0.637313	19.85
NTQGLIFVV	P84085|P61204|P84077|P18085	human	9		3.4	16.977	13.9857	16.9882	14.6797	12.3141	13.8635	16.3667	14.0236	0.41964	0.349734	30.91
FTTHILEVI	P15927	human	9		0.8	21.5823	21.7715	20.8423	21.5356	20.2877	21.2243	21.3805	21.1457	0.419715	0.745668	29.92
VSWTGKPVSY	Q8TEK3	human	10		0.3	16.2288	16.6382	17.2967	17.0638	15.3786	16.8113	16.8238	15.9613	0.419937	0.676814	42.79
DTFSALTSV	Q7Z4N8	human	9		1.1	18.2922	18.1801	17.185	17.5657	13.8561	17.8175	16.9658	17.5432	0.420828	0.417521	29.81
YAFPLAHSL	Q13496	human	9		2.1	17.0426	17.4496	16.6937	17.4252	12.6566	17.0319	17.0319	16.2714	0.421466	0.377657	36.58
FKTWFQEY	Q8N1F7	human	8		2.2	17.4656	16.9431	17.5049	16.8965	12.8736	17.0102	16.9545	16.6096	0.421577	0.394867	21.28
EVFDKFSNKV	Q8TEM1	human	10		1	17.1053	15.8188	16.5612	16.7987	13.7374	15.9567	16.4301	16.4464	0.421621	0.525461	20.75
AKIKWVISV	O00258	human	9		0.6	17.2696	17.6382	17.805	18.1457	13.3055	16.9658	18.2185	16.7207	0.421718	0.375788	18.36
KILTLVYSVT	Q8NGC9	human	10		0.6	24.2021	23.6209	21.8423	24.3444	22.4349	20.5545	23.2492	23.2419	0.42176	0.456194	17.31
GQYEPHFDF	P13674|O15460	human	9		1.4	16.4512	15.3127	15.8088	16.1888	12.7683	16.1674	15.508	15.183	0.421876	0.488459	26.53
DVYDKVDYL	Q14254	human	9		0.8	18.3189	18.0899	18.3408	18.4046	17.2604	18.209	18.1155	18.2696	0.423677	0.798329	31.66
ETVDLIKFI	P51825	human	9		1.2	18.4456	18.5951	18.2832	18.2787	12.7462	18.2512	18.1407	17.528	0.424967	0.300594	28.63
EIGNILAFL	Q9BRL7	human	9		1.2	16.3987	17.2877	16.392	17.3145	15.2438	16.3529	16.6662	16.8113	0.425055	0.669102	21.39
ETIGRLLQL	Q96QD5	human	9		0.6	16.8361	18.0795	17.9431	18.0211	16.0102	17.0638	17.6311	17.6311	0.425252	0.643542	25.05
HACGVIATI	O95807	human	9		0.5	14.1588	13.1977	14.5958	15.1897	16.2137	13.5159	14.9696	17.1053	0.425498	2.24336	17.46
GKLKPTMAF	Q6YN16	human	9	Oxidation (M)	0.5	20.6096	18.1357	20.68	20.5356	16.0701	17.7731	20.2877	19.7796	0.425584	0.350474	27.23
GKVSGLIKEY	Q8NF91	human	10		3.6	16.3495	13.8302	16.5492	14.508	15.2326	17.1257	16.346	16.6662	0.425597	2.04681	24.38
TTIEAIHGL	Q92905	human	9		1.4	20.7056	20.5545	20.0559	20.7389	19.1079	20.1332	20.6186	20.2877	0.42562	0.718539	32.7
NTTELLSFV	Q5U651	human	9		2.2	17.7073	17.7537	13.5949	14.2259	15.9882	17.7005	17.6662	18.3189	0.425746	3.0273	33.29
ELFVPSLNV	P40337	human	9		3.3	17.528	15.0518	16.5761	14.4721	13.9871	13.0419	16.9545	13.806	0.425786	0.363584	27.57
VKNWVPTAY	O14957	human	9		1.2	17.7537	17.0638	17.92	17.7923	16.0405	17.624	17.786	16.7073	0.425858	0.662946	31.71
ILDWVPYINGKFKKDN	O14957	human	16		2.2	21.9495	23.2258	21.895	23.5983	19.547	22.1612	23.5983	19.7089	0.425887	0.375447	48.49
LAGAPLDNAPKEYPPKIQQLVQDIASLTL	P52815	human	29		1.2	14.1313	17.9882	15.2198	18.5011	13.1662	14.59	17.0319	13.9716	0.425936	0.293178	21.91
EAASAIVNL	Q9Y678	human	9		1.6	17.83	16.92	17.3836	17.6869	16.7207	17.5049	17.2877	16.8846	0.42594	0.781532	27.22
AGRKLALKTID	O75947	human	11	Acetylation (N-term)	1.1	17.6869	17.714	17.2232	17.7537	15.6269	17.805	17.4576	16.8965	0.426052	0.638195	32.61
QAYPTTVVF	Q8IXB1	human	9		1.4	18.1801	17.624	17.0211	17.4736	13.7132	17.3836	17.1946	17.185	0.426112	0.433592	20.92
HAAPILYAV	P29401	human	9		0.7	17.1053	17.2419	15.9036	16.5372	13.466	16.7207	16.2732	16.1337	0.426218	0.483437	31.91
EVIDFSHGL	Q6PCB6|Q5VST6|Q96GS6	human	9		0.6	26.3828	26.4409	26.1234	26.329	24.945	25.9473	26.506	26.1035	0.426327	0.735302	39.95
FAYPAIRYLL	P51398	human	10		3.7	13.6699	16.4972	17.3321	17.2787	19.417	16.624	16.9083	17.4252	0.426438	2.63748	29.94
SQRIFITY	Q5VZ89	human	8		0.9	16.5672	16.4704	16.3269	16.4893	13.6643	16.392	16.1417	16.2382	0.426441	0.553101	23.76
ITTDVLYTI	P14866	human	9		1	19.3255	19.5011	18.9516	19.2967	17.7207	19.0399	19.185	19.1752	0.426771	0.712749	29.82
GKIPKAPGF	Q9HA64	human	9		0.8	17.1257	17.1155	17.7471	17.0211	15.6745	17.4087	17.1357	16.6096	0.427154	0.685296	17.37
KHGVVPLATY	P46778	human	10		1.3	15.3478	14.8435	15.3163	15.4704	13.0768	15.4021	14.9106	14.8337	0.42862	0.620417	18.3
RKLSISWQF	Q9Y2G8	human	9		1.1	20.85	20.3857	20.9171	20.9388	18.5165	20.3752	21.1015	20.1704	0.429213	0.602071	29.14
SAFPFPVTV	Q96K37	human	9		1	22.5141	23.074	22.7348	22.9316	21.4825	22.8191	22.6584	22.58	0.429282	0.742973	34.17
PRVLLLDL	P36957	human	8		0.8	18.9882	18.7373	18.3794	18.9024	14.6211	18.6276	18.4496	18.2604	0.429422	0.416925	18.39
YMVTIVHIY	P50851	human	9	Oxidation (M)	2.1	17.0319	17.0532	15.4448	17.2512	13.597	15.3853	17.4252	15.7313	0.429505	0.447345	22.12
NKIWPYVY	P27144	human	8		0.9	19.3709	19.0585	18.2696	18.8545	12.9069	18.1104	18.547	18.6488	0.429596	0.280268	19.95
GKLPRSPSF	Q9P0N9	human	9		0.6	18.68	18.3495	18.6971	18.8238	16.4448	18.7106	18.3581	18.3145	0.429612	0.623906	18.87
FVCDIRPEI	O75348	human	9		1.5	19.2967	18.417	17.1655	18.6276	19.9601	17.805	19.0479	20.6453	0.430021	1.9833	33.99
QVSNLIHYL	Q6PIU2	human	9		2.1	18.0102	17.4815	16.3495	17.3145	16.8965	18.1605	18.4456	18.2137	0.430416	1.55851	27.03
SIIDTPGIL	Q9NZN4|Q9H4M9	human	9		1.4	17.0847	17.4893	17.4656	17.9373	12.1419	16.7073	18.0743	16.3286	0.430511	0.311815	31.03
KKINWIVQY	Q9NYK6	human	9		1.3	17.2787	16.6662	16.8965	17.5878	15.3954	16.9658	17.185	16.5552	0.430563	0.668053	29.72
LVASVRVPA	P42126	human	9		0.6	19.8003	20.1581	19.8346	20.3538	18.9083	19.8207	20.1457	19.7373	0.430655	0.766466	22.18
AQFVRNLVEKTPALVN	O75964	human	16	Acetylation (N-term)	2.1	16.1772	19.1257	15.7359	19.2466	13.6267	17.3321	18.0899	12.8689	0.430724	0.234568	41.07
KQPSVLVTF	O75179	human	9		3	15.6154	13.9837	15.9748	14.4358	12.8469	15.2137	15.1303	11.4252	0.430733	0.392733	23.32
AHYKLVPQQLAH	P10606	human	12		1.1	17.2137	13.642	12.9106	14.8386	15.8606	15.1682	16.9316	15.8989	0.431054	2.48556	42.7
SATELMNIL	P04632	human	9		1.2	17.4087	13.6868	17.6024	14.0207	16.8606	16.5642	17.0743	17.9083	0.431553	2.67996	18.33
EIISSLPSI	Q15397	human	9		1.4	17.185	17.9083	17.9545	18.265	13.8131	17.0743	18.1801	17.1752	0.431564	0.415382	20.62
DSSDVVVQVL	Q13823	human	10		7.2	15.183	15.9293	12.4465	14.7416	13.0415	14.0259	13.8491	13.3144	0.432129	0.494009	34.8
GTIGLIHAI	P15374	human	9		0.6	17.9601	18.0638	17.8727	18.0479	16.2677	17.4893	18.4046	17.4972	0.432325	0.672948	25.54
HVDLIEKLLNYAPLEK	P62875	human	16		1.9	13.9472	14.5567	12.6183	15.2659	13.3746	15.6745	16.8113	15.2288	0.432643	2.25837	48.63
MVPLVPALV	P10586	human	9	Oxidation (M)	1.8	17.9714	18.0479	13.724	14.1371	13.0175	13.2399	16.734	13.2139	0.43266	0.264474	20.12
EIIHQITNV	Q15042	human	9		1.6	16.7073	16.68	16.3145	16.5522	14.1115	16.3615	16.582	16.2004	0.432937	0.594736	20.67
SAISSVRLY	P42285	human	9		1	17.7667	17.4252	16.4893	17.4004	16.1377	16.8727	17.1155	17.1053	0.432992	0.725677	21.06
AAFRIVVM	Q8WUI4	human	8	Oxidation (M)	0.6	18.4576	18.714	18.1053	20.4476	20.1332	19.2349	20.7634	19.0074	0.43302	1.80703	31.12
PKIVKWDRDM	P61769	human	10	Oxidation (M)	0.7	17.1053	16.6523	17.3233	17.4656	16.2232	16.3887	17.1752	17.1655	0.433181	0.758643	17.48
EIAGPGFINV	P54136	human	10		0.8	20.5451	21.0625	20.6628	20.9601	19.5318	20.3211	21.0821	20.5261	0.435584	0.735951	35.99
YGFPSPIFL	Q76EJ3	human	9		1.2	18.3056	18.9909	18.9402	19.3624	18.0899	18.3624	19.0211	18.606	0.436418	0.76847	35.07
EAIDRIFAI	Q9UL01	human	9		1.3	18.5582	17.9882	17.4736	17.9488	16.2732	17.714	17.8175	17.8846	0.436431	0.673689	29.97
ETIGTGGFAKV	Q14680	human	11		1.4	22.5961	22.5983	22.1581	22.4825	21.0559	22.265	22.4298	22.3403	0.436543	0.739189	36.92
ELADIKQAYL	Q8WXX5	human	10		1.6	18.4576	18.624	18.2185	18.5088	16.3039	18.3495	18.2922	18.265	0.436557	0.637462	36.93
KQYSPLLAAF	Q7L1Q6	human	10		1.9	18.3709	18.0156	18.2326	18.0951	13.9449	17.9882	18.1457	17.5204	0.436581	0.41215	33.24
SEKKQPVDLGLLEEDDEFEEF	P60896	human	21	Acetylation (N-term)	0.8	24.3101	25.7568	22.8764	25.1015	22.3805	23.4923	25.3712	21.3752	0.436589	0.390548	64.16
EVSRVLLLL	P23610	human	9		0.5	19.5768	20.343	19.5694	20.0559	14.1019	19.4933	19.7422	19.2185	0.436594	0.297855	17.48
RKNPPKVLF	P28331	human	9		0.7	18.9024	18.7828	19.0453	18.9373	17.4972	18.9083	18.9112	18.6024	0.436701	0.738581	36.28
NVTSIMFLV	P50148|P29992	human	9		2.8	14.7524	14.6928	16.7471	17.0743	13.2366	13.0111	16.8965	14.5017	0.436822	0.377568	30.49
RQLPAMTAL	Q13045	human	9	Oxidation (M)	2.6	21.2933	21.1395	20.8269	20.7471	19.528	21.1642	20.6971	20.7056	0.436826	0.717986	32.39
RALGWGSLY	Q9NWH2	human	9		1.2	17.3495	15.5708	17.3752	15.2504	14.412	16.5537	13.9452	16.2099	0.436977	0.464503	18.69
TSAAIYHVL	P46977	human	9		0.8	17.805	16.786	16.6039	16.5878	16.034	16.6662	16.6096	16.7602	0.437059	0.74322	32.77
ETYPDAVKI	Q8WV22	human	9		0.8	21.1079	21.2419	20.8191	21.3266	19.547	20.7553	21.2477	20.9459	0.437108	0.707158	30.97
ELHGQLISV	Q9NWH9	human	9		0.7	18.6971	18.4972	18.2185	18.9714	17.1556	18.392	18.6168	18.3408	0.437258	0.722114	24.81
FAYEGPMYL	Q96MT1	human	9	Oxidation (M)	0.6	19.9882	20.3962	19.6988	19.7923	12.7567	19.8682	18.9316	19.6382	0.437596	0.222178	34.46
LKHPASLEF	Q92797	human	9		1.3	16.977	16.2175	16.4004	16.9545	13.5507	16.2061	16.3391	16.6523	0.437726	0.517527	19.79
WRLILDWVPYINGKFKKDN	O14957	human	19		2.8	15.5417	17.7273	13.8477	18.2466	12.8815	13.603	17.7073	13.5041	0.437804	0.264825	28.91
IGVTAVAFNKELD	P18859	human	13		1.8	17.1357	16.8113	16.579	17.4815	13.2521	16.7471	16.8238	16.624	0.437879	0.453725	42.88
YSHGPIAVL	Q14004	human	9		1.6	15.0532	15.968	15.7783	16.185	14.3786	15.5111	15.8213	15.2549	0.437913	0.704824	21.88
PPPLPPPPPPPPPPPPPLPGLATSPP	O15054	human	26		3.5	15.8012	18.8018	17.9545	18.9316	18.9545	18.9854	18.7173	18.5694	0.438013	1.91107	25.34
ITTEILKSV	P35232	human	9		1.5	16.4464	16.8238	16.68	17.2232	16.6382	17.0211	17.4252	17.3145	0.438052	1.23663	38.11
ELGGIIAEV	Q96RL7	human	9		0.6	20.9171	21.1519	20.6364	20.8651	19.3899	20.8727	20.8651	20.5638	0.438098	0.722096	21.87
FTSQVIRNL	Q14204	human	9		0.9	18.2326	18.3012	17.714	18.2787	16.1236	17.9258	18.3836	17.5049	0.438287	0.638564	31.85
KKFSDSVKSTF	Q9ULG6	human	11		0.6	18.5657	18.6971	18.4415	18.3752	17.6096	18.606	18.3962	18.3056	0.438342	0.817625	24.56
HVFDHPWET	Q9Y3B1	human	9		1.1	16.6662	16.8361	16.68	17.185	15.0102	16.6068	17.2604	15.9613	0.43863	0.645197	27.45
PREDRATWKSNYFLKIIQLLDD	P05388|Q8NHW5	human	22		1.7	16.7987	16.6523	18.1507	18.1206	18.0951	18.562	17.8606	17.5507	0.438765	1.50164	20.44
FISEIIHQL	Q9C040	human	9		1.7	17.3752	17.6869	16.1772	17.1457	15.1074	17.3321	17.3752	13.6396	0.438894	0.425532	23.52
RAIDFSPYL	P17676	human	9		0.8	19.5638	20.1581	19.9882	20.1332	13.6017	19.5951	19.8576	19.1655	0.439401	0.266859	25.45
KQFRPPMGGY	Q9UKK9	human	10	Oxidation (M)	0.9	20.6886	20.6364	20.4775	20.4874	19.5489	20.5356	20.5069	20.4576	0.439899	0.806512	18.75
LFVGSQATDFGEALVRHDEF	O43852	human	20		3.6	14.8287	17.2042	14.768	16.9431	13.7513	13.9062	17.0426	13.7266	0.43993	0.397959	37.83
LPNFLPYNV	O60337	human	9		0.5	18.9229	18.7796	18.6766	17.1752	12.9214	17.4893	17.4972	18.7828	0.440081	0.304415	28.02
TVYGGVMYI	Q9P2N7	human	9	Oxidation (M)	1.2	20.1581	20.3962	21.2302	19.7651	18.8175	20.0691	20.4874	19.7828	0.440184	0.660572	31.92
STLFPSLFPRVTETL	P60006	human	15	Acetylation (N-term)	2.4	14.4852	14.1196	14.4981	15.2586	12.9495	13.3449	14.5247	14.8933	0.440562	0.631888	22.63
YTSPVNPAV	P61165	human	9		2.8	15.3127	15.7987	14.9703	15.906	13.7015	15.3718	15.1437	15.4252	0.440627	0.666021	17.42
EAAFPIAVV	Q53GS7	human	9		0.6	20.714	21.2185	21.0951	21.3857	18.6382	20.7389	21.3101	20.6714	0.440768	0.589003	43.32
DVNLPGVNV	Q09666	human	9		0.8	20.417	20.3645	20.002	19.6731	17.8667	20.2989	19.8469	19.6024	0.440835	0.611137	33.89
RKNPEFRVQF	Q96H20	human	10		0.7	19.1581	18.8846	19.1556	19.2855	17.8667	18.786	19.2558	18.9882	0.44114	0.759539	40.58
AGIFPRLSF	O96005	human	9		1	18.3012	18.5731	19.0399	18.4496	13.5265	18.2466	18.7923	17.6662	0.441464	0.345546	28.6
AKYFQGDLNLY	Q16654	human	11		4	15.8012	15.6439	14.3092	15.4987	13.8276	15.0951	15.2622	14.6991	0.441616	0.663311	19.58
DVAEFLYQV	Q9Y5M8	human	9		1.8	20.3321	20.265	20.1332	18.9992	20.85	20.0691	19.8832	21.1206	0.442188	1.46238	33.89
EAMNYEGSPIKV	P06748	human	12	Oxidation (M)	0.5	14.9703	14.5387	14.9153	13.8348	14.7419	14.6323	14.9657	15.8062	0.442512	1.38683	34.91
KTTTIAVEV	Q00341	human	9		0.8	15.6607	16.068	15.5417	16.2118	14.2659	15.7961	15.4672	15.8918	0.442522	0.699654	20.17
VKFGADARALMLQGVDLLAD	P10809	human	20		1.3	13.6581	17.7796	14.1752	17.714	12.1991	13.5741	16.4448	13.9294	0.443035	0.288196	38.88
VKFDAVIGY	Q8NBQ5	human	9		1	18.265	17.8906	17.8175	17.8906	15.1236	17.8667	18.0795	17.3408	0.443257	0.549705	21.71
EVSVPSANI	Q09666	human	9		1.3	17.3233	17.2419	17.2232	17.5507	15.6964	17.1752	17.5204	16.9083	0.443305	0.702365	30.63
ASGLIHRV	Q8N6L1	human	8		0.6	16.1946	16.8965	15.7233	16.7471	14.8138	16.4956	16.6937	13.946	0.443314	0.534727	29.12
GYLPNQLFRTF	Q92499	human	11		2	15.7628	14.7313	14.4961	14.7562	13.887	13.4476	15.6495	13.9293	0.443455	0.612052	27.35
SKIKFPLPH	Q02543	human	9		1.3	17.1053	17.7537	18.0951	18.3408	17.4576	18.4375	19.1874	18.4536	0.44358	1.47457	28.49
RQPLITLQY	Q96GC9	human	9		1.5	17.4334	16.2382	16.9316	16.8965	14.7153	16.8484	16.9545	16.0971	0.443689	0.606643	19.6
EAADIIQKL	O00471	human	9		1.6	16.8361	15.6773	16.3752	15.4285	17.5356	16.0806	15.9362	17.5049	0.443738	1.60777	27.72
EVISGFYLV	Q8IYB1	human	9		0.8	20.9171	21.1886	20.5165	20.4874	16.1635	20.5165	20.7389	20.1581	0.444056	0.383386	25.84
AKFDGILGM	P07339	human	9	Oxidation (M)	2.9	21.7098	19.1898	17.6024	18.4736	19.5146	21.6186	20.1457	20.6886	0.444062	2.3751	20.27
ETFGHLVSV	Q96GC6	human	9		0.7	17.8113	17.528	17.7471	17.83	17.5951	17.9826	17.8606	18.5694	0.445566	1.20818	26.63
GKADVSFVLF	P30085	human	10		4.3	13.6702	16.1155	14.8687	15.5111	13.611	14.7316	14.4481	14.4814	0.447542	0.605683	22.56
FVALPGVAV	P12074	human	9		0.8	19.7356	20.1825	20.1457	20.5731	18.7106	19.7455	20.5451	19.562	0.447551	0.698126	33.65
GKYPSWTFY	P04040	human	9		1.3	18.6731	18.6024	18.6024	18.5805	16.68	18.4775	18.714	18.2741	0.447782	0.6698	25.63
TVSSVGALHAL	Q9UPN7	human	11		0.9	17.3408	17.4736	17.2042	17.9083	15.9454	17.4972	17.5204	16.9658	0.448209	0.707325	24.3
IQPPKGVLMY	P17980	human	10	Oxidation (M)	1.5	19.6096	19.4191	19.5713	19.4129	17.3233	19.3473	19.724	18.963	0.450257	0.631214	25.03
EVFDKTYQFL	Q96EU6	human	10		1.5	19.5823	18.8697	19.4933	19.0664	18.977	19.4676	19.9316	20.2989	0.452049	1.33409	37.28
RHLYLTEKY	Q5T4S7	human	9		0.7	16.5731	15.8557	16.6096	16.4301	15.1869	16.624	15.6991	16.185	0.452062	0.735393	30.48
IAQAVPHIL	O60518	human	9		0.7	16.1115	15.8606	16.2232	16.2382	14.6613	16.2456	16.2118	15.3752	0.452299	0.714556	27.64
ELISIFQEA	Q6P1M9	human	9		1.2	17.185	16.3564	17.1556	16.4415	12.209	16.3786	16.3803	16.7073	0.452318	0.388006	26.42
GKLKDPANF	P15559	human	9		0.5	16.8238	17.1257	17.8361	17.2877	15.8918	17.1457	17.3581	16.7471	0.452492	0.715667	28.54
KVPPFTFHV	Q6NZI2	human	9		1.1	22.0426	24.5638	24.4984	21.9707	23.48	24.3511	24.8288	24.3031	0.452999	1.96139	42.79
VQGIFVEKY	P62834|P61224|A6NIZ1	human	9		0.7	20.0156	19.5432	19.3189	19.0951	17.5356	19.3983	19.4854	19.0847	0.453066	0.651943	31.89
DAFHFVSYV	Q9Y5K5	human	9		1.5	15.0951	13.1651	13.5667	15.4544	13.8262	15.0487	15.9545	16.4656	0.453254	2.00476	20.71
AQVPFEQIL	Q99828	human	9		0.8	22.391	22.7695	22.6051	22.8249	20.2535	22.5189	22.9707	21.85	0.453331	0.594864	32.41
AQLILKAI	O75367	human	8		0.5	18.714	18.7602	19.0426	19.1206	16.9882	18.7439	19.0399	18.5318	0.453465	0.667389	21.25
HNAGISFSV	P40692	human	9		0.8	22.48	22.1269	21.6453	22.2961	20.6006	21.9388	22.1238	21.9243	0.454489	0.711918	37.6
VALLRVTPF	Q8N4H5	human	9		1.3	19.7273	18.8175	20.1206	18.547	20.5069	19.2255	19.4211	20.6453	0.454528	1.56545	35.41
DIVDIKGMGTV	P46778	human	11	Oxidation (M)	1.7	18.562	17.5951	17.1752	14.5981	13.4414	16.8361	14.7338	16.9545	0.454546	0.355726	28.91
IKVPNLSQF	P59780	human	9		1.2	18.0102	17.7667	18.0532	17.9658	12.2647	17.6937	17.9545	17.1946	0.455516	0.313794	33.33
AGRKLALKTIDWVAF	O75947	human	15	Acetylation (N-term)	2.4	21.3962	22.4825	19.692	22.695	19.9459	20.5823	22.3017	16.7731	0.455833	0.315204	44.78
RLYGPSSVSF	P50454	human	10		0.5	22.2506	21.4825	21.0359	21.1015	20.0951	21.3699	21.2707	21.1269	0.456591	0.706137	30.83
GKLGFLASY	Q12772	human	9		0.4	19.9882	18.547	19.8361	18.5731	17.7406	18.9714	18.4933	19.2185	0.456696	0.646097	28.91
KQLPGFTTL	P10276	human	9		1.2	18.9171	18.0638	18.2741	18.4933	16.5642	18.4375	18.3538	18.0479	0.456823	0.666088	31.45
RQYDKFLTHF	Q7Z6M2	human	10		0.6	19.3408	18.5432	18.4415	18.8995	17.1655	18.4415	18.8484	18.6417	0.45684	0.691609	40.92
TVFSHAQTV	Q71UM5|P42677	human	9		0.4	18.185	18.6971	18.8876	18.6662	17.9431	18.4933	18.714	18.1605	0.457011	0.822869	29.29
ALFRTIITY	P50148|P29992	human	9		1.4	15.7834	16.4021	15.997	16.1674	11.9662	15.8435	15.4893	16.1752	0.457159	0.429613	33.59
MVGPIEEAVAKADKLAEEHSS	P06576	human	21	Oxidation (M)	1.4	20.0292	21.7098	19.5694	21.4067	13.5026	20.6886	21.3156	18.0847	0.458249	0.205775	52.65
QTVGVIVRL	O00267	human	9		1.2	18.6558	19.3056	17.7273	18.8606	16.4137	18.392	18.4893	18.3056	0.458393	0.59992	39.73
DLSSVISKI	Q6PL18	human	9		0.9	18.0899	19.0156	18.5049	18.9171	16.3971	17.2326	19.7389	17.4893	0.458642	0.529459	25.67
AQVKLLEF	Q9NR09	human	8		1.2	16.7602	17.0211	17.2419	16.624	14.8337	16.9992	16.977	16.2419	0.45872	0.637792	31.48
GKLPAGGVLY	P48634	human	10		0.8	19.5915	19.1257	18.9142	19.0532	17.5582	19.2066	19.1053	18.8081	0.458927	0.70634	24.89
TASPLVKSV	Q6P4F7	human	9		0.5	15.7366	16.1397	16.4831	16.4624	15.968	17.1655	16.5627	16.6096	0.459007	1.29326	26.14
KKFLIQLY	Q6ZUT9	human	8		2.8	16.1155	14.887	15.641	15.3786	12.7961	15.0826	15.5049	15.2913	0.460055	0.559887	19.71
ALYSGLFAY	Q01650	human	9		1.2	18.5545	18.4252	18.6558	18.1752	16.5402	18.0479	18.8175	18.0102	0.460084	0.660337	24.16
HQLRAQILAY	P51531	human	10		2.1	14.4186	14.3163	14.4383	14.8037	12.7003	15.2656	14.1437	12.8669	0.46018	0.594562	18.92
TTSVVIIAA	P17987	human	9		3.3	14.1318	14.0843	14.3872	15.5215	13.8299	15.5567	15.9106	15.7018	0.461194	1.64556	21.42
ALWIGTTSF	Q9NS69	human	9		1.8	18.1556	17.8113	18.4854	18.714	14.0069	17.83	18.8361	17.2787	0.461435	0.405103	30.97
RTFPWIIEV	P28749	human	9		1.1	19.805	21.0224	20.8113	21.265	19.714	20.2535	20.7955	20.2302	0.461572	0.718163	23.61
MAAAWPLLL	P15151	human	9		0.4	17.7796	16.1216	19.8591	19.163	20.1206	18.8392	20.0559	18.4536	0.462059	2.1985	35.75
AVTKIIAKV	P49419	human	9		0.5	19.2419	19.3255	18.9459	19.1407	17.7207	19.2764	18.8817	19.0346	0.462152	0.739594	26.01
SNSDVIIYV	P38606	human	9		1.3	19.9054	19.8408	19.2302	19.3878	12.5295	19.5394	19.4025	18.6311	0.462179	0.238918	36.52
DVSSILTSI	P63146|P49459	human	9		0.5	19.8315	20.3752	20.0292	20.2877	17.392	19.8621	20.2419	19.7892	0.463916	0.570544	28.1
AAYPEIVAV	Q17RS7	human	9		0.9	18.805	19.5915	19.3581	19.8113	14.4769	18.5842	19.6435	19.0292	0.464228	0.36399	30.02
ELSKIIQKV	Q5T4S7	human	9		0.7	21.2821	21.2821	21.0224	21.7182	19.805	21.0493	21.2185	21.3538	0.464243	0.722188	32.25
ETVPFIKTI	Q8NEN9	human	9		0.7	19.0821	19.1801	19.0559	19.2113	16.8238	18.7987	19.2741	18.9229	0.464392	0.625246	30.56
FNTPAMYV	P60709|P63261|Q6S8J3|Q9BYX7|A5A3E0|P0CG38|P0CG39|Q562R1	human	8	Oxidation (M)	0.5	21.3699	22.8876	20.895	20.5545	16.1596	22.1206	21.1581	19.3941	0.464875	0.303831	38.61
SIAEVVHQL	O14976	human	9		0.6	18.7731	17.9601	18.0532	18.3624	16.977	18.1206	18.3101	18.0265	0.464994	0.742938	27.68
YASGINVNL	A2VDJ0	human	9		1.4	16.601	16.1257	16.1012	16.4752	12.7143	16.2344	16.3198	15.7987	0.465127	0.479985	22.05
YTSDLHFQV	Q1KMD3	human	9		1.3	18.7667	18.2466	17.7731	18.5088	16.5612	18.2512	18.2185	18.0372	0.466246	0.679822	27.29
HVVDFFNRV	Q96BX8	human	9		1	21.5451	21.1825	20.4273	21.2302	19.5878	20.8727	20.85	21.0625	0.467279	0.705619	31.57
VHAPPMQLGF	O95235	human	10	Oxidation (M)	2.8	22.4425	22.5404	22.3645	22.2877	20.4775	22.2125	22.4775	22.2125	0.467294	0.676539	40.64
MTALVNVAL	Q8N3U4|Q8WVM7	human	9	Oxidation (M)	1	15.435	16.624	16.0868	14.4167	13.807	15.2396	13.1765	16.2493	0.46813	0.492259	27.92
GKLVALHTF	Q6SJ93	human	9		0.7	18.3878	17.6869	18.1994	18.209	16.2805	18.1457	18.1053	17.7005	0.468342	0.677	25.8
AQLERQLQF	Q6P1N0	human	9		3.5	15.9859	15.7313	15.1791	15.1277	11.8803	15.2877	14.5142	15.92	0.468566	0.464757	25.21
DTFSGIGKKFGL	Q15847	human	12		2.2	19.0292	18.7106	16.92	16.6382	17.6024	17.9258	20.5261	19.7892	0.46858	2.19827	40.8
SVSDIFKEL	Q9NZJ4	human	9		1.8	15.4512	16.92	16.2567	17.0847	16.3684	16.7073	17.4972	17.3667	0.468582	1.4709	26.14
GKIETIEVM	P51991	human	9	Oxidation (M)	2.5	17.7207	13.2378	16.5065	15.734	14.3786	13.782	16.4104	12.6461	0.468625	0.354665	24.15
ETAAFIERL	Q5UCC4	human	9		0.9	17.0319	15.4949	15.9339	15.0362	12.2184	15.4153	14.5832	16.448	0.468626	0.432871	20.9
QVFGKWHSV	Q6NS38	human	9		0.7	16.7987	16.8238	16.7073	17.1457	15.4054	16.8113	17.0319	16.4203	0.468883	0.731214	25.07
KAVGHPFVIQL	O14980	human	11		1.8	19.8591	19.8066	19.7715	19.9459	17.2232	19.5564	20.0292	19.5127	0.469089	0.58828	29.34
FKRYQVKF	P46777	human	8		0.9	19.2512	19.2809	19.7022	19.8191	19.2113	19.898	20.3645	19.9316	0.46921	1.26401	24.49
AGRKLALKTIDWVAFA	O75947	human	16	Acetylation (N-term)	2.7	17.0211	18.6662	17.0951	19.1556	12.8267	18.0426	19.0532	14.4123	0.469239	0.267795	43.57
IVAEIIKKV	P98194	human	9		1	19.7039	19.6817	19.7764	20.2302	19.3277	20.5731	20.7796	20.3962	0.469298	1.33896	26.27
ATTQILEEL	P49454	human	9		1.2	18.5049	19.2066	19.1332	19.1752	16.2696	18.6971	19.163	18.6382	0.469565	0.569189	28.18
FKAPITSEF	Q6DCA0	human	9		1.2	17.9714	17.4496	17.3667	17.3145	16.0847	17.4736	17.1053	17.6168	0.470699	0.729294	26.42
HAAELIKTV	Q8WUM4	human	9		1	15.3786	15.3581	15.8062	15.5049	14.0617	15.7393	15.1397	15.3163	0.470748	0.733198	20.62
KKHPSLIPL	O00483	human	9		1.3	21.3484	21.0886	21.1825	21.3857	19.4191	21.0292	21.2302	21.2006	0.470779	0.691807	27.33
GKISEQSDAKLKEIVTNFLAGFEA	P25705	human	24		2.9	15.4893	16.7987	16.3391	17.5582	13.1716	16.8484	15.6325	16.1517	0.470871	0.468045	32.94
YAYRDAVFL	P30260	human	9		1.4	17.1053	17.6731	17.4893	17.6731	13.2605	17.1556	17.7537	16.8361	0.470916	0.425208	24.68
FSNKITPIQSKEAY	P27144	human	14		1.2	16.3853	17.6662	15.3304	17.0532	14.0951	16.1497	17.5805	13.4029	0.470999	0.405628	28.55
ASYSGLMRI	Q13098	human	9	Oxidation (M)	0.6	17.5805	18.8965	18.5915	18.7406	16.183	18.0156	18.3538	18.3624	0.47106	0.605601	25.94
FKIEPPGLF	P11387|Q969P6	human	9		1.3	18.1206	17.9714	17.5731	18.1655	17.0102	17.68	18.0047	17.8846	0.471157	0.805102	23.13
TVVNFLIRV	Q9Y4A5	human	9		0.6	18.7406	19.7939	18.9083	19.6132	15.7961	18.9658	19.4087	18.7307	0.471237	0.486773	28.68
SHIERDHIT	Q92618	human	9		0.5	18.5394	18.4815	18.2696	18.4933	16.734	18.3538	18.6132	18.0532	0.471921	0.703504	18.24
ALMPPFTAF	P51955	human	9	Oxidation (M)	2.2	19.5731	20.1946	19.2832	18.7207	15.9992	19.0184	19.0265	19.5601	0.471948	0.485701	34.76
QVIKPPLIFV	Q13428	human	10		1.1	20.343	20.2877	19.6114	20.2535	13.3443	19.7618	19.8438	19.7553	0.472119	0.259249	33.94
ETNIIPSFV	Q9UBQ0	human	9		0.7	16.6662	14.0532	16.977	14.1671	13.4207	15.5951	13.8807	14.5612	0.472176	0.466051	24.71
EVIRYAVQV	Q8IZT6	human	9		1.3	17.2877	17.734	16.8484	17.5432	15.1713	17.0951	17.3495	17.1752	0.472224	0.634834	33.23
RKVDVEEEFF	P46013	human	10		0.7	19.6645	19.4616	19.9882	19.2989	17.6096	19.5731	19.8315	18.9083	0.472235	0.649471	25.6
TSFFKKIGV	Q9H6Q4	human	9		0.7	17.1556	16.7602	17.2232	17.5127	15.9293	16.4285	17.2232	17.3145	0.47225	0.737617	32.69
FVNEIISRI	P43246	human	9		0.7	20.1457	20.0951	20.2066	20.1079	18.8545	19.8066	20.2066	20.1704	0.472307	0.768809	31.51
KQTELFAHF	P28370|O60264	human	9		0.5	15.9408	15.0276	15.691	15.8484	14.1297	15.4054	15.6607	15.3887	0.473888	0.716576	17.82
AAALIIHHV	Q96ST3	human	9		0.7	17.7537	16.8965	17.4656	17.5951	15.5265	17.2696	17.2419	17.3752	0.474763	0.671538	33.14
EAAMAFAYL	Q9NNW5	human	9	Oxidation (M)	3.3	17.3836	16.8846	16.6523	14.7711	12.7576	15.4987	13.4621	17.8545	0.474788	0.346354	27.84
PLILEGTFT	Q8WZ42	human	9		2.9	15.7731	16.8484	16.7471	13.1134	13.7281	13.7419	15.6439	14.6703	0.474791	0.443037	17.05
GQVKSIVF	Q8NDG6	human	8		0.8	16.6382	16.2363	16.4366	15.755	13.132	16.3198	16.3216	15.5687	0.4749	0.524484	17.83
AKLPFTPLSY	Q9UM00	human	10		1.5	23.7182	23.1946	22.9043	23.3376	21.8113	23.1332	23.3511	23.0173	0.475116	0.726776	39.27
EVYTPKEIFV	O95297	human	10		1	20.9951	20.7796	20.5451	20.9742	19.0743	20.4972	21.002	20.6364	0.475203	0.696879	38.27
IAIPFLIKL	Q8N2K0	human	9		0.7	18.0047	18.9142	18.4616	18.5088	17.714	18.547	18.2232	18.1946	0.475453	0.810766	21.2
IAFPAAPLL	Q4ZIN3	human	9		3.3	17.2419	18.6628	14.5061	14.5775	12.9469	13.777	17.9083	12.8288	0.477106	0.271343	29.5
GSFGKVFLV	Q15418|P51812|Q9UK32	human	9		1.1	17.1457	17.1457	17.7273	17.417	15.2696	16.9992	17.5049	17.185	0.477432	0.651004	27.55
EVARLLLEA	Q15149	human	9		1.4	17.0211	16.9083	16.5597	17.2512	13.0982	16.8361	17.0951	16.2567	0.478101	0.462159	25.04
AKFLDASGAKLDY	Q7L1Q6	human	13		1.4	16.3987	15.4925	15.8012	16.4956	12.3347	16.183	16.0764	15.1674	0.478121	0.464381	23.6
SAHLQWMVVR	P46779	human	10	Acetylation (N-term);Oxidation (M)	1.2	14.8985	17.2137	16.3003	15.3092	17.8846	17.2419	19.1181	14.6156	0.478874	2.4362	17.42
SQYPNQPTRF	P24468	human	10		1.1	14.1115	13.3304	14.2137	13.9293	13.4238	14.0014	13.4512	13.5746	0.479146	0.821629	18.35
FIAPREPGAVSY	Q92542	human	12		1.4	14.9385	16.2622	15.8654	16.2023	12.5583	15.669	16.786	13.3646	0.479161	0.428498	20.59
GAAEIISRI	O75533	human	9		1.6	17.3233	16.0743	16.5761	16.2061	14.7442	16.4186	16.2194	16.4464	0.479271	0.665358	25.7
TASDKILIV	Q9P2L0	human	9		1.4	16.1216	17.7406	16.4909	17.5204	17.4252	17.6523	17.3667	17.3233	0.479453	1.38848	19.27
AMNPTNTVF	P11142	human	9	Oxidation (M)	0.6	22.3294	22.1238	21.654	21.8913	20.6364	22.0886	21.5261	22.0156	0.47951	0.740758	34.35
HQFLQNEY	Q16531	human	8		0.5	18.3709	17.9316	18.0951	17.8787	16.8965	18.1307	17.7471	18.0585	0.479722	0.778714	34.86
RLFGTTVTF	Q15904	human	9		2	23.1688	22.7614	22.7715	22.8461	21.2877	22.8614	22.9225	22.6029	0.47984	0.722785	28.84
MKFPTQSSF	Q9HCD6	human	9	Oxidation (M)	0.9	19.5489	19.8253	18.4893	18.8667	16.7207	18.8576	18.5011	19.4874	0.480557	0.577994	27.73
EVFRVVDTL	Q07157|Q9UDY2	human	9		1.7	18.5088	17.8965	18.5318	18.4087	11.6244	18.1357	18.6311	17.2512	0.48115	0.263183	34
KGFGFGTGF	Q7Z3B4	human	9		1.1	16.6662	16.6662	17.0638	16.6523	15.3304	16.6523	16.9545	16.3752	0.481713	0.740173	27.65
RVKLILEYV	Q7L5N1	human	9		1.5	18.7439	19.3624	19.0184	19.4375	17.3836	18.6697	19.3145	19.0399	0.483169	0.688451	24.17
EVYPFGIVGM	O75534	human	10		1.6	17.6453	17.0847	19.805	20.3645	12.0395	18.2419	20.5069	14.3689	0.483346	0.18485	44
KLFGSTSSF	P08174	human	9		1.2	21.654	20.7307	20.3211	20.9601	20.5638	21.9171	21.5498	21.5356	0.483377	1.39001	41.41
FSWEGAFQHV	P26641	human	10		0.9	20.7796	21.0156	21.0756	21.1015	20.2066	20.4067	21.4576	20.5545	0.485459	0.791831	40.52
KKWISLTNF	Q9Y312	human	9		2.2	17.9373	16.2382	16.4512	17.1655	12.9203	16.7731	16.9083	16.3718	0.485533	0.433872	34.06
ATARIFYKL	P07099	human	9		0.3	20.265	19.8484	19.6714	20.5638	17.9024	19.7553	20.0951	19.9882	0.485586	0.636429	26.82
YKIAFPYLY	Q6P2Q9	human	9		0.9	19.4108	19.3255	19.0506	19.2696	15.4799	19.0211	19.3452	18.92	0.485676	0.475465	30.89
FVYENPISL	Q6NTF9	human	9		1.5	17.1257	17.4736	17.185	17.8484	12.4091	17.1655	17.5049	16.8606	0.486213	0.372902	32.99
EVPPPFTLV	Q8NI35	human	9		0.6	20.2302	20.4576	19.8253	19.8066	12.0145	19.895	19.6835	19.624	0.486487	0.206512	22.1
VSFREIVV	Q5TH69	human	8		0.6	16.7073	17.8846	17.0211	17.6731	16.3056	17.3581	17.5731	14.1621	0.486599	0.509877	22.65
KQHYGFVLY	P16278	human	9		1.1	17.6024	17.1457	16.4656	16.977	13.8037	16.9882	17.0319	16.579	0.48671	0.518713	23.33
VTKSYYQKFLPLTQV	Q9BTE1	human	15		2.2	17.9373	19.7699	15.2099	18.6347	14.6169	16.3356	19.5823	12.9702	0.48674	0.247981	41.39
RVFPYSVFY	O15118	human	9		1.5	22.7265	23.2463	22.6584	23.0207	21.9423	22.8113	22.9619	22.695	0.486769	0.806448	31.71
EVYKLLAHV	P08237	human	9		1.6	16.1908	15.9083	16.0102	16.0102	12.1815	15.2512	16.7731	15.3615	0.486883	0.454386	29.38
STIRLLTSL	P49368	human	9		0.8	18.5731	18.392	18.3233	17.9882	15.9859	18.1994	18.6417	17.6662	0.487424	0.617351	29.94
RLIPHVQVF	Q9HD20	human	9		0.7	19.2442	18.2042	18.5878	18.8238	16.4608	18.6593	18.5988	18.4576	0.48775	0.628126	34.12
SAFATPFLVVRHQLLKT	P15954	human	17		2.4	20.5915	17.8361	19.3233	21.8614	21.9061	19.4656	23.417	20.5165	0.488616	2.68185	58.26
RQIEITIY	Q03001	human	8		1.3	18.4004	18.4334	18.2741	18.2604	16.786	18.3452	18.4375	18.0102	0.488697	0.733367	18
ELFPANKQSV	Q7L1Q6	human	10		0.6	18.0951	18.1104	17.6311	18.4616	15.3198	18.0372	17.9937	17.7796	0.488818	0.577547	33.73
ETFPANIQV	Q5VYK3	human	9		0.8	24.1095	24.1565	23.4676	23.7796	22.4751	23.8288	23.7695	23.7389	0.488853	0.744723	37.47
RQFPTAFEF	Q13614	human	9		0.6	21.1143	21.2185	20.9672	21.2066	19.5564	20.9672	21.2361	20.953	0.488856	0.732831	31.28
RQFSTPFQL	Q7Z3K3	human	9		0.8	17.7923	17.1556	17.805	17.2967	14.306	17.5878	17.5432	16.9083	0.489034	0.526293	19.06
QQTVGGVNYFFDVEVGR	P01037	human	17		5	15.8361	14.8582	14.5198	13.1917	14.1277	13.692	14.324	13.5786	0.489065	0.62812	50.46
NVPEGLLATVTV	P54707|Q13733|P13637|P50993|P05023	human	12		1.2	22.2036	23.0592	21.5961	22.1734	21.1395	22.2036	22.0224	21.8839	0.489101	0.734218	28.17
EITALAPSTMK	P60709|P63261|P68133|P68032|P63267|P62736	human	11	Oxidation (M)	1.5	15.3478	15.2549	15.1908	14.8775	15.2549	15.4893	15.1033	17.6024	0.489112	1.61862	18.45
RQFPSAFEF	Q13613	human	9		1.6	18.4046	18.2466	18.0372	18.1002	12.4557	18.0795	17.8238	17.977	0.489329	0.326886	22.76
AIVEALNGKEVAAQVKAPLVLKD	Q99497	human	23		1.1	17.1752	19.1777	17.3056	18.8757	13.2955	16.6523	20.6186	13.6862	0.489389	0.238097	53.92
YTFGRIVIY	Q9UBB9	human	9		2	18.5694	16.977	18.1104	19.0821	17.9316	18.8576	19.3343	19.1655	0.490113	1.5556	33.88
GMYGKIAVM	Q16531	human	9	Oxidation (M)	0.5	19.2673	18.606	19.6645	19.1079	12.2076	19.6204	19.3983	17.3321	0.490508	0.246251	33
GKHFGTILNY	Q9H3F6|Q13829	human	10		0.8	19.0047	18.2512	18.9516	19.0346	17.3056	18.2232	19.1382	18.5842	0.491553	0.708224	29.19
WQKGIGEFF	Q15004	human	9		0.9	19.2232	19.0847	19.5413	19.3012	17.3321	18.9083	19.6971	18.8697	0.491794	0.666278	31.59
PGMPEPTVLSLLWG	Q9P0U1	human	14	Oxidation (M)	2.5	15.7936	14.4541	15.7987	15.2622	17.1946	14.7885	16.3145	15.7706	0.494077	1.61317	40.38
DVVNILVYV	Q15652	human	9		2.8	15.8654	13.8974	16.7987	16.9545	16.6082	16.4153	16.8361	16.9658	0.494135	1.77446	33.96
LAAYHPWVV	Q5TA50	human	9		1.1	18.6453	18.3581	18.8846	19.0238	16.7731	18.6937	18.9516	18.1407	0.494207	0.665195	34.82
EAVSFQHFI	Q99598	human	9		1	18.8965	18.8018	18.3145	19.0559	17.0532	18.6453	18.7471	18.6096	0.49537	0.705458	28.37
NSSPVLSKV	Q9NXE8	human	9		1.1	14.6495	15.5951	15.3887	15.726	13.2688	15.1596	15.2213	15.2137	0.495528	0.648877	24.24
HKFPDEDSY	Q6VY07	human	9		0.6	16.448	16.3937	16.2004	16.4203	15.1869	16.4203	16.2118	16.3021	0.495603	0.792604	26.77
KKIADFLNSF	Q8WUW1	human	10		1.2	19.1206	18.7005	18.9112	19.2208	14.8238	18.7439	19.0612	18.6558	0.496084	0.445303	35.02
EVYPGTYSV	Q9NQ31	human	9		1.7	16.624	16.3216	16.2805	16.786	13.4083	16.624	16.3373	16.1457	0.496262	0.545572	21.62
EVISKTPTL	Q8IUR6	human	9		0.6	17.3752	17.3581	16.8846	17.8667	15.9499	17.3145	17.0102	17.4087	0.497375	0.731886	24.98
NPVDILTYV	P00338|Q9BYZ2|Q6ZMR3|P07195	human	9		1	22.2707	22.1856	21.7675	21.5545	17.7923	21.5165	22.0951	21.6929	0.49868	0.444307	38.78
IIDPGDSDIIRSMPEQTGEK	P62888	human	20	Oxidation (M)	2.3	14.7816	14.9339	11.7773	16.049	14.3786	16.0951	18.4293	14.6426	0.498968	2.83027	20.18
DLFPGAFSKA	Q8TEQ8	human	10		4.1	16.2004	16.9316	17.0743	16.9545	12.4127	16.9431	17.3233	15.2696	0.50147	0.405283	31.16
AAFLKAIGY	O75533	human	9		1.1	21.68	21.2535	22.3538	21.9243	20.7715	21.8073	21.4825	21.6584	0.501567	0.772186	45.94
KIAQQAAKL	Q92878	human	9		1	15.2877	15.4285	15.6855	15.7393	13.2303	15.5537	15.5477	15.2023	0.501619	0.636521	17.2
ETADVIAKV	O43617	human	9		0.6	19.5657	18.2279	19.0795	18.4536	18.8667	19.5375	18.8606	19.8817	0.501668	1.37072	33.53
RKFMTNRLL	P62847	human	9	Oxidation (M)	0.8	20.68	20.68	20.9024	21.2877	20.5915	21.0691	21.8034	21.4476	0.501692	1.26606	26.62
YVTSILQSL	Q69YN4	human	9		1.1	20.0156	20.4576	19.816	20.4775	18.3495	19.8861	20.2877	20.0821	0.502166	0.687615	27.14
FKNKVPEKQKLFQ	P14406|O60397	human	13		0.8	17.8484	13.9926	15.4736	17.7602	18.9229	15.0447	20.8034	17.3495	0.502942	3.39034	45.42
KPGGPMDEGPDLDLGPPVD	Q01844	human	19	Oxidation (M)	1.6	19.0612	19.6749	13.3838	18.2185	13.9759	12.954	17.0847	17.83	0.503304	0.229504	37.22
VASQLPRIF	P35232	human	9		0.8	16.7073	18.1307	17.2696	18.1357	15.9613	16.6096	17.7406	17.4736	0.503449	0.653139	32.98
ESIADMKAFV	Q9NRW7	human	10	Oxidation (M)	2.1	16.8727	17.734	16.6096	16.6024	14.2949	16.92	15.7602	17.4334	0.504629	0.553803	18.18
ETSQAGLFRL	Q07864	human	10		1.5	18.1155	18.0743	17.6523	17.7923	12.6997	17.5878	17.7273	17.8545	0.504642	0.368243	21.71
GKVRTDITY	P62701	human	9		0.5	18.185	18.1104	18.265	18.734	17.9142	18.7073	19.0559	18.963	0.505553	1.26267	25.84
GKLDQPDRFSF	Q12789	human	11		2.4	16.2194	16.1397	16.4925	16.1694	13.2381	16.1615	16.6096	15.5716	0.505939	0.550945	22.43
ISGLIYEETR	P62805	human	10		2.3	14.1674	13.2336	15.2363	13.7185	14.7783	13.9837	14.9885	14.8037	0.506147	1.46367	17.98
SSFPRFYFV	Q14204	human	9		0.5	21.3752	21.7471	21.4118	21.8764	20.6006	21.3592	21.7389	21.4676	0.507115	0.806046	41.08
SAAGIISLL	Q99460	human	9		1.8	16.4415	17.6731	17.6523	17.8113	17.2232	17.83	18.6311	17.8545	0.507147	1.40458	18.3
EVTEFFVTL	Q5T4S7	human	9		0.7	21.4118	20.5545	21.0691	19.8081	20.1332	19.6817	18.9316	21.3211	0.507219	0.61815	33.28
QIFRPDNFVFGQSGAGN	P68371|Q9BVA1|Q13885|P04350|P07437	human	17		1.5	15.3401	16.6662	13.1609	16.4512	14.0096	14.1966	15.9948	12.5501	0.507285	0.430227	48.48
RKGGSYSQAASSDSAQGSDVSLTACKV	P01891	human	27		1.7	13.464	14.8775	14.9996	16.3512	15.4443	15.0205	16.2251	15.9476	0.507445	1.6659	20.3
FLLGPRLVLA	P49755	human	10		1.1	17.9431	18.1605	16.5672	17.4576	12.1963	17.2604	18.7373	15.3092	0.507549	0.31725	24.34
RGTSFLNAY	Q6UWY0	human	9		3.7	16.1946	15.3547	15.4219	15.2887	12.6484	15.6325	15.3853	15.2805	0.510404	0.563197	18.74
DVAPTHILYAV	Q5SY16	human	11		2	17.8906	17.7987	16.9431	17.6523	12.4078	16.977	17.6937	17.4576	0.510562	0.369301	35.83
DTLDPALLRPGRL	P43686	human	13		1.2	17.786	17.4087	16.4153	18.0691	17.4576	17.5049	18.0265	18.9798	0.510595	1.48704	23.75
AKFAEEFYSF	Q96GN5	human	10		2.6	16.6382	15.7706	16.5142	14.8088	14.1908	14.1857	15.5234	16.5834	0.510811	0.569546	31.26
FATPFLVVR	P15954	human	9		0.9	23.8576	25.1371	24.9847	25.3612	23.3778	24.275	25.0609	24.4425	0.510878	0.684873	42.05
RKITTYVSF	Q9UPT9	human	9		1	19.83	19.4435	19.5897	19.7422	17.9024	19.417	19.7439	19.5823	0.511492	0.712052	24.13
DVKFGADARALMLQGVDLLA	P10809	human	20		2.5	13.9773	16.3304	15.4893	17.7602	14.1433	13.6991	17.1155	13.2881	0.511711	0.398378	42.58
ILGPPGSVY	P51965|Q969T4|Q96LR5	human	9		0.7	19.3983	19.3034	19.0292	19.1382	17.8175	19.3688	18.9854	19.1028	0.511885	0.758562	34.76
GQILMPNIGY	P62910	human	10	Oxidation (M)	2.3	16.8846	17.2042	16.5552	14.6096	12.9157	16.5417	15.0701	16.1946	0.512075	0.456001	23.05
RKLDFPSASF	P0DPD8	human	10		1.6	17.9992	17.2042	17.3836	17.4972	12.9467	17.1357	17.83	17.0847	0.512237	0.414148	19.71
QPGVQIPLF	Q15620	human	9		1.3	15.6039	16.9882	16.1053	15.8679	15.4512	16.2659	16.1576	13.3021	0.512251	0.555898	21.26
RKYPENDLF	P29375	human	9		0.8	18.3012	18.0156	17.9826	18.5088	16.183	17.9488	18.1104	18.2922	0.512571	0.674345	22.97
KQSQILLVY	Q96DP5	human	9		2.4	16.786	15.8679	15.2061	15.7471	13.8095	15.4087	16.1733	15.5142	0.512706	0.626186	22.35
PELAVQKVVVHPLVL	P51665	human	15		2.1	15.8989	17.5878	14.3373	17.0532	12.7505	15.1946	17.4736	13.8477	0.513224	0.378213	36.91
KKGIFPETY	Q9H7D0	human	9		1.9	14.5922	15.7524	13.9012	13.5018	10.3106	13.9293	14.0617	14.5326	0.514141	0.426799	21.36
SKKPLILVY	Q8N6M0	human	9		0.5	18.6628	18.3233	18.5582	18.9112	16.9316	18.4536	18.724	18.4375	0.51557	0.718359	22.34
YVIELQHVV	P47897	human	9		1.2	18.1104	18.392	18.1605	18.5545	16.5627	18.2604	18.4616	17.9545	0.516992	0.709771	29.41
AAFPYPMMH	Q7Z6I8	human	9	Oxidation (M)	0.6	20.1581	20.8346	20.4067	20.8802	19.3012	20.5915	20.4676	20.3752	0.517094	0.765243	33.9
KKLVGLESF	O75691	human	9		1.4	14.5746	14.2805	14.8435	15.0189	12.2165	14.6154	14.3718	14.7471	0.51714	0.61914	18.59
IRIDKQPVY	Q9BQI6	human	9		1.1	14.9837	15.1074	15.0617	14.0362	12.2895	14.4532	14.3581	15.1169	0.517301	0.597574	19.62
AGRKLALKTIDWVA	O75947	human	14	Acetylation (N-term)	1.3	19.9171	20.4067	18.7987	20.654	18.5356	19.3386	20.9316	16.0992	0.517834	0.429923	48.58
GAFGLPITV	Q9Y2Q3	human	9		1.2	22.2036	22.4476	23.2535	23.0088	21.7348	22.5983	23.0691	21.6006	0.518131	0.718135	23.82
ETFNVPAMYV	P68133|P68032|P63267|P62736	human	10		1.5	18.7073	15.8894	18.7106	17.1053	16.1576	16.5951	18.528	13.883	0.518687	0.402698	41.6
RQLGSLSKY	Q9Y6W5	human	9		1.5	14.9748	14.8679	14.8088	13.9748	13.9012	14.7936	14.5805	13.8918	0.519488	0.776598	18.22
GDVKPVVSSTPLVDFL	Q12962	human	16		1.8	16.346	19.1704	13.7971	17.68	13.0857	13.6593	18.83	13.5159	0.520265	0.254255	32.53
EVLDFITHL	Q13057	human	9		1.7	15.9431	16.528	15.9316	15.2137	15.2659	16.8238	17.2042	16.5462	0.520597	1.47012	26.21
PPPPPPPPPPGVGSGHLNIPLILEE	Q9Y467	human	25		1.9	20.2764	21.1704	21.1704	21.1457	21.2006	21.2302	21.0559	21.2877	0.520643	1.19161	27.63
TVFEGRIYV	O94889	human	9		2.6	20.5165	19.2255	15.2963	13.2243	17.8484	19.5915	19.1482	19.4232	0.520804	3.82951	22.07
ETVDFWLKV	A8MWY0	human	9		0.8	21.6671	22.2961	21.391	22.2302	16.5003	21.6409	22.1015	21.4221	0.522129	0.358509	35.39
PPGLAVKELK	P63173	human	10		1.2	12.2467	15.0025	14.7366	18.1801	13.4348	13.3175	13.92	14.0307	0.522193	0.388038	27.93
DTHHLVNYI	Q01581	human	9		0.7	18.3752	18.3752	18.3836	17.977	16.8238	18.0265	18.209	18.4087	0.523496	0.752223	25.31
NKYGKGIYF	Q7Z2W4	human	9		1.3	14.2243	13.7363	13.8456	14.6379	12.7897	16.0806	14.6926	17.1655	0.523709	2.10096	20.8
YKIDPSTL	O15294	human	8		0.4	17.392	17.2512	17.0319	17.1257	15.2251	17.2787	17.185	16.9431	0.523747	0.686696	24.86
HIAHIIELL	P78362	human	9		1.4	18.0899	18.2279	17.3145	18.5049	13.0814	17.9373	17.8727	17.8175	0.524618	0.390374	26.75
ETHFGFETV	Q5HYK3	human	9		0.5	20.4775	20.6276	20.2066	20.6714	19.9459	20.3752	20.3962	20.5356	0.525245	0.881158	36.05
YKVEYPIMY	O14880	human	9	Oxidation (M)	2.1	20.5545	20.1457	20.2535	20.2302	19.2161	20.1946	20.5069	19.9882	0.525326	0.80132	32.94
IVDVWHPELTPQQRRSLPAI	Q12797	human	20		1	15.4415	17.0319	14.4178	17.7471	12.6481	14.7986	17.7667	13.4346	0.525438	0.354149	32.91
AQWRPVAY	Q8WWB7	human	8		1.6	16.0102	15.3819	15.5049	15.8287	14.4186	15.6991	16.0511	14.726	0.525592	0.728135	29.94
AFQKAVKGTILVGGGA	P43304	human	16	Acetylation (N-term)	1.2	15.6937	18.0532	17.7471	18.1357	14.575	16.9545	17.7667	16.4153	0.525897	0.507129	39.07
RECPSVLEY	Q9Y617	human	9		1	17.5657	17.7537	15.9385	18.0102	15.3373	16.3163	17.1556	17.4972	0.526107	0.59857	17.14
NADMNTFPTFKFEDPKFEVIEKPQA	P18859	human	25	Oxidation (M)	3.2	16.6937	19.1181	15.8163	20.3211	12.7886	18.1002	19.0769	13.6686	0.526187	0.236724	52.08
NKYMGLTQF	Q16665	human	9	Oxidation (M)	3.3	20.895	20.9388	20.8651	21.343	19.1257	21.1886	21.0359	20.5638	0.526229	0.6916	31.98
EIFQKPFQTL	Q6DD88	human	10		0.5	22.1269	22.3778	22.1174	22.4476	20.5069	22.0723	22.4526	22.0918	0.526265	0.713746	36.71
EALPFIQRV	Q5TA50	human	9		2.8	14.5746	16.8965	16.68	16.8965	12.7877	15.5597	16.786	15.4445	0.526487	0.460911	21.82
LYFGSAFATPFLVVRHQLLKT	P15954	human	21		2.9	16.3735	15.758	14.726	18.8757	19.1257	15.8533	20.1457	16.5597	0.526522	2.80463	42.6
FSEGDGFAEDPTISLLTGSEPPKAKDPTVS	Q00613	human	30		1.5	18.9516	19.2372	19.7683	20.5356	13.5044	19.0743	20.5915	18.392	0.526535	0.300899	56.05
MQYPGRSLVF	Q9GZR7	human	10	Oxidation (M)	0.7	19.4395	19.9098	19.6817	19.8191	18.0847	19.3731	19.714	19.85	0.526654	0.728451	28.71
GRSKGFGFVCF	P11940|Q9H361|Q13310	human	11		1.9	16.9316	17.8787	15.8287	18.3189	12.5687	15.9748	17.9937	16.7471	0.526661	0.374127	21.32
ESSQVLYKL	Q6YHU6	human	9		1.2	17.2877	18.0372	17.6096	18.0638	15.9036	17.5507	17.3495	18.0211	0.526789	0.686162	22.48
DTFSVIKEV	O00534	human	9		2.1	17.6168	17.2967	17.9142	17.2137	16.7073	17.4496	17.4087	17.417	0.526951	0.832368	22.73
KEYERAIIF	P27105	human	9		0.6	21.6757	20.8113	20.9742	21.4273	19.3857	21.1143	21.2877	20.9812	0.526991	0.692607	30.17
GQISGLNVL	P38646	human	9		1	16.034	15.6579	16.3971	15.9882	13.3378	16.3356	16.6937	13.9593	0.52711	0.522069	30.43
KKDPNFKGF	P49792|P0DJD0|P0DJD1|Q7Z3J3	human	9		0.8	16.7471	16.6382	16.8238	16.734	15.6523	16.6662	16.8606	16.5731	0.527167	0.813539	19.24
GPLPRTVELF	Q9Y2Q3	human	10		1.4	15.9339	16.9992	15.3339	17.1357	12.7818	13.2097	18.3538	15.1649	0.527368	0.360202	27.88
LAVENELQGSVT	Q12769	human	12		1.4	16.92	16.7471	16.2004	14.9356	13.2969	15.3373	16.8361	15.5627	0.527464	0.520337	17.8
RQFEFSVDSF	Q96IP4|Q8NEK8|Q5VWP2	human	10		1.5	19.1357	17.7406	18.6628	16.7471	12.3047	17.6662	17.2877	18.4775	0.527929	0.321413	33.61
FVNDIFERI	O60814|Q93079|P62807|P58876|Q5QNW6|Q99877|P57053|Q99880|Q99879|Q16778|P06899|P23527|Q8N257|P33778	human	9		0.8	27.5165	27.7195	27.4551	27.8504	26.673	27.3662	27.673	27.7064	0.528477	0.823172	38.07
RLLSGHTCF	P08174	human	9		2.2	16.2175	17.4576	13.2288	18.2787	16.8846	16.5937	18.5988	18.4456	0.530581	2.52277	26.71
RKDEIGHIL	Q8N3C0	human	9		0.5	16.8361	17.0638	16.7731	16.977	15.624	16.8484	16.9316	16.8484	0.531947	0.784897	20.26
RQIPLAVLF	P04920	human	9		0.7	19.2419	18.8757	18.417	19.1704	13.7777	18.8361	19.0265	18.5204	0.532165	0.382606	22.14
EVSRISEVL	Q07065	human	9		0.5	19.5582	19.3473	18.7602	19.3408	17.68	19.3321	19.209	18.9686	0.532297	0.729902	23.77
AKDVKFGADARALMLQGVDLL	P10809	human	21		1.9	18.1655	19.1407	17.8545	20.6971	14.194	18.8727	20.9388	13.5418	0.532439	0.236902	44.7
AQFPNGPQF	Q99595	human	9		1.3	20.4067	20.1457	19.8003	20.0691	19.0847	20.0691	20.0691	20.0156	0.533827	0.814624	37.68
HVSQIFNMI	P52732	human	9	Oxidation (M)	1.1	18.8636	19.1181	18.0795	18.3189	13.4165	18.4004	18.2326	18.7373	0.534057	0.379365	33.3
YASDVQLIL	Q8NHQ8	human	9		0.9	19.5526	20.4972	19.5601	20.1946	19.5988	20.5261	20.6886	20.4676	0.535209	1.29159	30.79
YVGEIIGKRGIIGYDV	O75964	human	16		0.8	23.8093	25.6513	24.3239	25.7796	20.7876	24.8717	25.9225	22.5475	0.536185	0.389933	55.8
TKLGKPFKY	P63172	human	9		0.8	18.9965	19.1482	19.68	19.185	18.1507	19.209	19.4354	18.8392	0.536877	0.787944	28.72
EVTNIKKTL	Q9H9Q2	human	9		0.7	17.528	17.7073	17.3233	17.4496	15.8606	17.3581	17.1556	17.7987	0.536954	0.727588	22.11
ISEPVNREPPSREAQLLTLQNTSEFDIL	P43304	human	28		2.3	16.8238	20.7223	17.3145	20.3101	13.4131	18.0047	21.0359	13.685	0.537515	0.209062	44.34
YALPHAIL	P60709|P63261|Q562R1	human	8		0.9	17.3408	16.7602	16.8727	15.9658	14.0189	16.8484	16.8484	16.0826	0.53762	0.580243	25.62
YAFPKSITVF	P53985	human	10		1	19.8392	20.5731	20.4273	20.3101	19.0292	19.9742	20.5165	20.1079	0.537751	0.768188	38.49
KLFPKGTIF	O43683	human	9		1.4	17.2512	16.1457	16.4909	16.5672	12.8638	16.5356	16.6523	16.3391	0.539014	0.494472	17.84
KKIPGIYVL	P50897	human	9		1.2	16.9992	15.5447	15.7099	16.1033	15.6183	16.9431	16.9083	16.8606	0.539247	1.40763	24.33
FQYEHILSF	Q9HD67	human	9		1	18.5318	18.6523	18.3962	18.547	17.0211	18.1655	18.5582	18.7173	0.539498	0.749337	29.76
RQHPIQVFY	Q9H6R0	human	9		0.7	18.6766	18.4211	18.4536	19.0479	17.0951	18.4496	18.7537	18.5582	0.540767	0.739352	29.54
RGNIFLTSY	O15031	human	9		1.2	17.5432	16.0189	16.253	16.1497	13.5961	16.4496	16.1615	16.4334	0.547903	0.562121	24.49
LLPAGWILSHLET	P10176	human	13		2.5	17.5582	17.6593	14.8416	18.0319	12.2853	13.611	18.9373	16.2288	0.54991	0.29584	39.42
STGDIIQFI	O14802	human	9		2.3	15.5597	13.2478	15.1517	15.2907	12.8931	13.5301	15.8238	13.4263	0.550216	0.538064	20.54
EVVEFAKHI	P20393	human	9		1	15.6855	15.3718	15.7018	16.9316	15.4704	16.5219	16.6382	17.1752	0.550239	1.44269	24.09
THVETLLTF	P78536	human	9		3.5	15.2732	15.6551	15.5922	15.6068	13.5803	15.5204	15.8679	14.9792	0.550283	0.685449	20.24
RQYAKDIGF	P62273	human	9		0.6	20.0821	19.8408	20.2419	20.4067	19.6954	20.9098	20.68	20.5261	0.550313	1.23968	31.81
DAFPEAIIV	Q16795	human	9		2.2	14.3138	16.8846	17.4736	17.3408	13.2082	15.5567	17.4576	14.9005	0.550839	0.428554	23.45
RKAAITIQSSY	Q8IZT6	human	11		1	15.6183	14.7987	15.3615	15.4925	13.1868	15.2475	15.3547	15.1517	0.550859	0.66776	23.56
IIYPTPKVV	Q6YBV0	human	9		1.2	16.3529	17.4496	17.5878	17.4415	12.1897	17.0102	17.83	16.3233	0.551082	0.386977	27.71
KARVVLKY	P49458	human	8		0.4	15.5864	15.0189	15.8213	15.8654	14.1517	15.0058	15.4987	15.8606	0.551121	0.735195	17.91
LTVPFARYL	P49590|P12081	human	9		1.1	18.0638	19.1407	18.7173	19.0211	16.8113	18.392	19.0691	18.392	0.551161	0.673795	23.25
YKIKYPENF	P62136|P62140|P36873	human	9		0.6	21.1269	20.1457	21.0493	21.0493	19.2302	20.7056	20.9812	20.5261	0.551391	0.715981	40.61
EVAPSFGTLL	Q5SRE5	human	10		0.6	23.4041	23.895	23.7492	23.9584	21.7675	23.3511	24.2679	23.3511	0.551499	0.67489	39.3
ESADLIHWL	Q8NF91	human	9		1.4	17.6453	15.4704	17.4496	16.734	17.0532	17.6662	17.3667	17.3752	0.551606	1.45449	36.42
KKKYPYWPHQPIENL	O75947	human	15		1.8	18.0156	16.68	17.1946	18.0156	15.3443	17.392	17.5731	17.0211	0.551837	0.640006	25.17
MIDVTKSYYQKFLPLTQV	Q9BTE1	human	18	Oxidation (M)	3.1	13.8046	17.4334	15.5834	16.1635	12.5185	14.3344	17.5731	12.597	0.551917	0.355894	24.47
KKYPFILEV	A8MTT3	human	9		0.4	20.4676	20.1825	19.9258	20.0821	12.2116	19.9882	20.1206	20.002	0.551935	0.235869	28.78
ESVKIAFAV	Q6IA86	human	9		0.8	19.5564	19.0976	19.3101	19.2208	18.0743	18.7634	19.2326	19.6347	0.552588	0.773794	23.71
TVANIPEKI	Q9H0A9	human	9		1.2	15.0232	14.7046	15.6964	16.311	14.8679	15.9815	16.9083	16.3512	0.552685	1.50882	21.23
ADQLTEEQIAEFKEAFSLFDKD	P0DP24|P0DP23|P0DP25	human	22	Acetylation (N-term)	0.6	13.7225	14.0573	13.4383	15.9748	12.5232	13.6096	14.003	14.1674	0.552988	0.606089	51.86
FYVGEIIGKRGIIGYDV	O75964	human	17		1.2	20.8876	23.5638	21.1206	23.48	18.3408	22.6992	22.7512	19.6329	0.553013	0.377103	53.28
GKVFSRITY	Q5HY98	human	9		0.7	17.68	17.6168	17.3581	17.734	16.1257	17.6311	17.4252	17.6311	0.553298	0.76104	24.16
ATYNEIVTF	P51114	human	9		1.4	15.9339	15.1556	16.3092	13.0964	13.4203	13.2667	15.6183	14.3866	0.553803	0.517343	21.9
PPPPPPPPPPPPPPPPPPPPP	Q9NP73|Q9Y6V0	human	21		2.7	15.2949	16.734	16.3216	17.2232	15.1869	15.9567	15.0992	16.8727	0.554262	0.653141	28.65
KKHSQFIGY	P07900|P08238	human	9		0.9	17.1053	16.2823	16.624	17.2604	15.1236	16.1155	16.6523	17.2512	0.554799	0.691429	21.1
FLITQLKML	P03928	human	9		3.6	17.3495	18.6835	18.805	19.7796	12.0695	17.5127	19.417	18.3836	0.554909	0.285454	30.84
KAFDFPSSF	Q7L945	human	9		1.5	17.9545	15.1196	17.1155	14.1196	13.4554	14.5018	14.0004	17.2232	0.555316	0.411205	30.21
GQYPTQPTY	Q15038	human	9		0.5	21.8073	21.928	21.8538	21.4874	20.7307	22.1765	21.4476	21.4118	0.55549	0.796926	41.88
ETSPVLQKL	Q9NRR4	human	9		0.6	21.8269	21.632	21.1886	21.5823	20.2066	21.4972	21.5685	21.4676	0.555501	0.77245	36.82
HKVDLPFQEY	Q96S16	human	10		2.3	17.9545	16.7602	17.0211	17.4736	15.8894	17.1155	17.4972	16.8846	0.555536	0.729186	33.11
EIIGKRGIIGYDV	O75964	human	13		1.2	14.303	15.7313	13.7099	16.2213	12.3837	14.3107	15.3684	14.2903	0.555654	0.53473	22.71
KKVGIVGKYGTRY	P61513	human	13		1.3	19.8965	19.3012	19.9882	20.3962	19.6628	19.9601	20.7056	20.7389	0.555724	1.29354	41.39
GPKPQVPPK	P98174	human	9		0.8	18.2922	18.0426	14.0362	17.4252	15.7126	13.5415	14.2307	18.2558	0.555827	0.350163	19.46
APVKKLVVKGGKKKKQVLKFTLD	P35268	human	23		0.9	15.5805	13.9291	16.5447	15.9106	16.6382	18.1457	14.6883	16.2769	0.555828	1.92654	18.42
VTAKVFFDV	P45877	human	9		1.9	17.3495	17.5731	13.3304	16.3598	13.7719	15.5805	16.5018	13.7604	0.556162	0.420585	35.73
RQAGLSYIRY	P56381|Q5VTU8	human	10		1.5	17.7005	17.8606	18.0743	17.714	16.253	17.6662	18.1507	17.5356	0.55624	0.739204	34.37
IKDNVVIVY	Q9Y2T2	human	9		0.7	20.5261	20.1457	20.002	19.9882	18.6971	20.1704	20.4273	19.6852	0.556453	0.747163	22.13
STFDWKNNPLFV	Q9H6R4	human	12		1.4	18.2419	18.1053	18.5842	18.6558	17.0102	17.9658	18.9258	17.9545	0.556496	0.740851	42.09
STIGIHPVC	Q16881	human	9		0.7	16.6662	18.2832	15.6125	19.3624	18.3836	17.5878	18.8876	18.7731	0.556516	1.90129	20.39
KGRVFEVSL	P61247	human	9		2.5	14.2451	14.5104	15.7628	16.6523	17.2967	12.6291	19.4913	18.5582	0.556761	3.25169	23.11
RTTDIVIRI	Q9C0C9	human	9		0.8	20.3101	20.5731	19.9882	20.9672	20.3101	20.5915	20.9316	21.1946	0.556819	1.22884	29.4
HAAPFSKVL	P34932|Q92598	human	9		2.2	16.2326	16.8113	16.448	17.4576	15.0276	16.7602	16.5582	16.5687	0.556949	0.702855	29
ALLPSFSTF	O43474	human	9		2.9	16.2604	14.3274	15.5656	14.1182	13.1241	17.7005	17.8965	16.6662	0.557155	2.42659	20.89
HQAIHTIEF	Q13488	human	9		2.3	18.392	15.8312	16.3853	17.2326	15.5864	17.1053	15.0352	16.9431	0.557286	0.57722	27.17
MTPEIIQKL	Q9UMS4	human	9	Oxidation (M)	2.9	25.1488	24.848	24.4862	25.2426	23.8288	24.7024	24.9043	24.9716	0.5573	0.795731	40.25
ELSDVLIYL	Q9H773	human	9		1	20.4576	21.4775	20.5915	13.5299	20.5731	21.0559	20.6628	21.5213	0.557463	3.83472	21.65
TLADVLYHV	Q9UBL3	human	9		0.7	20.9601	21.0426	20.3752	20.9098	19.528	20.6886	20.9951	20.5915	0.557526	0.77318	31.32
PPQRTAGVKVETTEDLVAKLKEIGRI	P38117	human	26		1.5	19.7923	19.6453	18.7373	20.3211	18.209	19.6276	18.8667	19.7488	0.557636	0.70173	21.46
FSVVPSPKV	P68371|P04350|P07437	human	9		1.9	14.3093	14.5627	14.8386	14.2446	12.6514	14.2749	14.8965	14.063	0.55774	0.698641	25.48
HPASVIFTV	Q9H869|Q3T8J9	human	9		0.7	17.2137	16.4415	16.8727	17.0847	15.1074	16.8606	16.8361	16.8484	0.557846	0.712016	27.57
RKIFPSVIKY	Q8IWV7	human	10		0.5	19.3773	18.5432	18.624	18.7764	17.0743	18.6869	19.0453	18.5394	0.559215	0.710181	35.87
KQFEKQVEL	Q14204	human	9		0.8	18.2787	18.0532	18.1752	17.9992	16.6096	18.4775	17.8113	17.9431	0.559344	0.74939	22.66
ETSALHIVV	Q8TCT0	human	9		0.5	19.4354	18.8936	18.5356	18.9937	18.1104	18.7373	18.9545	18.9287	0.559464	0.822528	21.13
ARNLSDIDLMAPQPGV	Q96B49	human	16	Oxidation (M)	1.7	13.8275	14.5502	13.9716	15.9859	14.6569	16.2787	19.3408	13.639	0.559611	2.62989	38.12
FKGELIHVF	Q9H0P0	human	9		0.9	19.6168	19.3815	19.2627	19.5657	17.8545	19.2018	19.6132	19.4516	0.55969	0.744119	30.47
STIFPLDGV	O60318	human	9		0.6	19.4756	20.1206	19.5451	20.1206	17.4893	19.6697	19.9882	19.615	0.559798	0.64846	31.45
KQISVGFIGY	Q13823	human	10		0.6	19.9171	19.4716	19.8097	19.853	18.5049	19.4952	20.0426	19.597	0.560221	0.783002	36.69
QTHSVFVNV	Q9Y3A5	human	9		0.4	20.1457	20.0821	19.4913	20.002	18.5768	20.0156	19.9214	19.6937	0.560597	0.769303	30.42
IQRTPKIQVYSR	P61769	human	12		0.7	15.9859	15.5018	16.1277	16.1477	13.9059	15.3127	15.7911	16.4366	0.560599	0.669338	23.29
TAVGITVVM	Q9UPY5	human	9	Oxidation (M)	2.5	15.3594	15.9499	15.5035	14.893	12.2618	15.9499	13.4737	16.0319	0.560705	0.500989	22.76
YSHLVPVY	Q6P2Q9	human	8		0.8	16.5805	16.5537	16.4004	16.7602	14.1115	16.5402	16.8238	16.2363	0.56072	0.639146	29.83
YTSSIGIGV	Q9BSY9	human	9		1.9	16.4878	17.6096	16.7207	17.4087	13.3385	17.0743	16.7073	17.1457	0.560804	0.503382	27.1
RKLDPPGGQFY	O95400	human	11		0.6	22.6562	22.4273	22.5165	22.5983	21.6051	22.5451	22.5261	22.5333	0.560806	0.84254	45.2
DVVDEELSKLGL	P36776	human	12		0.8	17.5878	18.3321	17.7602	14.863	13.494	17.2419	18.2558	13.461	0.563939	0.348058	46.4
RQFGPYRLNY	O15213	human	10		1.6	15.8654	15.7287	15.5834	15.4799	13.9567	15.7471	15.718	15.4415	0.564494	0.732798	28.37
EVTEFISKL	Q8WYQ9	human	9		0.7	16.8113	13.5633	16.6937	14.565	13.8581	14.8695	14.7237	14.7257	0.564511	0.549393	19.32
EVAPPTPLTP	P48730	human	10		1.5	16.0383	16.3391	16.9083	17.417	14.643	16.1733	16.8238	16.6523	0.564701	0.658567	29.88
KKIEDLIKY	O75935	human	9		0.6	23.9316	23.5869	23.6757	23.7695	22.4196	23.6757	23.8858	23.5869	0.564776	0.785162	33.11
EVIAEAVGV	O15226	human	9		0.5	19.0047	19.3365	18.963	19.4252	18.0795	19.1801	19.2604	18.9882	0.564871	0.809278	23.15
ESVSLLWKV	Q14667	human	9		1.4	16.2895	16.0036	16.4783	17.1053	15.3478	16.4862	17.0743	14.0504	0.56492	0.603107	25.28
GKYGDLDSSLISF	O95985	human	13		2.1	16.456	16.525	16.1791	16.1752	11.3544	16.1888	16.8484	15.7731	0.565015	0.408203	21.28
YQYPRPLLI	Q96SN7	human	9		0.9	19.0372	19.586	19.3667	19.692	12.954	19.2535	19.7389	19.0769	0.56508	0.315423	32.18
DVVGVSFHV	P11926	human	9		0.9	16.3426	17.2326	16.4783	17.4893	16.4592	17.1357	18.5545	17.5432	0.565318	1.45142	29.92
GKRIGVFSY	Q01581	human	9		0.6	21.0493	20.5731	20.8727	21.0493	19.4067	20.8191	20.7796	20.9672	0.565789	0.76157	30.2
AKDVKFGADARALMLQGVDLLAD	P10809	human	23		1.3	20.9882	20.6628	20.6453	21.9637	16.4021	20.9672	21.7995	20.0292	0.566021	0.415961	47.27
GQIPQILYY	O75592	human	9		1	17.0951	16.9882	17.2787	17.5049	13.4003	16.9083	17.8545	16.68	0.566409	0.497956	26.1
NTAKILAKL	P51648	human	9		0.7	17.624	18.0638	17.4893	17.8606	15.8918	17.5127	17.6869	17.9601	0.567402	0.708791	29.79
TLPHFISPYL	Q9H583	human	10		2.1	16.4021	17.1053	17.3581	17.7537	14.4512	16.5417	17.417	17.1946	0.567412	0.593092	32.52
HKGFAFVEY	Q9UHX1	human	9		0.6	19.3255	19.0129	19.2326	19.2279	17.5432	19.0743	19.4676	18.9658	0.567466	0.738674	24.45
EVMKYITSL	P11586	human	9		1.4	18.5088	17.2232	18.6971	19.2787	16.6382	17.714	19.5375	16.3632	0.567613	0.549543	30.37
ESISLVTQI	Q9NW68	human	9		1.8	16.9882	17.5507	16.786	17.5204	12.2502	16.9083	17.528	17.0319	0.567696	0.411311	21.3
GKFGHEFLEF	P61326|Q96A72	human	10		2	18.0795	17.92	18.1357	18.1898	14.8188	17.7073	18.3962	18.0319	0.567872	0.557593	28.43
FLLPAGWILSHLETYRRPE	P10176	human	19		1.4	18.9373	16.3074	16.5018	19.805	18.3794	17.6662	21.8802	18.8697	0.567916	2.4811	36.36
RQIVSGLKY	Q9NYY3	human	9		1.5	17.4004	17.1357	17.2232	16.8965	12.2046	17.1556	17.2696	16.9545	0.568299	0.415264	20.76
ETILETQKV	Q96Q89	human	9		0.7	16.3769	17.6382	17.3233	17.6593	11.9503	16.977	17.2512	17.3145	0.569102	0.38524	25.24
EVFPEFAAA	O15294	human	9		1.2	18.3365	18.6204	18.6593	19.2066	14.0862	18.624	18.6024	18.7634	0.569267	0.439313	31.3
KKHPELITF	Q9NUY8	human	9		1.5	15.7987	15.6125	16.0511	16.4004	13.1548	15.5775	15.7126	16.4219	0.569523	0.595036	25.75
EVHWSLISV	Q9H4L4	human	9		1	18.5394	18.8175	18.6276	18.8906	17.7073	18.7892	18.8965	18.3277	0.57148	0.818686	29
ETFNVPALFI	P42025|P61163	human	10		2.2	17.7537	16.5432	17.8175	14.6662	17.9601	17.4576	16.6937	17.9083	0.571674	1.75295	37.1
FKRISEQF	P68371|Q9BVA1|Q13885|P04350|Q9BUF5|P07437	human	8		1.2	16.508	16.2118	16.977	16.7471	13.3188	16.5761	16.68	16.4736	0.571773	0.555216	20.77
YQYPPPPPPPPPS	Q92841	human	13		1	13.92	17.0951	14.2537	13.3304	14.1973	14.013	13.7701	13.0532	0.571877	0.539092	37.05
TKVPFPLTL	Q9P0I2	human	9		0.7	16.9545	17.528	17.6024	17.2137	13.4424	17.4496	17.805	16.5127	0.572138	0.492348	27.74
RKYEYLMTL	Q96IP4	human	9	Oxidation (M)	1.3	18.5127	18.2466	18.7955	18.8423	16.1053	18.3495	19.0847	18.1994	0.573944	0.630898	17.42
YKKPDVPLY	Q9NR48	human	9		1.1	17.5127	17.0743	17.2787	17.805	15.0659	17.2137	17.4972	17.4415	0.574126	0.653799	22.42
RQGTPLIAF	Q2NL82	human	9		0.7	22.7077	22.3805	22.4701	22.7735	21.0756	22.3045	22.8132	22.5356	0.574138	0.757493	24.46
RHSLPLQSF	Q9H7P9	human	9		1.3	18.3495	17.786	17.5127	18.0156	15.7961	17.9545	17.92	17.7537	0.574313	0.678363	25.39
SVYPNGHFV	Q8TF46	human	9		0.3	18.4496	18.5545	18.4536	18.7634	17.0951	18.0951	18.9826	18.4129	0.574326	0.753201	31.51
RKFDAPFTL	Q8IY50	human	9		0.8	20.1079	19.7173	19.8081	19.615	19.3211	20.2535	20.4067	20.417	0.57444	1.2205	27.83
RKFKEAERLF	Q9HAF1	human	10		0.9	16.8727	16.5477	16.8484	17.0847	15.4054	16.6523	16.9658	16.8113	0.574698	0.768595	19.66
EVFNDVRLL	P52907	human	9		4.5	14.0447	13.3861	15.0014	14.4704	12.7614	13.9106	14.7471	13.2597	0.57564	0.680207	22.82
AKFFTESRL	Q7KZF4	human	9		0.5	18.1994	17.2419	18.0211	17.9373	16.1236	17.6453	17.68	18.0319	0.575977	0.717114	19.65
AHIIPFLG	P50897	human	8		1	14.2697	17.8906	16.6662	18.5049	13.4264	15.8037	17.7796	15.0544	0.576041	0.401419	27.21
VKFGADARALMLQ	P10809	human	13	Oxidation (M)	1.6	19.4991	21.1946	19.0265	20.9742	17.9373	19.6417	21.5592	16.8727	0.576079	0.444153	23.36
SSYLFIVKY	Q96QD8	human	9		4.5	18.4656	15.9408	17.4815	15.6154	16.3145	15.183	15.709	17.1155	0.57618	0.576217	33.75
YGYEHILTL	Q96AX1	human	9		0.7	19.668	19.9601	20.1206	20.1581	18.7602	19.7634	20.265	19.7634	0.576328	0.790768	31.09
ETAQAIKGMHI	P18621	human	11	Oxidation (M)	0.7	22.3484	22.3211	22.3266	22.9637	22.1946	22.6714	23.1565	23.0088	0.57851	1.20404	44.38
KKIYLQDEF	Q8WU10	human	9		1.1	16.3443	15.8823	16.3684	16.6937	14.0362	16.0806	16.2382	16.5372	0.578529	0.660148	31.92
TVTDVVRFI	Q5VUG0	human	9		1.1	19.6645	19.5564	19.1605	19.0319	17.8484	19.1922	19.7699	18.8667	0.579008	0.740195	28.72
SQGPTLQF	Q15022	human	8		1.3	17.3408	16.8361	17.6937	17.5657	15.3056	17.392	17.4252	17.1357	0.58097	0.685657	22.65
KKPFTPVKY	Q9Y285	human	9		0.5	15.2099	14.5204	15.4608	15.3294	13.3853	14.4383	15.1946	15.4544	0.581001	0.701265	24.05
YTINIHKRIHGV	P62899	human	12		2.2	14.2783	12.891	14.3678	14.7739	12.8086	16.8113	15.1357	15.2586	0.581255	1.89975	22.74
DVATITKTVV	P57740	human	10		0.6	19.6523	19.2581	18.9601	19.5489	17.8787	19.2326	19.417	19.3079	0.581532	0.760055	42.33
SAVGLTAYV	P33991|P49736	human	9		0.4	19.4815	19.6749	19.2442	19.4854	17.7537	19.5601	19.3794	19.4375	0.581701	0.73773	29.5
TQMPDPKTF	Q9Y5V0	human	9	Oxidation (M)	0.4	18.8697	20.2764	20.7955	20.5823	18.3452	20.3321	19.9185	19.4835	0.582686	0.654668	31.25
RKAGTVMFEY	Q12769	human	10	Oxidation (M)	1.6	17.3408	16.8606	17.2512	17.1946	11.6839	17.4252	16.9992	17.0319	0.583602	0.385083	19.56
IVTEIISEI	Q9BPX3	human	9		0.8	20.2302	20.4676	20.3101	20.2989	19.9601	20.5261	20.6714	21.1519	0.58394	1.18977	20.15
AESDWDTVTVLR	O60869	human	12	Acetylation (N-term)	0.6	14.2989	15.1849	16.068	16.6937	13.4907	14.347	16.0688	15.2788	0.585302	0.588426	38.1
FYVPGVAPINFHQND	Q92544	human	15		2.2	16.3598	14.0228	15.4956	15.3786	12.6978	12.8516	16.7987	14.6269	0.585741	0.476154	37.92
MASRVLAAL	Q8N511	human	9	Oxidation (M)	1.2	17.7005	17.8423	13.5796	18.417	17.0102	18.3836	18.4496	18.3495	0.58598	2.2398	17.47
MVFKPSDVMLV	Q8WWM7	human	11	Oxidation (M)	3	17.9083	18.6204	13.2124	16.8113	12.3875	17.185	13.1772	16.9083	0.586278	0.302794	18.97
RKDLFIATY	P32121	human	9		1.3	18.3667	16.1927	17.7273	16.8727	13.2809	17.2512	16.3853	17.7987	0.588145	0.463034	22.11
DVINVFHRL	Q96S94	human	9		0.9	20.953	21.0756	20.7056	21.2593	18.9992	20.7955	21.2006	20.9459	0.58816	0.700734	32.31
ISAPLVKTL	P30305	human	9		0.5	20.417	20.5451	20.5731	20.8346	19.4375	20.5356	20.9672	20.0821	0.588325	0.791769	32.89
EIAFIPNDV	P43246	human	9		2.1	16.7731	16.3752	16.9083	16.6096	12.275	16.9316	16.7731	16.275	0.590768	0.465586	28.63
GKLIFPREF	Q8N2K1	human	9		0.6	19.7764	18.7073	19.5915	19.6114	18.2604	19.2855	19.4273	19.2764	0.590951	0.779567	25.7
VGIPHIRWY	P48729	human	9		2.3	18.9142	19.5545	19.9054	20.0559	17.9601	19.4046	20.1581	18.805	0.591642	0.694702	28.56
SQFPQPQHF	Q9P215	human	9		0.6	18.6168	18.5915	18.8361	18.786	17.4972	18.5842	18.8113	18.7073	0.592229	0.807959	29.74
HQYSIQVAF	Q5VSG8	human	9		2.7	17.805	16.92	17.0211	16.977	13.1066	17.2604	17.1357	17.1155	0.593774	0.490998	28.2
DTIGDLKKL	Q9BZL1	human	9		1	18.7634	14.7523	17.6937	13.8765	12.2214	14.1984	18.2696	13.464	0.593777	0.300797	20.73
FKIFPLLGL	Q9H9E3	human	9		1.1	15.2061	16.2493	15.5477	15.8751	14.5204	15.768	15.3339	15.7885	0.593803	0.775456	21.21
MRYVASYLLAALG	P05387	human	13		0.5	14.5213	14.7678	18.5049	18.3538	12.2019	18.3189	14.0467	14.9333	0.594463	0.316058	21.09
KAKDPFAHL	P26641	human	9		2	17.4972	17.9658	18.0211	17.6096	17.6731	17.7406	19.5768	17.9545	0.594618	1.37825	34.7
PSPEIEGDLQPATHGSRFYFWT	P51970	human	22		3.3	18.3752	18.5878	18.0102	17.8906	13.4095	18.0372	19.0047	17.5049	0.594958	0.427249	36.62
TLTSKLYSLLFRR	Q9UDW1	human	13		1.4	17.1053	16.4878	17.7273	18.8545	13.5025	17.6453	17.2787	17.3752	0.595151	0.468675	31.59
ALWKQFQSF	P24001	human	9		3.1	16.2004	17.2042	16.9431	17.1357	11.969	16.6068	17.2232	16.7471	0.595298	0.425049	32.62
ALTNGIYPHKLVF	Q02878	human	13		2.7	13.6388	15.1791	12.4944	17.0102	14.8138	17.0951	18.8876	13.571	0.596345	2.85059	33.73
ETANKIFMV	Q14680	human	9	Oxidation (M)	0.6	21.7265	21.6051	21.1519	21.5869	20.2989	21.391	21.502	21.5915	0.596445	0.800101	32.7
KNAPALISEY	Q8IWB1	human	10		4.2	17.185	16.7207	14.0778	14.7576	15.7628	12.745	12.3718	16.6937	0.597079	0.408399	26.19
FLAEIFKKI	Q14008	human	9		1.7	16.624	17.7005	17.7273	18.4334	12.4147	16.4431	18.4415	17.714	0.599663	0.387436	35.96
KLYRPGSVAY	P53396	human	10		0.4	17.6382	17.1946	17.7073	17.7796	15.7961	17.6024	17.4496	17.6523	0.600237	0.729612	26.57
DSVLIIETV	Q4KMQ1	human	9		1.6	17.8361	19.1605	18.2741	18.5805	14.1115	18.4415	19.0925	17.714	0.600405	0.459148	28.93
RSFPGFQAF	Q01780	human	9		0.8	20.0951	19.8636	20.1206	20.0691	18.4004	19.8742	20.2535	19.9742	0.600519	0.751831	25.86
EAMPSLKITNDYI	Q8NC54	human	13	Oxidation (M)	2.1	18.0795	20.0951	18.2696	18.5545	13.0048	18.8484	18.0743	19.1556	0.600838	0.358765	31.6
HTVGELIEV	Q9Y6D9	human	9		0.6	20.4067	20.0691	19.9214	20.3101	19.4775	20.1825	20.2302	20.0156	0.602169	0.870352	25.2
GQISPLLAV	Q12887	human	9		0.8	17.1357	16.7207	17.0102	17.3495	13.9599	17.0638	17.2419	16.8727	0.602205	0.58665	21.43
YKRNPILRY	Q9HD67	human	9		0.3	16.1536	16.0319	16.008	15.846	15.4831	15.7099	16.0532	16.1457	0.602333	0.893858	19.97
ISWYDNEFGYSNRVVDL	P04406	human	17		1.1	14.5198	14.9882	15.755	16.525	13.7215	13.9915	16.2213	15.0474	0.602369	0.614912	48.37
EVFGHAIKA	P54136	human	9		0.6	20.1704	20.2419	20.3752	20.3962	19.8392	20.8423	20.5451	20.9601	0.60271	1.18984	30.31
SAYGSVKAY	P07355|A6NMY6	human	9		0.6	18.0847	16.9431	18.0899	17.0102	16.8113	17.6168	16.92	17.3321	0.602919	0.778129	35.01
IHSLPPEGKLGIMELAVGLTSCF	P10176	human	23		0.5	14.262	14.2324	13.9643	16.734	15.3887	13.8611	18.2877	16.0447	0.603053	2.13964	44.88
FTITPPTAQV	P52907	human	10		1.5	19.3773	19.6293	18.0265	19.6382	16.9545	18.7892	19.2372	19.1257	0.603265	0.641179	39.73
AASSIQRVL	Q5I7T1|Q5BKT4	human	9		0.9	13.2926	16.8606	13.1713	13.5864	12.5457	13.3853	14.1054	13.2246	0.603678	0.53127	29.44
SAEEPKPVEAPAANSDQTVTVKE	P80723	human	23		1.8	16.2677	15.8263	15.2913	15.2622	12.9626	16.4496	15.4318	14.8088	0.605257	0.595134	28.6
AKALANVNIGSL	P05386	human	12		0.8	21.343	21.5404	21.265	21.8346	20.6971	21.743	21.7182	20.3752	0.605282	0.777885	39.78
MSGLLKVW	Q13685	human	8	Oxidation (M)	1.2	15.9926	16.8846	17.1155	16.9658	14.4893	16.6523	17.2232	16.1074	0.605343	0.649954	25.28
EIYRYIHYV	Q8IYD8	human	9		2	17.8113	17.5127	16.9083	18.1155	14.8037	17.0426	17.8606	17.7207	0.605561	0.602885	32.54
GKIAVMELF	Q16531	human	9		1.6	16.2023	14.7648	16.0405	16.7731	13.6319	15.6096	16.8238	14.5963	0.606186	0.582456	23.96
MDSAGQDINLNSPNKGLLS	O43399	human	19	Oxidation (M);Acetylation (N-term)	1.1	16.5188	19.3167	17.5731	19.0664	11.5719	18.7504	19.3857	15.3547	0.606447	0.276795	67.84
VTQPTVGMNFKTPRGPV	P08708	human	17	Oxidation (M)	1	17.3233	18.9142	18.1307	19.4795	18.4616	19.4025	20.0821	18.3233	0.608399	1.52148	35.7
AVPPTYADLGKSARDVFTKGYGFG	P21796	human	24	Acetylation (N-term)	4.4	13.6305	14.778	13.8599	15.6579	16.2382	13.4743	19.5261	14.2151	0.608755	2.60604	17.21
ESGSVIIFV	Q7L014	human	9		0.8	21.502	22.1976	21.4015	22.0821	19.8757	21.8034	22.0493	21.417	0.608968	0.702481	17.21
GKVGGLLAF	P28340	human	9		0.9	22.1825	22.1856	21.8346	21.9024	20.6714	21.9316	22.1301	22.0122	0.611034	0.790063	29.02
DVIYPMAVV	P78406	human	9		0.8	17.6168	15.2288	18.3145	19.6558	13.5865	17.0102	19.8697	13.4579	0.613169	0.302933	36.58
GAVHDVKDVLDS	P81605	human	12		0.3	12.0154	14.1357	14.7045	14.2694	13.0309	16.5937	14.2015	14.9826	0.613184	1.89332	34.43
EVVDILLNYV	Q99259	human	10		2.2	12.7683	15.4544	13.0647	13.8099	16.1694	14.6551	13.3163	14.2052	0.614278	1.75586	31.63
FSLDETTVRKLQSCLEAVAT	Q03111	human	20		2.7	14.8579	17.9258	14.2227	17.4972	13.5929	12.744	17.9316	14.6096	0.614374	0.377257	18.73
DVIAKVAF	O43617	human	8		0.7	20.5545	19.9601	13.3072	19.4476	13.7113	18.3408	18.9965	13.7495	0.61464	0.230392	34.26
NAYPSPQLL	Q96AY2	human	9		1.5	14.9209	13.9046	13.0656	15.2586	12.8798	13.8727	14.412	13.7224	0.61474	0.675617	33.83
GQNHSRIVF	Q8TEQ6	human	9		1.6	15.1946	14.1984	14.6883	15.2061	12.905	14.5018	14.7366	15.0826	0.6152	0.699637	21.98
GKAFSRISY	Q3KP31	human	9		0.5	16.9545	17.1752	16.786	16.2604	15.7628	17.0211	16.8361	16.2251	0.615345	0.794021	17.43
LGDGPKLVREL	P62191	human	11		2.9	14.2	15.4505	14.0189	14.5928	12.8696	12.0049	15.8606	14.1076	0.615996	0.552918	25.86
HQLGNNSVF	Q7L5Y9	human	9		2.1	16.4087	13.4821	16.2586	16.0617	15.4383	16.734	16.3904	16.5142	0.616055	1.6431	24.95
VKFPALTHY	Q9HCJ1	human	9		1.3	19.4835	18.714	19.0821	18.0691	18.2372	19.4415	20.0156	19.4913	0.616335	1.37484	28
ALFPGVALL	P30101	human	9		4.4	16.8484	13.9727	15.412	14.7536	14.4262	14.0584	14.9246	15.0856	0.616393	0.649316	22.29
GAAGVHFIY	P52597	human	9		0.6	14.508	14.8337	15.1477	14.9882	13.1751	14.8533	14.8727	14.8818	0.61723	0.745524	17.29
ELVNFIERV	Q9NV88	human	9		0.5	19.1457	19.3123	18.8606	19.6417	17.9714	19.0769	19.4476	19.0951	0.617298	0.788762	26.57
AKYPIKQSL	P21283	human	9		1.1	16.3937	16.1216	16.6382	16.8846	14.8965	16.3615	16.4383	16.68	0.617337	0.74978	20.11
MKVPNVLTF	Q9H6R0	human	9	Oxidation (M)	1.4	17.0102	14.3003	14.3847	13.8238	13.1574	17.0211	17.2877	16.6382	0.617419	2.21356	18.23
ISGMDILGI	Q6IF63	human	9		0.6	19.9742	21.5823	20.8423	20.7634	19.8438	20.85	20.6453	20.3211	0.618376	0.770825	26.11
KKVYASFAL	P55061	human	9		1	15.8509	16.0014	16.5834	16.4608	13.8337	16.2931	16.24	16.1576	0.620168	0.662948	17.65
QLVDIIEKV	P61289	human	9		0.7	20.8113	21.1206	20.7553	21.2821	19.9098	21.0691	21.0625	20.7876	0.621355	0.82069	36.15
MVVDIVQEL	O00764	human	9		1.5	22.502	22.9513	22.8269	23.632	21.4375	22.7876	23.7389	21.7836	0.62149	0.687214	30.16
GTAYAIYELAVASFPKKQE	P14406	human	19		1.4	15.314	14.7317	15.0357	13.9819	17.3408	14.3897	19.7892	13.2393	0.621709	2.68315	54.28
DTAPVIIFV	Q7Z2Z2	human	9		1.3	22.6992	22.3376	22.6364	22.5213	21.2419	22.5823	23.0821	21.6757	0.621988	0.756224	28.47
FAIDPHLLLSV	Q29RF7	human	11		0.3	21.7013	22.417	21.5309	22.0493	21.2535	21.9134	21.6714	21.9134	0.622522	0.848695	39.73
PGRPGAAEEALLQMESVA	Q969G5	human	18		2.1	17.2787	16.5981	17.786	18.0743	17.5127	17.8667	19.4496	17.1655	0.623501	1.47872	45.34
RLVAIRTEY	Q15149	human	9		3.5	16.2194	15.9703	16.0868	16.3512	15.2985	15.6883	16.472	16.1497	0.623714	0.83809	28.23
ELYHGYHAI	Q9HBG6	human	9		0.7	17.624	17.4815	17.8113	17.8606	15.8312	18.0156	17.6937	17.3836	0.623788	0.725329	23.11
AAQTSPSPKAGAATGRIVAVIGAVVD	P06576	human	26		1.7	14.508	14.1649	13.1864	14.3504	12.9632	15.906	15.0659	14.8718	0.623794	1.56836	26.81
IKPPKGVILY	P62191	human	10		1.2	17.2787	17.4893	17.3752	16.9545	15.6883	17.2419	17.8846	16.4318	0.623879	0.72559	19.67
AAFHEEFVV	P51114	human	9		0.4	19.5185	18.5011	19.2764	19.5489	18.9992	19.6488	19.575	19.7323	0.624426	1.21219	35.93
FKNIQPSSF	Q9BVQ7	human	9		1	17.3233	16.9316	16.8965	17.1946	12.9694	16.977	17.5951	16.8238	0.624541	0.501675	26.39
AHFSYPFTF	Q9NXB0	human	9		2.2	15.906	16.1576	16.1477	16.68	13.3365	15.8062	16.7731	16.093	0.624742	0.606848	32.28
KKSVKVKFT	Q92545	human	9		0.7	17.392	17.1556	16.9992	16.4071	15.6467	16.9658	17.1257	16.734	0.624852	0.773534	19.07
EIFPLHVKGV	Q9NY64	human	10		0.8	18.9545	18.8667	18.5731	19.2232	16.5731	18.5545	19.1482	19.0346	0.624977	0.670466	37.33
SHPSPQAKPSNPSNPRVFFD	Q08752	human	20	Acetylation (N-term)	1.5	16.3216	17.4087	15.9293	17.7923	13.3581	16.6662	18.1752	15.0189	0.625711	0.480178	50.19
GQWPPGLPGPSTY	O00443	human	13		3.3	16.68	13.9483	16.392	13.6755	13.4927	14.8181	14.3497	14.8508	0.627818	0.575879	26.77
RHFVGWVWY	P08236	human	9		3.6	17.0102	13.6551	15.464	15.9036	14.257	14.1517	16.0538	14.4831	0.629614	0.585668	18.99
GKTALLHVF	P61587	human	9		1.6	16.0638	15.7654	16.7073	16.624	16.6382	16.4496	16.8238	16.2194	0.629777	1.18315	27.42
TLPPYQPASGL	Q6NTF9	human	11		1.9	15.8509	16.3286	16.3547	17.1457	13.0909	15.7445	16.4608	16.9992	0.629872	0.556289	18.88
IWHHTFYNELR	P60709|P63261|Q6S8J3|Q9BYX7|A5A3E0|P0CG38|P0CG39|P68133|P68032	human	11		3.6	13.9476	15.0099	12.2703	13.7528	14.863	14.9834	12.0224	18.3624	0.631845	2.48396	28.51
GKADARWVYF	Q9BY08	human	10		1.7	18.4933	17.3321	17.7602	18.2042	16.3426	17.6937	18.2042	17.7796	0.631946	0.735892	35.3
AKQRLQQLF	Q9P0U1	human	9		0.9	20.8269	21.0691	21.2877	21.6453	20.7634	21.6186	22.0493	21.5869	0.632011	1.22887	35.7
EVIHIADQL	Q15813	human	9		0.9	19.8361	19.6593	19.2326	20.0426	18.83	19.503	19.853	19.5582	0.6321	0.837062	26.54
EVSEIHIKV	P30414	human	9		0.8	19.5088	19.5011	19.1752	19.5507	16.3718	19.4395	19.6593	19.3473	0.632142	0.603113	29.07
FKDDRIVFW	Q6ICG6	human	9		1.6	17.9937	16.6523	17.1357	17.8175	14.8918	16.8238	17.8965	17.3145	0.632145	0.629309	34.4
GKFGGDFLVY	Q9BSV6	human	10		2.4	22.1795	22.3129	22.002	22.1612	20.953	21.9637	22.3348	22.2155	0.632167	0.813884	36.54
RKRGFEVVY	P08238	human	9		1.1	17.1946	16.68	16.5173	16.7073	15.4862	16.8965	16.68	16.7207	0.632261	0.796122	19.25
VVRKPAQSRLDDD	P82914	human	13		0.5	17.4252	16.5716	17.3752	17.1457	16.977	17.4087	17.2877	17.8113	0.632482	1.18243	35.33
AKISTLPQL	P14635	human	9		1.1	16.1053	16.2913	17.1457	16.3564	13.0893	16.2967	16.9658	16.2251	0.633015	0.562349	21.1
AQPKGVLLY	P62195	human	9		0.3	19.647	19.5223	19.8346	19.6488	18.1257	19.7504	19.9316	19.3255	0.634415	0.768502	28.36
NAFPEIFYT	Q99570	human	9		1.1	20.1457	20.8651	20.6276	21.2243	18.7634	20.2764	21.2821	20.4375	0.635554	0.694553	32.73
VVVTEIPKEEKDPGMGAMGGMGGGMGGGMF	P10809	human	30	Oxidation (M)	1.2	17.1457	21.0426	13.2212	16.734	14.2622	14.2782	16.92	16.275	0.635573	0.32942	46.06
ILTVGGTAYAIYELAVASFPKKQE	P14406	human	24		0.5	14.6746	14.1977	14.5148	13.5249	15.5265	14.0818	17.2604	13.3574	0.635576	1.77587	41.33
VKDDIFRIY	Q13501	human	9		2.7	13.4252	15.6495	14.1469	15.2061	13.9385	16.1791	14.8582	16.208	0.63567	1.61218	26.29
DISDVAFLV	Q9H2P9	human	9		1.7	19.0612	19.2922	19.2349	19.4616	12.4014	19.0585	19.5951	19.5299	0.635805	0.326184	24.74
RLVEFLITY	Q52LW3	human	9		1.2	19.0717	20.2066	19.7634	20.002	18.6417	19.4516	19.68	19.9083	0.636046	0.789769	20.08
KKFFGEFTGF	Q15029	human	10		0.6	23.0935	23.0542	23.0641	23.4041	21.6628	22.9637	23.1472	23.391	0.636826	0.77765	38.65
PGMGAMGGMGGGMGGGMF	P10809	human	18	Oxidation (M)	1.3	18.1994	15.0701	19.29	21.3321	14.1752	17.3495	21.1946	12.8006	0.636952	0.234404	34.52
AKLFPGSPAIY	P49792|P0DJD0|P0DJD1|Q7Z3J3|O14715|Q99666|A6NKT7	human	11		2.2	16.7471	16.624	16.2099	16.5096	12.1745	16.2787	17.2419	16.2344	0.636957	0.486236	22.62
VFVAFQAFLR	Q96DA0	human	10		1.6	16.8727	16.5537	15.8823	14.1861	15.8287	14.1834	15.3156	15.5951	0.637419	0.64039	25.43
SAYPLSVEW	Q13610	human	9		1.7	17.7537	17.5878	18.1556	18.6766	16.2288	18.0319	18.8207	16.7471	0.637675	0.666045	39.94
SVTSIQERI	O60333	human	9		1.3	16.9882	17.4496	16.7073	17.4004	15.2251	17.1556	17.0743	17.2137	0.637964	0.722374	21.93
EAVDWLHEL	Q8WUY9	human	9		4.3	14.3167	15.0869	14.1357	14.0014	12.9837	13.0454	16.0701	12.1861	0.637964	0.568865	24.04
AKWLQDEMF	Q14008	human	9	Oxidation (M)	1	17.7471	17.9431	17.624	17.392	13.2008	17.805	17.8361	17.6593	0.638009	0.482547	29
FGFHKPKMY	Q9NP50	human	9	Oxidation (M)	0.5	25.0359	25.4362	25.4298	25.7517	25.239	25.4138	25.9539	25.8834	0.63813	1.15598	41.17
KALSRLISF	Q8N8L2	human	9		0.9	22.4298	22.8288	22.239	22.8614	20.5356	22.0983	23.1174	22.5117	0.638174	0.695452	20.78
RKFVDVAQSTY	Q86VW0	human	11		1	15.9837	14.3853	15.5417	15.2985	12.8098	16.0785	14.0868	15.3339	0.638374	0.604963	32.87
EIFGAGTYV	Q309B1|O95361	human	9		3.5	15.8411	16.8361	16.0189	15.9792	14.0005	15.2769	16.734	16.2985	0.638825	0.663706	24.47
NVAKILELV	Q6KC79	human	9		0.9	16.9658	17.4496	16.5158	17.2419	15.2659	16.9882	17.0532	17.0847	0.639142	0.734454	27.95
VVVTEIPKEEKD	P10809	human	12		0.6	19.729	21.4273	19.6593	20.9316	18.8361	20.1206	21.1642	19.1181	0.639333	0.647516	41.87
VQWENSFVSVY	Q6P2Q9	human	11		1.2	18.5694	18.1357	18.6869	17.5127	17.2877	17.9992	18.1556	18.2185	0.639389	0.806124	30.17
ASSGASGGKIDNSVLVL	O95831	human	17		2	17.6311	18.5204	17.6024	19.2741	15.1635	18.2696	19.7389	15.624	0.639489	0.480294	40.97
KKYPEKLII	Q9C0I1	human	9		1	16.0826	15.2913	15.2512	15.8188	12.9892	15.5981	15.3056	15.9815	0.639712	0.640647	17.86
REAQTLDSQIQETSI	P27816	human	15		0.9	14.3971	15.9824	15.1437	15.4383	13.3541	13.6773	17.1752	13.0558	0.640208	0.526763	39.07
LKFKDPLLM	Q92845	human	9	Oxidation (M)	2.1	16.624	15.5567	16.0806	16.7073	13.2906	16.049	16.448	16.2949	0.640943	0.606464	19.03
AKWNPTAGVAF	P19387	human	11		0.8	21.6453	20.6971	20.895	21.3321	20.0821	20.9672	21.5261	20.654	0.642437	0.792778	31.52
IDRDAIAQAVRGLITKA	P29401	human	17		0.9	19.5432	21.6364	20.0156	21.5069	18.7106	20.1332	22.1673	17.6869	0.642606	0.49964	31.13
GKVTSIMQF	Q14562	human	9	Oxidation (M)	0.8	20.0951	19.8113	19.5413	19.2372	17.8238	19.83	19.5261	19.6835	0.642803	0.729308	31.53
ATNIEQIFRSFVVSK	P18583	human	15	Acetylation (N-term)	3.5	13.2348	15.8435	14.0533	15.435	12.2619	13.8006	15.2309	14.1473	0.642887	0.581763	35.48
FVILRKNPNYDL	Q13200	human	12		1.7	17.8667	19.5842	17.2696	19.1028	16.3752	17.9024	20.0951	15.1317	0.645188	0.473127	39.16
RHRDPQLFY	Q9P253	human	9		0.7	19.6168	19.3538	19.615	19.2113	18.5127	19.4596	19.7089	19.113	0.646226	0.840493	18.39
KQIVEILTAY	Q16891	human	10		1.5	18.2185	18.2232	18.2832	17.2137	13.5073	18.2512	18.0899	17.8667	0.646458	0.481004	35.69
GHQQLYWSHPRKFGQG	P62273	human	16		1.5	13.8138	14.6316	14.2805	13.3021	14.4956	12.3718	13.7207	13.5507	0.648089	0.720822	21.75
KGFAFVEY	Q9UHX1	human	8		1	15.5597	13.7786	14.8188	14.6791	15.1277	14.5739	14.9212	15.8361	0.650085	1.32472	21.35
GSHSMRYFY	P01891	human	9	Oxidation (M)	0.9	19.7373	21.1457	19.9601	20.9672	19.0559	20.1946	21.6409	17.6168	0.653324	0.564277	18.11
ETAELLSKV	P49441	human	9		4	13.5756	14.0276	12.6883	15.0632	13.0715	15.0743	14.6154	15.0319	0.653499	1.52588	21.33
GDPEEEEEEEEELVD	A0A096LP55|P07919	human	15		1.2	17.1556	16.786	15.9012	17.7667	13.3853	16.1176	17.0743	17.4656	0.654259	0.53899	27.51
PAVGFLETISPGYSIHTYLWRRQ	P04062	human	23		1.7	14.6814	18.7699	18.2877	18.7764	14.2489	17.2787	17.5951	16.9316	0.655068	0.461598	42.18
RKFLETVEL	P62906	human	9		0.5	19.3034	19.0873	19.3794	19.7828	19.1994	19.3167	19.9601	19.9742	0.655351	1.16829	24.48
ETAKLIEKL	P13639	human	9		0.8	23.3778	23.3511	22.7756	23.4041	21.9459	23.0935	23.1519	23.4298	0.655369	0.800038	32.09
ELAGVIKRL	P08754|P63096	human	9		0.7	21.4825	21.391	21.002	21.5685	20.0821	21.1269	21.6671	21.2821	0.655547	0.800278	25.35
RHSDIVVLY	Q6PCD5	human	9		1	19.163	19.002	19.0612	19.1104	17.4893	19.0951	19.197	19.0899	0.65564	0.775761	23.78
QTSQLIIQL	Q9NR09	human	9		1.3	16.0469	17.3581	14.2975	15.9677	13.3742	16.0058	16.2512	14.7987	0.655756	0.570352	19.4
PPPPPPPPPPPPGLSPRAPAPPPAGAL	P17483	human	27		5.9	15.6745	15.5597	13.0362	15.7099	13.0933	16.9316	18.3233	16.1984	0.655894	2.20623	19.62
LQYYLNEQGDRVY	Q9NPE3	human	13		0.3	13.6399	14.6368	15.0575	16.0137	13.5809	14.0951	14.9385	14.6776	0.656187	0.700302	31.83
YKLPDNVTF	Q00796	human	9		0.9	19.2989	18.2185	18.9229	18.92	17.4893	18.8018	18.9402	18.6971	0.656202	0.780276	22.54
RLLLPVAEY	O00541	human	9		0.9	17.786	17.714	17.9992	18.1556	13.7371	17.8175	18.3012	17.9601	0.656358	0.514166	32.97
KLPDIFSVY	Q14669	human	9		0.8	18.4933	17.9024	18.1357	17.7537	17.0743	18.1002	17.8606	18.185	0.656552	0.831477	22.45
GKIGTVMTF	P30046	human	9	Oxidation (M)	0.8	20.1581	20.0951	19.8423	20.0426	18.5088	20.2066	19.8906	20.1079	0.656559	0.781305	24.8
KAGMSQKESSK	O60610	human	11	Oxidation (M)	0.4	18.9714	18.562	18.8018	19.3624	17.624	18.562	18.8515	19.2832	0.659452	0.787723	18.89
EVIGVFGESV	Q9BVV7	human	10		2.9	17.3752	17.7073	17.8846	14.5828	13.5917	15.9703	17.4087	16.5893	0.659679	0.500885	30.85
LVSLTLNLVTR	P01833	human	11		1.8	17.5582	17.5805	16.4878	15.9293	16.624	17.1155	16.5234	15.3198	0.660082	0.710424	34.76
HVGDIIKEV	Q9NZW5|Q14168	human	9		1.6	22.1856	22.3884	21.9985	22.5285	21.1704	22.0789	22.1825	22.5545	0.660174	0.824348	36.81
YAFPKAVSV	O15427	human	9		1	21.9951	22.3017	21.8191	22.3129	21.8073	22.3936	22.4825	22.4526	0.660269	1.1304	41.58
QSNEITIPVTFESRAQLGGPEAAKSDETAA	P04792	human	30		1.1	14.6851	16.0764	13.1393	16.5492	13.7406	12.633	15.9635	14.4626	0.661036	0.531228	24.55
SKMFHPNVY	P63146|P49459	human	9	Oxidation (M)	0.5	18.68	18.1655	18.5432	18.8269	17.2232	18.4815	18.5318	18.6869	0.661356	0.799379	22.53
AKIDPSLGIIAK	P50416	human	12		0.8	17.0319	15.9882	16.5834	16.7207	13.243	16.5702	16.9992	16.3819	0.661476	0.581379	39.77
AAKVFESIGKFGLAL	P35232	human	15	Acetylation (N-term)	1	18.0102	18.786	17.3408	19.9742	17.3145	17.8545	19.661	15.8942	0.661562	0.556039	44.2
YAFVRPVIL	Q96S16	human	9		2.2	18.2604	15.3233	17.0532	16.0145	17.2326	17.4087	16.6382	17.7667	0.663216	1.51431	39.36
KAFSRPWLL	Q9BWW7|Q3KNW1|O95863|O43623|Q9NQ03	human	9		2	18.6523	17.9826	19.0074	19.8606	17.1457	18.2877	19.1206	18.8817	0.66325	0.698914	29.96
FSSHILVVV	Q9BT73	human	9		0.5	19.7307	20.9024	19.575	20.895	19.7073	21.0691	21.5309	20.654	0.663824	1.37988	25.16
NVPEGLLATV	P54707|Q13733|P13637|P50993|P05023	human	10		3.4	19.6186	18.2696	19.2326	18.9658	13.741	19.0769	19.2627	19.1507	0.663924	0.431126	28.9
RKFYKGKKY	P42766	human	9		1.3	18.5204	18.6276	12.4634	19.805	13.9267	12.9455	14.6732	19.9156	0.664736	0.251938	28.65
KLDEVPKVY	Q5UIP0	human	9		1.2	16.9316	16.3339	16.3373	16.7731	15.1437	16.6523	16.1927	16.92	0.665668	0.775493	35.32
IAFPSANEV	Q9NXH9	human	9		0.7	16.6024	17.2967	17.2604	17.5951	15.6828	17.0638	17.4087	17.0743	0.666262	0.767768	33.82
EVIKSLGKDGSL	Q12789	human	12		2.1	18.7764	18.9083	19.1407	19.2113	17.1946	18.8817	19.1507	19.1382	0.669091	0.748518	24.64
GQYLDDPDLKY	P26358	human	11		2.3	15.8942	15.0659	15.6354	13.9293	13.1447	15.5922	15.3163	13.9567	0.669169	0.646763	30.3
FHFAPGKSF	Q9Y282	human	9		0.6	19.5823	19.3321	19.8238	19.692	17.6937	19.597	20.1206	19.1679	0.669248	0.725598	36
AHSPASLSF	Q9UKK3	human	9		0.6	16.6382	16.7471	16.6096	16.8846	14.9431	16.6382	16.8361	16.8484	0.669362	0.756049	25.29
LPAGWILSHLETYRRPE	P10176	human	17		1.9	16.5552	14.3718	15.1236	18.7602	18.1655	14.1999	21.4972	17.1556	0.669417	2.93187	33.67
AMIARELLY	O95793	human	9	Oxidation (M)	1.2	18.7439	18.417	18.2967	17.9658	16.9992	18.5805	18.4775	17.9937	0.669453	0.788343	17.83
RLFKDQLVY	Q9Y3I1	human	9		0.6	20.4874	20.0559	19.9742	20.2419	18.3794	20.265	20.417	20.0156	0.669593	0.747117	29.06
LTSNIIAWL	O60645	human	9		0.7	17.0319	17.6453	17.0532	18.185	13.679	17.4334	17.9714	17.2967	0.671346	0.541969	22.88
FTQGHIVEV	Q86XH1	human	9		0.5	19.0047	19.0976	19.2922	19.6593	17.9882	19.2066	19.3731	19.2581	0.673507	0.808329	28.53
FTADFVRQL	Q96Q15	human	9		1.2	19.3365	18.4972	19.3145	18.5805	18.714	19.2372	18.9909	20.0559	0.673762	1.24604	27.17
AQFETKKLY	O60613	human	9		0.9	22.1363	21.9316	22.0559	21.8764	20.8423	22.2821	21.8727	21.9171	0.673847	0.828441	38.23
VAIVRPSIV	Q8WVX9	human	9		1	15.4956	16.8727	16.5096	17.3408	16.4528	16.92	17.2967	17.0319	0.673851	1.29295	24.83
GSHSMRYFYT	P01891	human	10	Oxidation (M)	0.6	19.7106	20.9316	19.7907	20.8727	19.0559	20.1704	21.4676	17.4736	0.67393	0.580538	37.21
EVFNYIHNI	Q8N3P4	human	9		1.6	19.8846	18.5545	19.4476	18.2419	18.2967	18.0156	17.977	19.8331	0.673942	0.706344	31.53
MVAPVTGNDV	O00560	human	10	Oxidation (M)	0.3	14.1971	16.1772	16.3987	15.5477	12.4102	16.3145	16.0764	13.8974	0.674045	0.533817	18.52
EIFDKIHSL	Q53GS7	human	9		0.7	23.1688	23.3101	23.0756	23.5404	22.3211	23.0393	23.4041	23.391	0.67415	0.849766	40.58
MKVLLAAAL	P23284	human	9		1.6	19.0074	17.9431	19.2042	19.3941	16.5672	18.8576	20.5545	15.5018	0.67427	0.494163	24.95
YMIDPSGVSY	P25788	human	10	Oxidation (M)	1	17.9083	19.1002	17.68	17.8175	13.0414	18.547	18.2419	18.0265	0.674306	0.44679	29.54
KASHILISV	Q7RTN6	human	9		1.4	16.8727	17.185	17.528	18.0211	15.6354	17.2232	17.68	17.2967	0.674355	0.735674	23.78
YKVPHPLEH	Q9H1A7|Q9GZM3|P52435	human	9		1.1	18.5127	18.4334	18.6417	18.5915	17.4815	18.4815	18.7207	18.5242	0.674433	0.845065	20.79
AQRLVRVL	Q9NSP4	human	8		1.1	18.3189	17.8787	17.392	18.0102	15.6991	18.1605	17.7796	17.9024	0.674967	0.700016	24.86
YKIPYTTVL	Q08945	human	9		1.5	19.0426	18.0532	19.0976	18.2232	15.9408	18.3189	19.5842	17.8175	0.675274	0.620364	25.92
VKIPPKLAY	O95302	human	9		0.9	23.3376	22.4118	22.2961	22.5915	21.1765	22.8987	22.6209	22.4118	0.676256	0.767223	24.16
YAKDVKFGADARALMLQGVDLLAD	P10809	human	24		2.1	16.3074	16.8606	16.8113	19.0795	14.5443	17.4496	18.6311	14.1119	0.676572	0.472881	41.06
EISRIFHYI	Q96EK7	human	9		0.7	20.6714	20.417	20.1206	20.9601	18.7106	19.9185	20.8876	20.8113	0.676656	0.726846	37.64
SIAPIVIFA	Q9Y265	human	9		3	18.5768	18.1307	16.977	13.2959	14.1972	14.653	18.2466	14.6745	0.676697	0.405485	23.78
RKHIISHLF	Q12769	human	9		0.6	19.2696	19.0292	19.2787	19.2489	17.528	19.3473	19.3255	19.1181	0.67671	0.770127	31.21
LILPGYIDF	P12268	human	9		2.4	17.805	17.786	17.3408	17.9373	14.2691	19.0664	18.8515	13.7871	0.677029	0.428168	21.94
YDALDVANKIGII	P62750	human	13		2.1	18.8484	18.6971	18.8667	19.2673	15.392	18.7439	19.4596	18.9083	0.678709	0.576782	48.27
NASPVISSV	Q96T58	human	9		2.1	16.4576	16.7602	15.9792	16.6523	15.365	16.6053	16.185	16.5552	0.67965	0.820898	31.22
VTYNYPVHY	Q9NV96	human	9		1	17.2232	18.1655	18.0532	18.3452	16.5582	18.0156	17.9714	17.7987	0.680705	0.778748	33.1
GEKKAYVRLAPDYDALDVANKIGII	P62750	human	25		3	17.1357	13.9618	15.4285	17.9714	17.6869	15.8846	16.8484	17.392	0.681058	1.77602	44.06
VIYVPLTDKEKQWSRW	P22061	human	16		1.3	18.1206	18.5127	18.5842	19.8817	17.6523	18.8515	20.0426	13.7007	0.681117	0.431371	43.81
MQHRYVELF	P55795|P31943	human	9	Oxidation (M)	2.9	15.968	15.3615	15.7073	16.3408	12.7959	15.8411	15.7885	16.183	0.681143	0.618878	19.18
GKYFGGVLEY	O94955	human	10		0.8	20.9024	20.0559	20.7307	20.4067	19.6382	20.417	20.5545	20.5165	0.681263	0.845368	34.54
ESETTTSLVLERSLNRVHLLGRVGQD	Q04837	human	26		3.4	17.3752	18.2042	18.2042	16.5612	18.0156	18.9882	18.185	17.0532	0.681466	1.38924	32.76
STVHFIIFV	P49257	human	9		0.7	20.2066	20.2185	19.1507	20.8034	12.0554	20.4067	20.2185	20.5356	0.681505	0.289026	25.43
AAVHIILVI	Q86XI2	human	9		0.5	18.8392	20.2419	19.0638	19.9316	18.3962	19.5545	19.853	18.6276	0.682132	0.751943	18.69
ELSHVQIPV	P48426	human	9		3.6	16.1655	13.7425	14.7524	14.0559	14.6773	15.4956	15.1752	15.2769	0.682253	1.39203	19
AAYKWLVCY	O15254	human	9		2.3	16.6096	17.6869	14.5567	18.0156	12.8355	15.9658	17.4004	16.4219	0.68246	0.479197	30.81
KQPVGFVSF	Q93062	human	9		0.6	18.6523	17.8484	18.3794	18.0691	16.92	18.2512	18.7005	17.6453	0.682575	0.780209	25.02
HSMSGPLIGV	Q14146	human	10	Oxidation (M)	0.5	19.6505	19.2922	19.2137	19.4087	18.3056	19.3538	19.4496	19.4576	0.682607	0.841113	22.84
KLYQEIISY	Q9H7D0	human	9		0.9	19.0426	18.9798	19.0319	18.8423	17.734	18.9431	19.2604	18.83	0.6827	0.822283	29.15
EVFRSMWSV	O43426	human	9	Oxidation (M)	1.6	18.606	18.6731	17.2967	18.8392	16.1216	18.805	18.4252	17.7273	0.682774	0.667118	28.36
YAHFPINVV	P32969	human	9		0.6	21.002	21.6006	21.9352	21.3805	20.7955	21.0691	22.0592	20.7796	0.682842	0.810165	32.97
DLFNGRYHV	P78362|Q96SB4	human	9		1.3	19.197	19.3365	18.9686	19.816	17.6311	19.0769	19.7106	19.2673	0.682863	0.753653	29.49
STVSIQIKL	O60502	human	9		0.8	17.5731	18.9112	18.2279	18.9054	17.0847	17.8361	19.0074	17.977	0.683434	0.743259	28.22
YLAPHVRTL	Q13098	human	9		0.9	17.1155	16.8361	17.3581	17.8606	15.691	16.8361	17.8667	17.0951	0.683958	0.747226	23.63
MAAALFVLL	P35613	human	9	Oxidation (M)	3.2	14.6154	17.0211	15.913	15.9499	14.0203	15.5234	13.0495	17.3495	0.68471	0.539931	30.79
TVADFFIKA	Q709C8	human	9		2.4	17.0638	16.7731	16.7987	16.8727	12.5122	17.1155	17.3581	16.68	0.684803	0.513841	29.13
EVIRDVINV	Q6IEG0	human	9		1.6	24.6375	24.4041	24.0935	24.632	23.6649	24.2607	24.7129	24.2891	0.686075	0.864627	30.91
NVFDEAVRV	Q8NFZ0	human	9		1.2	17.0638	16.3904	16.4236	14.4196	13.6032	15.9635	16.2823	15.6579	0.686155	0.616591	29.98
RQILLPAL	Q92621	human	8		0.9	16.5995	16.5864	16.624	16.5657	14.6211	16.7987	16.7602	16.4608	0.686476	0.740371	17.36
EISSILQEL	Q5SW79|Q96L14	human	9		1.7	22.821	22.8802	22.3672	22.0756	18.9024	22.7119	22.4576	22.8442	0.686496	0.571582	28.39
KHFGTILNY	Q9H3F6|Q13829	human	9		1.2	22.7655	22.3592	22.4092	22.5165	21.2185	22.5522	22.8132	22.2621	0.688522	0.811625	32.52
EISHVLNFL	Q8TED0	human	9		1.5	18.1801	18.7106	18.1002	18.7373	17.4334	18.1307	18.9431	18.0426	0.688845	0.81529	29.28
ADVVVGKDKGGEQRLIS	Q9NRG0	human	17	Acetylation (N-term)	1.2	15.0743	16.5582	15.448	16.9316	13.92	16.3495	17.4415	11.9256	0.689119	0.468496	30.24
FVAPPTAAV	Q10567	human	9		2	16.5657	16.7471	15.8654	13.936	13.1268	16.5537	16.1317	13.7424	0.689129	0.539636	26.68
MTQDKVFRL	O15031	human	9	Oxidation (M)	1	22.1519	21.6929	21.2006	21.6584	20.3645	21.68	21.5261	21.8423	0.689897	0.799575	36.9
STVEVIFHV	Q2PPJ7|Q6GYQ0	human	9		0.4	19.1382	19.9882	18.6628	19.6714	17.4736	19.2989	19.6435	19.163	0.690033	0.721775	35.39
EVVGLIFRL	Q8NBU5	human	9		0.7	21.7715	21.8385	21.0821	21.3156	20.1825	21.4874	21.9316	21.0292	0.691479	0.787708	26.87
SASKIIVFV	O15439	human	9		0.9	20.654	20.5638	20.4375	20.8191	20.002	21.0625	21.4015	21.0493	0.691612	1.19763	24.67
LARNLSDIDLMAPQPGV	Q96B49	human	17	Oxidation (M)	1.1	17.9545	19.4293	17.8846	19.528	17.5204	19.8361	22.4651	18.7699	0.691769	1.93024	42.75
YGYGIRYEY	P06737	human	9		1.1	15.4862	15.5477	15.8263	15.4318	12.1069	15.4987	16.3478	15.2586	0.692404	0.586417	29.94
RKLDQVSQF	O60502	human	9		1	16.7987	16.3391	16.9431	16.8606	15.4831	16.7602	16.5096	16.9992	0.692501	0.81375	21.46
VTTDIQVKV	O00267	human	9		0.5	21.7553	21.9951	21.0359	22.019	20.1457	21.6971	21.8152	21.6409	0.692683	0.77024	37.08
FGSAFATPFLVVRHQLLKT	P15954	human	19		1.2	21.265	18.5842	17.4736	20.6886	14.0548	17.185	22.8538	17.185	0.692799	0.311387	58.12
KGYPSEFSTY	P49674	human	10		1.4	16.4285	16.6382	16.6382	16.5761	14.3284	16.6096	16.68	16.7207	0.692831	0.714215	31.34
AMYGGLVLF	Q9H3K2	human	9	Oxidation (M)	0.7	20.6096	20.417	20.6714	20.3538	12.7202	20.7056	20.9742	20.9243	0.693036	0.311676	19.51
DVAQIIIRI	Q7L622	human	9		0.9	23.0576	24.002	22.9152	23.7492	21.9024	23.0723	23.7895	23.3645	0.693153	0.758502	27.3
RNFKVMIY	Q6NZI2	human	8	Oxidation (M)	1.2	17.3581	17.1752	17.3321	17.2512	16.1317	17.624	17.3495	16.9316	0.693878	0.829337	18.44
QKFLQGLVY	Q5J8M3	human	9		0.7	21.6186	21.1079	21.3211	21.4726	19.8315	21.4221	21.7223	21.1269	0.693883	0.782232	25.02
HTVGIIVKT	Q96QT6	human	9		0.6	16.6523	17.5127	16.7471	17.3581	15.3443	17.3145	17.0743	16.9083	0.695096	0.754087	18.93
YHYLPALTF	Q9Y6A1	human	9		0.7	17.8545	18.0319	18.0319	17.8175	15.9792	17.7471	18.68	17.4815	0.695417	0.725991	25
SEYGSIIAF	P35658	human	9		3.4	16.9431	13.4222	16.8113	15.0725	14.1215	13.7096	14.1655	16.7207	0.695426	0.542262	29.47
ISVYYNEATGGK	P07437	human	12		3.1	14.1357	14.4204	14.0076	15.1787	11.9513	13.4263	15.0115	14.8582	0.695455	0.648967	25.61
AVKSLSPSPESSASPVPSTQPQLTEGSHFM	Q9HAU0	human	30	Oxidation (M)	4.3	14.2438	18.9054	13.4995	12.7207	12.9912	13.6134	14.3674	13.7494	0.695602	0.446899	38.49
AGPESDAQYQFTGIKKYFNSYTLTG	Q96IX5	human	25		1.9	17.1257	18.3538	16.3198	18.0102	15.9703	17.3581	19.0426	12.9703	0.695646	0.461039	24.24
GQATHRFTF	O95235	human	9		1.9	13.4252	14.0603	15.1115	14.5746	13.0116	14.3129	14.1752	14.1357	0.695672	0.76629	24.22
SEKKQPVDLGLLEEDDEF	P60896	human	18	Acetylation (N-term)	0.7	21.5309	22.3752	19.8454	22.0658	20.4775	20.7876	22.928	17.5731	0.695796	0.495597	62.81
APPAIDFPA	Q9BQI3	human	9		2.5	14.9225	13.692	15.9904	13.718	13.0345	16.4688	15.9703	15.9948	0.695931	1.72477	18.98
AANEKAVHADFFNDFEDL	Q8WXC6	human	18		2	18.4293	20.2989	17.8787	19.9287	17.6869	18.1407	21.4015	13.9603	0.696043	0.395961	60.63
TTVEIFNKL	Q96QK1	human	9		1	23.976	24.019	23.5045	24.2021	22.6164	23.9584	23.9584	23.9672	0.696054	0.812078	36.92
PTADDTSAAVTEEMPPLEGDDDTSRMEEVD	P07900	human	30	Oxidation (M)	0.6	13.549	17.3495	12.4067	14.6873	13.1628	13.0835	14.7476	13.3187	0.696339	0.528508	17.51
EVIAAGMVV	P56537	human	9	Oxidation (M)	1.1	15.5417	16.9545	15.9083	15.8989	12.3938	16.2099	15.7313	16.6523	0.696346	0.562919	27.57
GKYIPKQSF	Q9P0I2	human	9		0.7	21.9672	22.0224	21.9812	22.0658	21.0292	22.1426	22.1269	21.8802	0.696628	0.861881	37.53
TTFPRPVTV	Q15233	human	9		0.5	25.3477	25.3877	25.1908	25.6568	24.0854	25.4645	25.6458	25.2021	0.696632	0.814329	37.53
RQYGSEGRFTF	Q7Z7H5|Q9BVK6	human	11		0.4	22.8461	22.3484	22.4576	22.58	21.4221	22.4576	22.7876	22.5237	0.696763	0.834921	45.45
SHYEEGPGKNLPFSVENKWSLLAK	P15954	human	24		1.2	15.6991	13.3522	12.9439	16.3735	14.2236	13.5822	19.3343	16.2641	0.697483	2.39308	56.79
QSANIIELL	Q5VWN6	human	9		1.6	18.8361	17.9142	18.7073	18.3794	13.7636	18.6766	18.6766	18.6697	0.697562	0.495638	23.63
WRAPIASIHSFELDLL	Q13015	human	16		1.1	14.7616	17.392	13.1155	18.5088	11.2644	13.6963	18.1257	14.5873	0.697618	0.347222	37.72
VHLPSCTVF	Q9Y5J1	human	9		2.2	16.68	17.1457	13.7207	17.4334	16.3233	16.2042	17.6168	17.9714	0.697819	1.72189	21.5
YKVDLESKL	Q96NC0	human	9		0.3	19.8712	19.4476	19.8066	20.2535	18.2042	19.7089	20.1332	19.8331	0.697869	0.771182	22.8
GKWPQIMIF	Q8NF37	human	9	Oxidation (M)	2.1	13.4739	17.8238	17.1457	16.7602	13.8337	16.9658	16.2895	14.0635	0.698111	0.495587	19.47
EVISVPHKI	Q13505	human	9		1.9	13.3718	13.0751	15.2326	14.5447	14.0362	14.2288	14.8238	14.9153	0.698806	1.36128	19.46
FTITPPTAQVV	P52907	human	11		2.6	14.413	16.8113	15.5477	15.617	13.3671	15.669	16.2967	14.4186	0.700423	0.633142	29.69
EVINTVAQV	O15121	human	9		0.7	17.5127	17.4576	17.2326	17.624	15.913	17.5657	17.5878	17.4252	0.700711	0.793451	23.49
STFHRPELV	P42330	human	9		3.4	13.5981	13.9926	13.8533	14.6607	13.5321	12.7228	13.412	14.8352	0.700822	0.75753	30.34
RQYPTPFQL	Q8ND82	human	9		1	19.5507	19.4293	18.9686	19.4067	17.8787	19.0899	19.729	19.3123	0.701434	0.792038	25.42
IQRTPKIQVYS	P61769	human	11		0.6	20.343	21.0224	20.0426	20.8651	19.6988	20.7223	21.3266	18.2042	0.701786	0.668825	37.49
GTSFSYTFHGD	P25685	human	11		1.3	15.3718	13.8554	16.435	16.3495	13.8141	14.4893	16.1869	15.0058	0.70226	0.646676	29.77
FVCDIRPEIHENYRING	O75348	human	17		2.7	13.494	13.5842	13.464	14.6439	13.5158	13.7055	17.1357	13.7597	0.706301	1.66172	18.39
SHYEEGPGKNLPFSVENKWSLLA	P15954	human	23		2.8	20.5356	17.6937	18.2696	21.502	21.3752	18.7439	23.654	18.9229	0.709801	2.25597	64.61
YKLLGGLAV	P23396	human	9		0.9	23.7077	23.7895	23.8858	24.239	23.4551	24.019	24.8858	24.275	0.712685	1.19187	35.2
QAAGVSVHV	Q5T4B2	human	9		0.6	15.9316	15.7808	15.7987	16.008	14.4054	16.5922	15.5387	15.5597	0.712755	0.781458	26.22
[truncated: 910 more rows]

## Sheet: HCT-116_LFQ
List of peptides quantified in label-free LC-MS/MS analysis of uninfected and Listeria-infected HCT-116 cells. Peptides are sorted according to species of origin starting with Listeria-derived peptides. Columns from left to right contain peptide sequence, protein accession numbers of peptide protein(s) of origin, species of origin, peptide length, identified posttranslational modifications, avera…
Peptide	Protein accession(s)	Species of origin	Peptide length	PTM	Average ppm mass deviation	log2 intensity HCT-116 rep1	log2 intensity HCT-116 rep2	log2 intensity HCT-116 rep3	log2 intensity HCT-116 rep4	log2 intensity HCT-116-Listeria rep1	log2 intensity HCT-116-Listeria rep2	log2 intensity HCT-116-Listeria rep3	log2 intensity HCT-116-Listeria rep4	Corrected p-values HCT-116-Listeria vs HCT-116	Fold change upon infection	-10lgP
YMSGNDFTLY	A0A3Q0NBH6_LISMG	Listeria	10	Oxidation (M)	0.6	15.2654	14.4464	15.6092	15.4624	21.2535	21.2707	21.3156	21.3538	0	68.7153	25.97
NTDYMSGNDFTLY	A0A3Q0NBH6_LISMG	Listeria	13	Oxidation (M)	1.1	15.8585	14.3559	17.0122	16.6306	20.2535	21.4825	21.5498	21.0559	0.00964286	34.802	44.93
LTDDVAIQPLY	A0A3Q0NGK5_LISMG	Listeria	11		1.5	14.915	14.3454	15.4943	14.7118	20.9742	18.963	20.0691	19.7439	0.01025	33.6124	39.47
VSDEDVDKKFNEY	A0A3Q0NGP3_LISMG	Listeria	13		1.4	16.0926	14.694	16.6646	15.7511	20.8423	19.5601	20.4775	20.5915	0.0110323	23.7076	27.72
VTDLLKNMY	A0A3Q0NDA7_LISMG	Listeria	9	Oxidation (M)	3.9	15.2288	14.5194	15.3067	15.1397	19.197	18.2604	19.719	19.0399	0.0115143	16.0604	28.24
YLFDAIKNGGDIVA	A0A3Q0NGK5_LISMG	Listeria	14		2	16.0053	14.8224	16.0105	14.3344	19.8697	19.1531	19.0612	18.4087	0.0140143	14.2219	40
LSDYFNNHMSY	A0A3Q0NAQ5_LISMG	Listeria	11	Oxidation (M)	0.4	15.1124	14.8337	15.4221	16.4863	19.5545	18.6488	19.4716	19.0769	0.0166271	13.2169	38.23
TTELQTLIY	A0A3Q0NG78_LISMG	Listeria	9		5.6	15.1542	16.2787	18.185	16.8826	20.1581	20.002	19.4025	19.7955	0.0365515	9.2819	24.81
KIYHGPIYL	A0A3Q0NAU1_LISMG	Listeria	9		3.2	15.4361	15.233	15.9431	15.245	19.5915	17.1155	18.1307	17.68	0.0537131	6.34284	24.53
SESQLIAKFGTA	A0A3Q0NAV6_LISMG	Listeria	12		2.4	16.3611	13.791	16.0194	15.9607	19.2741	17.5657	18.0532	18.2967	0.0643194	6.79475	36.96
HTDLSGSLFY	A0A3Q0NCS5_LISMG	Listeria	10		2.7	16.6937	15.6476	18.528	15.5296	19.6222	19.0821	19.7439	18.6869	0.0754783	6.42662	27.77
DSELESLTY	A0A3Q0NB12_LISMG	Listeria	9		3.8	17.0847	14.98	18.1556	17.4334	18.4496	19.4456	19.2232	19.5988	0.108064	4.80941	24.98
SIIDDGTLKKL	A0A3Q0NGU9_LISMG	Listeria	11		0.8	22.1206	21.9742	22.7286	22.1206	21.4067	20.6276	20.8034	20.8269	0.164846	0.400571	16.93
ATDPTTLEI	A0A3Q0NAQ5_LISMG	Listeria	9		0.8	15.0271	14.3171	15.6245	16.6848	18.3452	14.9959	18.3581	18.1704	0.172928	4.15264	30.35
EEIFDVKVA	A0A3Q0NHR6_LISMG	Listeria	9		1	15.629	13.848	15.854	18.3321	20.1457	15.0185	20.0821	18.8757	0.173381	6.12509	26.37
KINDLFYLV	A0A3Q0NAW3_LISMG	Listeria	9		1	15.4376	14.2486	16.8891	17.898	16.329	18.392	18.624	18.9287	0.194026	3.86396	23.74
RTDSGDHLVY	A0A3Q0NAQ5_LISMG	Listeria	10		1.7	16.0132	15.3584	16.6844	15.9422	16.977	16.24	17.2137	17.1357	0.365464	1.85582	21.77
VLQQIIHDV	A0A3Q0NAU9_LISMG	Listeria	9		6.9	15.6269	14.8953	15.9535	15.7729	18.6024	14.0269	17.4736	16.2961	0.487245	2.05281	28.53
NEPVIFGLP	A0A3Q0NHZ6_LISMG	Listeria	9		0.9	21.5117	19.7586	21.9916	21.6231	20.8727	20.1457	19.8621	20.7955	0.488455	0.573453	16.03
YLDESVKSFVDY	A0A3Q0NCV6_LISMG	Listeria	12		0	14.6293	14.7154	16.7196	16.1483	17.8238	14.6425	16.9658	16.5335	0.495938	1.91617	40.17
LTYPGALVKA	A0A3Q0NAV6_LISMG	Listeria	10		1.4	14.5447	15.9251	15.2724	15.9587	17.9826	16.2574	16.7073	13.9289	0.595321	1.73364	27.68
SESQLIAKF	A0A3Q0NAV6_LISMG	Listeria	9		1.5	18.6523	17.5878	18.8331	18.5582	18.68	16.786	18.6766	17.4815	0.695417	0.706206	24.62
TTLTAAITTVLAK	A0A3Q0NHS2_LISMG	Listeria	13		4.4	16.4646	14.6948	16.2213	17.6096	15.3033	16.8113	17.3495	17.7406	0.712783	1.4677	38.81
KQENILEKY	A0A3Q0NAV1_LISMG	Listeria	9		1	16.0276	14.9522	17.6096	18.0102	15.9516	15.8678	16.1377	17.1357	0.805137	0.770211	19.05
KVLLTDAI	A0A3Q0NEP5_LISMG	Listeria	8		1	27.6663	27.0711	27.524	26.8741	28.2847	26.9869	27.0296	26.632	0.970409	0.965546	15.38
KIDYDDEMAY	A0A3Q0NAV6_LISMG	Listeria	10	Oxidation (M)	1.5	15.4413	14.1441	15.4426	15.4358	15.3163	15.0606	15.1317	15.0232	0.988095	1.01186	28.42
DEIVALGY	P48444|A0A3Q0NB33_LISMG	human (or Listeria)	8		4.3	22.743	14.6303	21.9098	15.406	16.1134	13.9751	16.2971	14.1664	0.153189	0.0863129	25.76
LLDVTPLSL	P11142|P54652|P38646|A0A3Q0NEP4_LISMG	human (or Listeria)	9		1.4	23.9933	21.7471	23.9584	24.1719	20.8727	21.8764	21.5869	23.0292	0.203763	0.323898	31.87
LLDEPTNHL	Q9UG63|A0A3Q0NI75_LISMG|A0A3Q0NEH6_LISMG	human (or Listeria)	9		2	19.7907	17.9373	19.4395	20.1079	18.3709	17.1752	18.6835	18.6697	0.348793	0.468448	38.47
FLLDGFPRTV	P54819|A0A3Q0NHN6_LISMG	human (or Listeria)	10		0.7	22.7471	21.9672	22.7655	22.9334	22.6298	22.0658	22.0054	22.2361	0.729355	0.774301	30.04
AVLLVGYGTDSASGMDY	P53634	human	17	Oxidation (M)	2.1	15.0907	14.0637	16.0883	15.9497	25.7645	26.4877	26.8623	26.1738	0	2082.35	58.83
VLLVGYGTDSASGMDY	P53634	human	16	Oxidation (M)	0.4	15.9738	15.3629	16.229	14.9801	23.9584	24.417	24.918	24.141	0	422.302	54.95
LVGYGTDSASGMDY	P53634	human	14	Oxidation (M)	0.3	14.0131	14.6744	15.253	14.8138	22.5237	22.4651	23.2155	23.0376	0	278.569	46.96
LLVGYGTDSASGMDY	P53634	human	15	Oxidation (M)	1.5	14.6064	15.3994	13.8737	15.7032	22.0224	22.4298	22.6779	22.2096	0	173.553	47.85
MVEEPSMNLEW	P00395	human	11	Oxidation (M)	1	22.3699	21.1015	21.9985	20.4067	15.5539	15.6767	16.0017	15.0567	0.0053	0.0167828	40.69
VLYDEIKKYT	P05141	human	10		1.3	16.448	17.5805	16.8238	15.4323	22.5983	22.8987	22.6431	22.2707	0.006625	65.4159	42.36
ALPALLPVPAV	O95407	human	11		2.5	22.5846	19.3962	22.44	20.9024	15.6239	14.9401	15.2169	15.1886	0.0068	0.0146961	40.44
PAAVSLPTSSVPETRGRN	Q6NZ67	human	18		2	20.6096	21.1269	20.7796	21.265	16.0399	15.0084	15.1758	15.6824	0.00757143	0.0225824	38.42
IVQMESDLAKGSEKEEYFI	Q0VAQ4	human	19	Oxidation (M)	1.5	19.8454	20.9171	20.85	20.9243	14.1786	14.6816	15.2244	16.345	0.00784615	0.0216905	33.29
VGYGTDSASGMDY	P53634	human	13	Oxidation (M)	1.9	14.8497	16.5538	12.6861	15.8659	20.6886	20.9388	21.2933	21.4221	0.0082	68.4444	40.73
LVDLGVLSDPGSG	O95424	human	13		1.1	21.823	21.1765	19.4756	19.2208	15.0492	14.5995	13.6789	15.8831	0.00834615	0.0203154	36.27
KVLDIIATI	P07686	human	9		1	13.8851	13.7264	15.2979	15.8124	20.6453	19.6731	19.3983	19.7683	0.00863158	36.5254	23.2
IVDEVNGLIS	Q15029	human	10		2.1	18.7471	20.4972	19.9882	19.7323	15.2908	14.2726	15.9893	14.1349	0.009	0.0354203	23.56
FSDNQLQEGKNVIGL	P37802	human	15		1.5	19.5375	21.4576	21.3101	20.8651	14.85	15.8996	16.7446	14.7716	0.00904167	0.0267166	53.66
FTATELIM	P03905	human	8	Oxidation (M)	1.2	21.6231	20.0156	20.1079	19.5223	15.4643	15.6103	15.7246	16.2391	0.00931034	0.0424624	31.14
EMGPVFTL	P00403	human	8	Oxidation (M)	1.5	23.48	21.0951	23.239	21.6006	18.265	14.2138	14.9293	15.325	0.00943478	0.00981776	30.85
TTDLFGRDL	P52597	human	9		0.5	24.4551	25.1946	22.654	22.6387	19.2673	15.5179	15.2273	15.2262	0.00964706	0.00581534	36.02
ADAGIRRVVPSDLYPLVLG	Q14978	human	19	Acetylation (Protein N-term)	1.9	21.8385	22.9189	19.7356	20.2066	15.8845	15.0778	14.0832	15.8272	0.00986364	0.0161007	47.32
SGSSSVAAMKKVVQQLR	P63218	human	17	Acetylation (Protein N-term);Oxidation (M)	0.6	20.0559	19.3667	19.8175	20.8576	15.9211	15.3196	16.2363	15.5687	0.01	0.0520849	49.09
AEYLRVAPQSSEFIGA	P00533	human	16		2.2	19.7939	19.5601	21.1269	19.64	14.3681	15.3635	14.8073	16.5277	0.0100588	0.0368143	49.17
TLDDVQAFL	Q96EN8	human	9		2.3	19.9882	19.3857	20.2764	19.0638	15.5815	14.9182	15.2877	15.7508	0.0103333	0.0509784	31.87
TNVDKPLRIIGD	Q92945	human	12		1	18.9854	19.1028	20.5069	20.3752	15.8441	15.0655	15.4311	15.328	0.0103636	0.0498798	39.47
FRDNVTSPLPSLL	Q9P0L0	human	13		0.9	16.8354	13.5851	14.5746	17.3752	21.1269	22.1047	20.8727	21.0426	0.0106053	51.7734	39.61
PTRLQGIN	Q04637	human	8		0.6	18.8144	18.9937	18.9965	19.7005	13.8337	13.9943	15.4177	15.382	0.0106875	0.0451441	24.15
LLDGGVINL	O43252	human	9		1.5	19.6258	19.2326	19.2832	18.8846	16.1328	14.5445	14.9919	15.4164	0.01145	0.0631471	19.7
ALVDIVRSL	Q9Y5Q0	human	9		1.7	19.5069	18.8965	19.5545	19.2349	15.3302	15.0576	15.6833	13.4748	0.0117436	0.0469819	25.98
YTDYGGLIFN	P00403	human	10		1	25.141	24.5696	24.0609	21.9882	20.5915	13.7643	15.2251	15.4957	0.0125122	0.00490755	37.8
MLNTNYHLPPSPKPM	P03928	human	15	Oxidation (M)	1.7	15.5008	14.9059	15.7865	15.9476	18.8906	20.0292	21.391	19.8757	0.0132558	22.8069	38
ILLDPGALPALQNPPIRGGEGQN	Q03167	human	23		4.3	22.6865	20.3645	22.5333	22.265	18.9431	14.0037	17.5432	15.3773	0.0133766	0.0221664	54.72
VVEQLKDW	Q13257	human	8		2.8	18.3495	18.8757	17.83	18.8081	15.0748	15.4404	15.4054	14.1919	0.0134384	0.0922882	28.77
SEQTFMYYV	P11926	human	9	Oxidation (M)	1.2	14.3691	15.2971	16.5567	15.3213	18.3794	19.1357	19.4835	19.7039	0.0135526	13.8283	23.14
FFTGSKLVDY	Q9BRK5	human	10		1.7	20.4476	19.5731	20.8269	18.9937	16.4576	14.895	15.5099	14.516	0.0135714	0.0407883	30.29
PEPPEKEFTPYDYSQSDFKAFAGN	Q01780	human	24		0.7	19.0638	19.2558	19.3012	19.9742	15.6898	16.2139	13.9325	16.1193	0.013625	0.0665287	50.51
SLASELEKL	Q86V48	human	9		1.3	18.547	18.1457	18.2466	17.7602	15.7756	14.9348	14.64	14.3442	0.0136375	0.105024	17.73
VGPFAPGITEKAPEEK	O60664	human	16		2	19.7667	20.8876	18.4656	18.7207	15.1406	14.9551	15.5862	16.177	0.0137333	0.0626979	46.4
RTFGGGFEL	Q8N0W3	human	9		1.1	19.3983	18.1605	18.7406	19.0372	16.3747	14.7413	15.159	14.393	0.0138101	0.078716	16
VFSEPRAVFY	Q16513	human	10		0.6	21.7675	20.654	21.0493	20.6006	18.4496	16.6816	16.977	15.913	0.0138169	0.0619587	37.92
VTEFEDIKSGY	Q01105|P0DME0	human	11		0.7	19.7089	18.6382	20.4576	20.0691	17.0638	14.4814	15.1854	15.6111	0.0139189	0.0569942	37.02
ASDALDKIRY	P08238|Q58FF7	human	10		0.9	21.0224	20.2764	21.5915	21.3962	17.9083	14.4252	17.6096	16.3373	0.0139872	0.0441473	37.94
EVGVLVGKDRSS	P07737	human	12		2.3	21.3857	20.8876	18.8757	19.3101	17.3056	15.3859	15.1158	15.6556	0.0140488	0.0525899	15.93
REEPIEWEF	P39880	human	9		1.2	21.1206	20.3962	21.7955	21.1079	18.3012	14.6013	16.0528	13.9918	0.014193	0.0242094	20.23
PPTANIKPTPVVSTPSKVTAAAMAGN	P12270	human	26	Oxidation (M)	1.7	18.7634	20.002	17.9714	19.3167	14.9647	15.2694	15.8594	15.068	0.0142174	0.0757295	48.73
SRISSSSFSRVGSSN	P05787	human	15		1	18.1605	18.3189	19.4108	20.0691	15.1329	14.0014	16.2269	14.863	0.0142222	0.0654365	39.02
TTDDWKDF	P09960	human	8		1.1	20.654	20.85	18.2741	18.5988	14.9022	14.6104	14.5005	15.0631	0.01425	0.035276	32.85
SVRSGPFGQIFRPDNFVFGQSGAGN	P07437|Q9BVA1|Q13885	human	25		1.5	17.8175	18.1307	18.7892	19.0074	15.0395	14.3974	14.9213	15.5654	0.0144265	0.0911704	40.8
SLDNIVKL	Q9GZL7	human	8		1.5	20.417	18.4375	19.5713	18.9742	15.3593	14.9891	15.807	15.5657	0.0144464	0.0660765	21.5
FRDNVTSPLPSLLV	Q9P0L0	human	14		1.9	15.9642	15.492	18.0691	17.9658	20.7955	22.0156	20.6006	20.7223	0.0146265	17.886	38.42
NTDLWIVM	Q13043|Q13188	human	8	Oxidation (M)	1.2	19.5676	21.4425	20.1581	18.2137	14.7831	15.3845	15.8087	15.9243	0.0146418	0.0483514	29.18
AAVPDEIPPLEGDEDASRMEEVD	P08238	human	23	Oxidation (M)	2.3	21.0756	21.7056	20.1825	19.8438	14.7207	16.9545	16.8727	16.1965	0.0147091	0.0437128	44.06
IRGNVGFVF	P05388	human	9		1.4	15.5372	16.8361	17.5507	16.6096	21.0691	21.6409	20.1825	19.8269	0.0148636	16.5228	22.16
PGSRISSSSFSRVGSSN	P05787	human	17		1.1	18.8697	19.1181	20.4874	20.9316	14.0701	14.9882	16.6096	14.9516	0.0149815	0.038559	43.62
GEIIDIFKP	P19021	human	9		1.7	18.68	18.2326	19.209	19.0129	16.1635	14.9848	14.6194	14.1881	0.0150923	0.0720594	24.43
AKKHLEINPD	P08238|Q58FF7|P07900|Q58FG1	human	10		1	19.9127	19.6311	20.3101	20.7389	11.42	16.2783	14.0648	15.7445	0.0152642	0.018309	23.56
EEKALIYQF	Q92820	human	9		2.4	15.0319	13.7928	15.7933	15.5779	19.7056	18.5242	20.1946	18.5165	0.0153281	18.2052	24.56
QELPEFWEA	Q13045	human	9		1.5	19.4991	18.3962	18.8906	18.417	15.0092	14.3118	15.9882	15.9104	0.0153721	0.0886436	28.26
PDTKEMLKLLDFGSLSNLQVTQPTVGMN	P08708	human	28	Oxidation (M)	3.5	18.977	17.8545	20.1457	18.2185	14.7613	14.4194	15.6378	15.4081	0.0155529	0.0747248	58.3
FRDNVTSPLPSL	Q9P0L0	human	12		2.7	17.6096	17.2419	17.8727	16.7731	21.002	22.1825	21.2243	20.5638	0.0155577	14.6095	32.74
ILQSFIHDV	Q9UPW6	human	9		1.3	19.9742	19.647	20.4676	20.1946	13.8674	16.1712	15.0325	17.1993	0.0155714	0.0440938	27.03
EGPGKNLPFSVENKWS	P15954	human	16		1.8	15.6499	15.2532	15.743	15.1487	19.0102	20.0951	19.4556	17.6869	0.0156705	12.2374	23.32
VLFRGGPRGLLA	P43307	human	12		1.5	25.5522	26.9977	23.7286	23.5285	21.4726	19.5933	20.6714	19.7439	0.0157381	0.0417688	39.11
YEREAILEY	Q9Y314	human	9		2	18.0585	19.5261	20.002	20.714	14.8944	15.7229	15.3257	15.4996	0.0158448	0.0538649	15.84
ALPDDLVEV	Q14651	human	9		0.6	20.265	18.4576	20.2419	19.786	16.6971	15.7308	16.5018	15.2463	0.0158506	0.080012	17.18
NLFEWAKNSPL	Q15067	human	11		1.2	18.8484	18.6731	18.6628	18.9373	13.9375	14.0402	16.0795	14.6982	0.0158627	0.0586563	36.9
SVDGVIKEV	P61916	human	9		1.3	16.5805	15.1597	16.6937	16.0058	20.4972	18.8697	20.5823	20.8034	0.016082	16.8913	28.72
AARVGAFLKN	O95167	human	10	Acetylation (Protein N-term)	1.9	15.7153	16.1674	16.786	16.1946	19.3145	19.9171	20.2535	19.5823	0.01618	11.7211	16.15
AFLNDSYLKY	Q8N3U4|Q8WVM7	human	10		1.8	20.6096	19.4067	20.5731	20.2185	18.1257	13.8814	15.3654	15.4913	0.0162418	0.0446248	35.2
DRVVVIRF	P83876	human	8		3	20.1206	19.1206	19.5394	18.8081	16.052	16.2873	15.2531	14.7061	0.01635	0.0706787	29.79
SLLPPDALVG	Q15437	human	10		2.2	24.217	24.7234	22.265	21.1519	19.0743	14.5778	14.8472	17.528	0.0163913	0.0104345	32.78
ETEEDKFLL	Q9NY93	human	9		1.8	20.6714	20.7307	18.1704	18.4616	15.3447	15.9657	15.6268	15.0878	0.0164222	0.0624022	28.48
LLLDVPTA	P13284	human	8		1.3	20.8727	21.632	18.0532	18.8113	14.1215	16.337	13.8309	16.1004	0.0164624	0.0372959	19.25
SAVGHTLGHAITGGFSGGSN	Q9Y6H1	human	20		1.9	19.2396	18.3056	20.8034	20.5545	15.2761	14.6495	15.0361	15.9431	0.0165102	0.0442064	54.81
ATKAVCVLKG	P00441	human	10	Acetylation (Protein N-term)	5.1	18.4293	20.1206	17.9545	18.0532	15.5365	15.243	14.822	14.6886	0.0166413	0.084385	40.4
YQDDYPRDYQYSDQGIDY	Q15417	human	18		1.5	20.4476	19.5413	21.4067	20.3857	17.417	14.5894	15.4352	15.1655	0.0167556	0.0360579	58.26
EDRDLFVM	Q14152	human	8	Oxidation (M)	0.8	19.8469	18.0372	19.5127	18.6024	15.0615	14.6905	15.1117	15.3756	0.0168542	0.0651541	15.98
FLEPEFSKY	Q96PD2	human	9		2.3	18.4656	18.8727	18.714	19.3815	15.2199	15.4345	15.2816	15.8501	0.0172128	0.0939541	29.62
SEKKQPVDLGLLEEDDEFE	P60896	human	19	Acetylation (Protein N-term)	2.2	21.8689	22.895	19.3452	19.5337	15.5118	14.7202	14.0818	18.3878	0.0172553	0.0265473	62.3
EIKDPSGLFY	Q9GZN1	human	10		4.1	21.1395	19.5127	19.3321	19.0743	17.7073	14.1436	15.3186	14.249	0.01729	0.0470383	23.19
KGDLENAFL	P07355|A6NMY6	human	9		1	19.3645	17.6662	18.9373	19.0346	15.0346	15.911	15.8138	15.3303	0.0174646	0.106709	22.11
AGPESDAQYQFTGIKKY	Q96IX5	human	17		1.7	15.6718	14.6985	14.768	15.8823	18.2466	18.0585	19.0769	18.2326	0.0175474	8.86745	46.02
AMYPHIFYF	Q8IUX4|Q96AK3	human	9	Oxidation (M)	1.1	19.6222	17.3581	19.9316	20.2535	14.0052	15.5265	16.3339	14.7444	0.0176429	0.0567656	32.27
KIAELLENV	Q14694	human	9		1.1	18.7828	20.7715	20.6453	19.7812	15.2368	17.8113	15.3235	15.8516	0.0177767	0.0651812	22.46
LLDDSLVSI	P30044	human	9		3.9	20.0691	18.6558	18.8018	19.2558	15.7686	15.7047	14.1435	16.6124	0.0178247	0.0803076	25.68
LRVTPFIL	Q8N4H5	human	8		0.7	22.0821	23.8288	19.7356	21.2419	18.8207	14.4765	17.2232	16.1346	0.017951	0.0300103	25.6
FSYTFHGD	P25685	human	8		0.7	19.0585	19.2877	18.8846	19.3386	13.0958	16.5151	15.2075	15.9399	0.0181287	0.0645782	22.74
RGPGTSFEF	Q99497	human	9		1.5	20.6364	19.2945	20.8876	21.5638	17.3145	14.789	17.3408	17.0426	0.0181346	0.0636432	29.14
WTENIQGSIKY	P11387	human	11		1.6	19.2018	18.7955	19.2066	18.3709	16.4909	16.2787	15.8062	15.4361	0.0192381	0.134836	37.81
NLYGLLHGL	Q92974	human	9		1.6	21.2185	21.2707	21.823	22.1946	20.6096	14.5433	14.5979	14.4055	0.0211415	0.0207953	22.35
ALVSSLHLL	Q9Y678	human	9		0.6	20.4576	19.6453	20.5731	19.9742	16.9302	15.2255	17.8423	16.7412	0.0219346	0.0897608	25.09
VRSSFPVSL	Q8IWZ3	human	9		1.8	17.9601	18.4415	19.8222	20.6364	16.3507	14.8819	15.5425	15.3602	0.0233	0.077952	19.13
YGDEIAIEL	Q92900	human	9		1.5	20.9672	18.8018	20.9098	19.0664	17.714	15.378	15.7152	14.9398	0.0234375	0.0625191	23.82
SLDGIVRL	Q13685	human	8		0.6	20.9171	19.1531	20.3857	20.895	18.8331	14.8438	15.0004	15.0347	0.023453	0.0470468	20.37
RLEIEPEW	Q00688	human	8		1	18.1507	19.2232	17.786	18.1457	15.4066	15.485	14.9179	15.6823	0.0235138	0.1291	17.93
GFGDLKSPA	P24534	human	9		2	15.5638	16.9316	15.8384	15.753	18.3321	19.9742	19.113	19.3495	0.0236486	9.00359	27.52
PPLPPPPPP	O15054|Q08499|Q9NRF2|Q16643|Q8IVF7|Q9BYN7	human	9		0.8	15.575	16.1527	15.3611	14.9972	19.0129	17.7987	19.5933	18.2832	0.0236552	8.87976	20.77
ISYGPDWKDFY	P06865	human	11		3.1	19.0976	16.3686	15.8783	14.6022	21.1704	20.5638	20.8113	20.3645	0.0237345	18.9065	38.99
NLLEKDYFGL	O43491|Q9Y2J2|Q9H4G0	human	10		1.7	20.2989	19.2185	20.8034	20.5069	17.9992	16.68	16.5104	16.8625	0.0238609	0.10928	23.57
ILGIQPPSV	Q9UPN6	human	9		1.7	18.7923	17.3836	19.586	19.2787	14.4219	14.7472	16.0726	15.7592	0.0240702	0.0877815	23.05
VHASLDKFL	P69905	human	9		2.1	16.5321	14.945	14.2851	15.9225	19.1655	19.9601	19.1104	17.7537	0.0243613	11.9276	43.29
GIFGGHIRSV	Q14694	human	10		0.8	23.0542	22.6562	21.953	22.5915	20.417	19.1002	19.7923	19.2161	0.0260917	0.131002	29.51
ADAGIRRVVPSD	Q14978	human	12	Acetylation (Protein N-term)	1.9	20.2185	20.4576	21.0625	21.2125	17.2512	17.4893	18.4046	18.209	0.026281	0.13404	46.45
GLIDENPGL	P78527	human	9		2.6	18.8995	17.7987	19.7039	19.5318	16.3632	15.6986	14.1742	15.8164	0.0263577	0.0902224	28.74
PRVDDDSLGEFPVTN	Q92785	human	15		1.9	19.1382	18.4211	20.6714	20.2535	17.3408	15.1708	14.1643	16.1126	0.0265738	0.0658835	44.32
ADAGIRRVVPSDL	Q14978	human	13	Acetylation (Protein N-term)	2.1	17.6382	17.1752	18.5356	18.4211	14.6167	14.0525	14.8333	15.7787	0.0268346	0.114842	23.26
DKSVKDLVILL	P07900|Q58FG1	human	11		4.6	18.4252	20.417	17.6382	17.8238	15.1945	14.1681	14.6709	15.7723	0.0270156	0.0810761	27.27
YVGEIIGKRGIIGY	O75964	human	14		1.6	19.2185	20.654	18.5545	18.3709	16.464	14.8016	16.2141	15.5278	0.0270476	0.091659	38.37
LLGPRLVL	P49755	human	8		1	20.1946	21.9459	17.5951	18.417	15.714	15.5378	14.3569	15.5241	0.027264	0.0523749	16.07
LYVVPFVA	A5YKK6	human	8		1.6	18.714	17.2877	18.1002	17.4576	14.6502	14.5542	15.1136	15.492	0.0274839	0.130545	28.38
KLGEFAKVLEL	P30153|P30154	human	11		1.7	19.0292	18.547	20.2535	18.6453	16.5477	15.2736	15.7624	16.3892	0.0276977	0.114585	37.89
ALLDQIREGAQL	O00401	human	12		0.8	18.4972	17.8787	19.0399	18.4576	15.5188	14.3427	16.3103	15.4313	0.0282385	0.11928	30
AQFVRNLVEKTPALVNA	O75964	human	17	Acetylation (Protein N-term)	1.1	18.4656	18.0156	17.9545	17.6382	15.4285	15.2609	15.8509	14.565	0.028697	0.14946	45.97
LNTNYHLPPSPKPM	P03928	human	14	Oxidation (M)	3.1	16.2251	15.4809	18.6697	15.5296	20.3538	19.4596	21.002	20.1332	0.0287313	13.5558	35.35
GLWRGEEVTL	Q14669	human	10		1.2	19.5261	18.7923	19.714	18.8906	17.8361	14.8711	14.513	14.7542	0.0287943	0.0749899	21.35
GLQDFDLIRV	Q05513	human	10		4.5	19.2989	16.7731	18.9686	19.5394	14.7731	14.3946	13.7096	16.4125	0.0288129	0.0706792	29.56
TENPVIMGL	P26196	human	9	Oxidation (M)	2.1	20.9024	19.1777	21.3645	21.4526	14.4597	15.1614	18.1002	17.9545	0.0288759	0.0505775	34.76
KSDVEAIFSKY	B2RXH8|O60812|P0DMR1|B7ZW38|P07910	human	11		2.3	17.5582	16.9882	18.68	17.9488	14.5928	15.2428	14.6002	15.2469	0.0288951	0.13649	42.91
RLFDQAFGL	P04792	human	9		1.3	22.7856	21.4923	23.0691	18.4293	18.2967	17.0743	16.5537	14.8513	0.028916	0.0371617	27.52
VVLPAPPAV	Q96S59	human	9		1.4	20.0559	18.8392	20.0292	20.2764	18.0047	15.204	15.0423	16.3536	0.0289474	0.0797142	38.16
ASSERLNMGEIETLDDY	Q6Y7W6	human	17	Oxidation (M)	1.9	17.0426	19.1307	20.0821	19.8034	15.6116	15.1101	16.1094	14.9388	0.029	0.0840726	50.03
ALLEDEERVVRL	A0FGR8	human	12		1.6	19.4415	17.6382	20.0426	18.1002	16.253	14.9613	15.3627	15.2261	0.0290217	0.0977439	24.98
RLLGKLPEL	P22736	human	9		0.8	20.343	18.9686	16.7482	19.528	23.1363	22.1795	23.9584	22.002	0.0290882	15.1587	24.25
KLFPGFEIETV	P08243	human	11		1.7	20.7715	19.9112	21.5356	20.7056	18.6382	16.443	17.9373	16.2913	0.0290903	0.0945008	36.54
SVWFGPKEV	Q9Y5Y0	human	9		2.9	20.0951	19.29	20.1079	16.0823	14.5612	14.6168	14.4865	15.5729	0.0290986	0.0589449	27.77
PISTSESSEEEEEAEAETAKATPRLASTN	Q13428	human	29		2.5	19.3299	17.5657	20.265	20.0691	17.1889	14.7363	14.0447	15.4131	0.0293037	0.0641837	52.01
YNQWQQGQFWGQKPWSQHYHQGYY	Q00839	human	24		0.6	20.8802	19.343	23.48	21.4726	15.024	13.3256	19.85	15.5113	0.0299931	0.0242441	32
GFKRGADPGMPEPTVL	Q9P0U1	human	16	Oxidation (M)	2	20.7307	18.963	19.6714	20.0691	17.2787	15.317	17.6168	15.5561	0.0302119	0.0936622	25.28
TLEEPKQASVTY	O75056	human	12		1.1	18.8081	16.8727	18.7923	19.0102	15.863	13.7339	14.3443	15.6382	0.0304082	0.0898723	35.23
FSEPHARFY	P22694|P17612	human	9		3.6	18.7106	17.9142	19.0184	18.8144	16.8606	15.2831	14.8823	15.3153	0.0305405	0.122506	27.61
GTEIDGRSISLYY	P19338	human	13		2.3	20.5915	19.7971	21.4775	20.002	17.8175	15.5891	18.2466	15.8402	0.0306164	0.0828325	41.68
TLSEIKALL	P12814	human	9		2	19.0506	19.2696	20.6096	19.7715	18.2832	15.2504	14.852	15.2029	0.0306174	0.0728857	19.79
KVFGNEIKL	P19338	human	9		1.2	20.895	20.8727	21.5961	20.6628	18.8361	16.5716	18.1994	18.2512	0.0307452	0.12141	31.4
KRVTWIVEF	Q9Y320	human	9		2.1	27.1115	24.4425	24.3645	24.391	20.2066	16.2555	23.9406	16.3212	0.0309423	0.0167878	20.93
VIVELIYKV	P53618	human	9		2.8	19.661	19.6971	18.9459	19.1257	17.4893	14.0655	15.9068	16.1447	0.0311419	0.091137	25.84
KRFESWRVL	Q13021	human	9		1.2	20.0292	19.4004	19.6186	19.5638	18.0479	13.7774	15.9183	15.8921	0.0312532	0.0746305	29.01
IEPVFHVM	P69849|Q5JPE7|Q15155	human	8	Oxidation (M)	3.1	18.8207	16.9083	19.2922	18.6488	15.7573	15.104	14.7889	15.5111	0.0313442	0.114455	19.87
AQNLKDLAGRLPAG	Q99623	human	14	Acetylation (Protein N-term)	0.4	17.8423	18.0211	17.624	17.6453	15.821	14.8034	15.5152	14.8384	0.031549	0.172103	42.33
LEFPAQEL	O00267	human	8		1.1	19.668	16.786	19.719	19.1801	15.2897	15.2488	15.655	15.6299	0.0316312	0.095895	31.08
KLMDLDVEQL	P12004	human	10	Oxidation (M)	1.6	21.928	20.9812	23.0576	21.6364	18.9142	18.4252	19.5146	18.8175	0.0317566	0.12649	29.01
SILKKVLEA	P12004	human	9		0.4	19.1874	17.9142	19.2922	18.1655	16.2135	15.2249	16.1283	15.7402	0.0317764	0.142289	22.86
KLPNFGFVV	Q9UN86|Q13283	human	9		2.5	19.4716	18.4933	18.9083	19.3012	17.528	15.1123	15.5921	14.4155	0.0318302	0.0959476	21.42
TILRLLQQV	Q14152	human	9		0.8	20.1581	18.5242	19.4496	19.9882	17.9992	14.3968	15.6925	15.4305	0.0327654	0.0796446	27.61
SSDPFLNSGTY	P46937	human	11		3.2	18.9601	16.8606	19.3277	19.6042	14.8894	14.3033	15.7588	16.1306	0.0346707	0.0935791	27.86
DEISLMDL	Q14494	human	8	Oxidation (M)	3.3	18.2604	18.7406	18.7828	17.4972	16.6662	14.8283	14.2268	14.9703	0.0348834	0.112863	19.79
ILDWVPYINGKFKKDN	O14957	human	16		1.7	24.7441	25.6348	23.0658	23.1111	21.6006	20.0559	20.8876	20.7389	0.0366627	0.100261	48.61
QLDDLKVEL	P42766	human	9		4.6	19.8515	18.8667	19.2967	20.0292	22.848	21.4676	22.7574	22.0054	0.0368452	6.76739	20.72
KLLDEDEIRGYKL	O43719	human	13		2.5	20.0426	19.3255	20.4775	19.4395	17.6382	14.4191	17.4656	15.6763	0.0370659	0.0870827	32.2
RLMNDMTAVAL	Q92598	human	11	Oxidation (M)	1.4	19.68	18.5011	20.2764	19.7747	16.7987	16.1087	14.4694	17.4004	0.0372663	0.0971407	19.21
NEFHSAVGAYTF	O94827	human	12		0.7	18.5878	17.7073	19.2787	18.2466	16.624	14.6228	14.8742	15.644	0.0373588	0.123807	40.17
SLLSGRISTL	Q9Y597|Q8TBC3	human	10		1.6	20.0426	19.2396	19.9459	19.8097	18.7602	15.5815	14.7669	14.5939	0.0381287	0.0701297	21.53
ALATIRLLDV	Q9UBB4	human	10		1.1	18.9826	18.1206	19.1704	18.0102	16.8727	14.0924	14.4155	15.7508	0.0382442	0.102372	32.19
ASSDIQVKELEKRASGQAFELIL	P16949	human	23	Acetylation (Protein N-term)	2.4	20.1332	19.0184	17.6921	17.2699	14.5713	15.2604	15.7374	15.4815	0.0390462	0.103971	44.71
TADDPSLSLI	P39656	human	10		0.5	19.3983	15.9165	19.5731	19.8621	14.4083	14.8149	14.6582	15.7904	0.040092	0.073324	33.67
LLPDLIQKV	P55786	human	9		1.6	21.5261	21.3645	22.3211	22.3266	21.8269	14.9295	14.0325	15.6519	0.0401602	0.0258373	23.74
KLFEEIREI	Q8N4U5	human	9		1.4	20.5261	20.1704	21.7056	20.3101	17.4656	16.1176	19.2787	16.0507	0.0403424	0.0915123	29.23
ALLEPEFILKA	Q99973	human	11		0.8	18.9573	18.3189	18.8576	18.6697	16.5462	15.3448	15.6992	16.8159	0.0403833	0.165014	26.2
GLAPLEVRV	O75369	human	9		1.8	18.1002	17.6523	19.1457	17.9826	16.1767	15.0949	15.0206	15.7384	0.0404571	0.152563	17.8
SLVGKLEGT	O75643	human	9		1.1	18.7373	17.417	18.7173	18.6488	16.6523	14.9145	15.3684	15.3351	0.0405628	0.142347	19.94
ILHSIFSSY	O00410	human	9		1.1	20.8651	18.185	19.7157	19.5394	17.9373	15.2822	15.7378	15.5665	0.0406089	0.0918008	34.02
RLMMDPLTGL	O60506	human	10	Oxidation (M)	1.9	21.743	20.5165	22.8987	16.0038	14.6049	15.2147	15.8433	16.1385	0.040661	0.0349111	19.43
NSDPNLHLL	Q96TA1	human	9		1.2	20.6276	19.2018	20.2185	20.2989	17.9488	16.3334	17.5127	17.528	0.0407857	0.148037	33.1
RLYSEDELPAEF	Q9Y6A4	human	12		1.3	20.7056	18.7634	21.1457	19.5787	17.9992	14.8938	17.3667	15.2506	0.0408371	0.078522	29.75
KLFDDDDSGKISL	O15182	human	13		1.2	22.3266	21.4526	22.6164	21.7836	20.1704	17.1946	19.6347	17.7602	0.040892	0.0977445	50.41
QEVIITKF	Q14527	human	8		1.4	19.0265	17.1155	18.5432	17.7073	14.5174	15.0736	15.6039	15.8391	0.0416402	0.139698	18.73
FLFQEPRSI	Q9UK61	human	9		1.8	19.4893	18.4415	19.7971	19.5261	17.977	15.4791	15.861	15.2416	0.0417634	0.110809	24.96
SGSSSVAAMKKVVQQLRLE	P63218	human	19	Acetylation (Protein N-term);Oxidation (M)	0.9	22.2036	20.7471	22.4092	22.7056	17.9431	18.0047	19.7715	19.7764	0.0418235	0.113246	55.78
SLWRDLIDL	Q9NRD1|Q9H4M3	human	9		1.1	17.6168	17.1556	18.392	19.2741	14.7624	15.3743	14.0685	16.0595	0.042	0.121288	21.97
FEWENKVTV	P53618	human	9		2.6	20.8727	19.9601	20.8651	20.2535	18.2137	14.9004	17.9488	17.528	0.042911	0.0987456	33.51
SERLLRELY	P08243	human	9		1.7	20.1079	18.2558	20.8423	18.8515	17.977	14.7063	14.997	15.9252	0.0430725	0.0817295	35.01
MLANDIARL	Q9H4M9	human	9	Oxidation (M)	0.8	18.4576	17.6593	18.6276	18.4972	14.363	15.1477	15.1361	16.8846	0.0431031	0.131439	23.71
ALYDENTKLWYA	P23458	human	12		2.5	17.68	17.4252	18.2967	16.8846	15.365	15.3875	14.8889	14.627	0.0432969	0.176216	20.92
SMVEDITGL	P15924	human	9	Oxidation (M)	2	17.3321	16.4219	19.6731	19.2489	14.3349	14.566	15.417	14.9451	0.0439897	0.0978503	26.63
ALFPHLLQPVL	P55060	human	11		1.5	17.7602	16.8727	18.4004	18.5842	16.034	14.6662	14.971	14.9164	0.0440459	0.147886	21.09
KLGDFPYVSI	O94888	human	10		1	19.615	18.7892	19.1679	19.2718	18.0319	15.6392	15.5529	15.6117	0.0442563	0.124823	22.02
GLDNAVSLFQV	Q9Y5J1	human	11		1.9	19.2255	18.4933	19.2066	19.0129	15.0378	14.7763	15.8697	17.7602	0.0444798	0.114742	21.04
FTDHELQEWY	P37235	human	10		2.9	19.4656	17.5951	19.3167	18.5127	17.2042	13.9342	15.4596	15.0601	0.04459	0.100968	30.44
TLFSEPKFAQV	Q9H425	human	11		1.5	19.3211	18.528	19.2967	19.3878	18.1104	14.9043	15.0738	15.2811	0.0447056	0.102165	32.65
SMVEDITGLRL	P15924	human	11	Oxidation (M)	3.2	17.3408	16.1269	18.8113	19.1704	14.7724	15.3333	14.2332	14.438	0.0457264	0.111249	27.54
ALKDLINEA	P12004	human	9		1	22.2006	20.953	22.3294	21.6628	19.5713	17.8238	19.4913	19.2581	0.0463663	0.148617	27.15
SEKKQPVDLGLLEEDDEFEEF	P60896	human	21	Acetylation (Protein N-term)	1.5	24.5225	24.8142	21.0951	22.1765	20.6453	16.9083	18.7373	20.1825	0.047401	0.0610561	67.78
LLLPLPVPA	P14222	human	9		1.1	25.0401	24.7234	25.1293	25.0317	23.2821	22.2361	21.8576	22.9243	0.0474087	0.188665	28.44
EVEIFPPEDKKAIRS	Q9P032	human	15		0.9	22.1332	21.4676	20.3211	20.7389	19.6575	16.6001	18.5507	16.6961	0.0474751	0.102302	40.44
LIDNGVTKGFVY	Q6XZF7	human	12		1.1	18.2922	17.6453	18.3012	17.0638	15.076	14.3603	16.0516	15.2921	0.0476311	0.161476	40.59
FLDPASAGIGY	Q9NRY4	human	11		5.3	17.8727	19.8454	17.7073	18.3056	15.3444	15.3564	16.3547	15.5278	0.0476585	0.144898	32.9
KLIGDPNLEFV	P62826	human	11		1.4	20.1704	19.503	20.6006	19.9459	18.7602	16.5672	15.3723	17.1053	0.0476909	0.11633	31.39
LLLEPYNKY	P35579	human	9		1.2	23.391	22.4551	22.8307	22.2477	21.0359	18.7892	20.3645	19.547	0.0478922	0.143886	31.45
PPRITQNPVINGNVALSDGHN	Q93009	human	21		2.1	16.4975	18.8207	17.6937	17.5204	14.9616	14.2438	15.2583	15.1578	0.0479087	0.150966	53.12
RLYPEVPEVL	Q86V88	human	10		2.9	18.7005	17.3836	18.5657	18.2922	16.1417	16.2184	15.22	15.2732	0.0479761	0.17408	16.25
WVPYINGKFKKDN	O14957	human	13		1.9	22.6096	21.5165	20.7056	21.5592	20.1079	15.1444	13.9211	18.9287	0.0481281	0.0420363	40.75
DEVFGFISL	Q9P287	human	9		1.4	19.9459	18.3581	19.9601	20.0951	18.4536	15.5357	14.6165	15.9877	0.0481564	0.0920505	28.32
KLADIQIEQL	O60925	human	10		1	19.5242	18.7796	19.734	19.2255	17.9316	14.6907	16.5827	15.7448	0.0481792	0.118392	25.57
ETERFRELLLY	O15027	human	11		2.2	18.562	21.4576	21.6276	23.1658	20.4476	14.9871	15.92	14.116	0.0485721	0.0350226	29.43
KLWADRISL	Q7Z392	human	9		1.8	18.7406	18.4972	19.3752	18.3452	17.8606	14.504	14.8233	14.6699	0.0485741	0.103302	22.42
LGFKRGADPGMPEPTVLSL	Q9P0U1	human	19	Oxidation (M)	0.4	16.1285	15.5687	19.9459	20.343	20.654	22.9548	22.8858	22.2621	0.0486816	18.2859	35.05
IDSQQEEEPV	P12270	human	10		0.9	19.209	17.9658	19.4835	19.1382	17.6593	15.0139	15.9561	14.4248	0.0487991	0.109911	15.36
TIEDGIFEV	P11142|P54652	human	9		2.1	22.9513	21.1519	23.0625	22.0592	20.4273	18.2604	19.3101	19.6186	0.0489009	0.133775	32.07
SLFGNIKGA	P33908	human	9		0.9	19.4952	19.1028	19.856	19.9601	18.5049	14.4342	16.1277	16.1516	0.0489241	0.101608	25.36
RLLPDTINSINL	Q14008	human	12		1.3	19.3145	18.7439	19.5127	19.2558	16.9658	17.3667	14.2659	16.1274	0.0489822	0.12283	30.36
FLITQLKM	P03928	human	8	Oxidation (M)	1.1	19.8727	20.953	17.7667	18.5127	16.7471	16.5848	15.1012	15.7558	0.0490282	0.106653	26
KLIPQLPTL	Q9HB90|Q9NQL2	human	9		1.2	18.7828	17.7796	18.9686	18.1946	15.4117	16.5998	16.2696	15.6722	0.0491982	0.183892	24.38
NLDIERPTY	P68363|Q71U36|Q9BQE3|P0DPH8|P0DPH7|Q6PEY2|P68366|Q9NY65|Q9H853	human	9		0.9	21.5685	18.4375	20.5261	19.6523	17.392	14.7986	16.8606	17.5731	0.0494159	0.0953912	31.16
GAISLLTY	P55735	human	8		1	22.1269	19.8742	20.8651	20.7955	19.4415	15.3298	16.1455	18.2787	0.0494781	0.0815275	21.2
ECDMAFHIY	Q96T88	human	9	Oxidation (M)	1.4	15.6937	14.839	19.8621	15.8947	20.5356	19.6731	20.6096	20.5545	0.0495328	13.65	28.14
KLLDPSTPVHI	Q9NXF7	human	11		1.5	18.786	18.5165	19.6329	18.7634	17.7073	14.5824	14.9387	16.2023	0.0505368	0.119324	31.45
KIINGYIFL	Q9UI26	human	9		1.2	19.4273	17.6523	18.3538	18.0319	16.8484	14.8432	15.5537	15.0694	0.0507565	0.144826	22.99
VINDVRDIFL	P52655	human	10		0.9	18.2741	16.4987	17.805	17.4656	14.4741	14.2712	15.8896	14.7862	0.0515983	0.158706	20.91
HRNEVTVEL	O00505	human	9		0.8	23.9316	23.0838	24.1795	24.6375	21.823	20.8034	21.5451	21.8307	0.0517759	0.182058	25.1
VTTDIQVKV	O00267	human	9		1.2	19.4576	17.6937	19.2185	19.4046	15.9674	15.4314	16.8361	16.786	0.0518197	0.15514	32.3
YVIDPIKGLKL	Q15149	human	11		1	20.8346	19.4991	20.3857	20.654	16.8175	13.5298	19.417	15.923	0.0521139	0.0659931	34.88
VLKEIVERV	Q14444	human	9		1.5	18.8515	18.6204	19.0559	18.8175	17.3581	15.361	16.7207	14.997	0.0523347	0.151027	23.2
GLLWQIIKV	Q14651	human	9		1.8	20.3101	20.1206	21.0359	20.8269	18.9171	17.0743	18.3794	17.8175	0.0523489	0.173586	26
EIIGKRGIIGYDV	O75964	human	13		1.9	20.1332	21.0951	19.197	19.8269	18.8936	14.192	16.9316	16.0084	0.0523551	0.0849849	43.13
KLYTGLEYDL	Q14997	human	10		1.1	18.8936	17.4893	18.8606	18.5318	16.7207	15.1283	15.6105	16.0967	0.0525309	0.17019	37.12
DEHLQLISL	P35249	human	9		0.6	14.8184	14.4161	15.07	22.1642	22.0292	21.4015	21.2989	21.5823	0.0525697	31.1424	29.02
VADPYVVIM	Q10570	human	9	Oxidation (M)	1.5	20.5165	17.6869	20.5261	20.9601	16.2878	16.5146	18.0847	13.9794	0.0526708	0.0766394	30.55
ILDDVSLTHL	P35232	human	10		1.7	22.002	20.6971	21.3857	21.5731	19.8995	18.2558	18.2279	19.0506	0.0528171	0.170042	35.68
KLGAVFNQV	Q15393	human	9		1.4	19.3277	17.68	20.7056	20.1704	17.3056	14.3043	15.947	16.8626	0.0528912	0.096988	22.92
SLFEHFIEL	Q8IZQ1	human	9		2.4	15.6804	18.6731	19.7747	19.4456	14.964	15.1406	14.5884	15.3671	0.0529668	0.0961586	27.55
NPPLPLGSKVVVLA	O43291	human	14		1.9	15.1393	14.9313	16.0793	14.9176	17.8667	17.0426	17.528	17.8113	0.0530444	4.90842	17.97
AQDFRVLYV	Q9BZG8	human	9		1.8	18.5582	15.7808	18.8113	18.7602	14.2807	14.4312	15.663	15.1299	0.0532591	0.116514	28.06
GHQQLYWSH	P62273	human	9		1	16.9545	16.9083	16.0249	14.7535	17.6311	20.4067	19.7796	19.1079	0.053498	8.40373	34.81
SLIDLESKNEL	Q12929	human	11		1.5	18.2419	16.3786	17.9373	17.6024	14.6995	15.0126	15.0102	15.5461	0.0535	0.18012	29.18
RGGPILTF	O75962|O60229	human	8		1.1	20.9388	19.0612	20.4676	20.9171	19.856	16.028	15.4345	15.0289	0.053728	0.0738479	18.03
ALLNGEYLLAA	Q9BV38	human	11		0.9	20.1206	18.4456	20.0559	19.8269	19.113	14.981	15.2177	14.7503	0.055332	0.0826552	25.35
VYFKEQFLD	P27797	human	9		4	20.4576	17.3667	19.4476	19.1231	14.1734	18.0211	14.894	15.2744	0.0553647	0.0878971	24.68
VLSSRLAFA	P79483	human	9		1.9	21.3484	20.0821	21.1332	20.85	19.654	15.0569	15.0194	18.528	0.0555827	0.0723517	25.95
KVWDIVGTEL	Q6Q0C0	human	10		1	19.8621	19.6662	20.4476	20.1332	19.1605	16.709	15.6097	16.5612	0.0563035	0.123523	32.36
QKPWSQHYHQGYY	Q00839	human	13		1.5	18.7796	20.4067	22.8171	20.895	14.3476	14.9583	20.0156	16.4557	0.0563086	0.0514637	20.3
SHTDIKVPDFSEYRRLEVLD	P47985|P0C7P4	human	20		0.5	18.9742	18.392	20.2419	19.4991	15.3468	15.4903	15.025	18.4536	0.0565388	0.10898	36.9
LSDLLDWKY	P13807	human	9		1.2	20.6628	20.1825	20.8651	20.002	19.624	14.9779	17.6523	14.1252	0.0572099	0.0701574	30.09
SRNAYMLVY	Q86UV5	human	9	Oxidation (M)	0.1	20.0821	16.2932	19.7223	20.1704	15.5127	13.9722	16.193	16.5268	0.0573802	0.0874238	16.26
SLMTKEISSV	P78527	human	10	Oxidation (M)	1.1	17.8906	17.6662	18.4087	17.9937	14.5617	15.2101	15.6142	16.6662	0.0574115	0.179652	21.6
ADAGIRRVVPSDLYPLVL	Q14978	human	18	Acetylation (Protein N-term)	0.9	20.9024	22.3538	16.2288	17.5951	15.3989	15.1518	15.2174	14.9663	0.0574291	0.0588648	42.06
SFPKAPLKRFND	O75330	human	12	Acetylation (Protein N-term)	2.1	14.9155	14.5136	16.0785	18.5088	19.9316	18.3836	19.2741	19.6628	0.0576332	9.91031	28.21
DEVVWVRA	P14868	human	8		4.5	18.2372	17.2137	19.4616	18.9545	16.1738	15.7099	13.412	16.3287	0.0603806	0.119854	28.35
SLFKHDPAAWEA	P14923	human	12		3.2	19.4087	19.6593	20.3211	19.4756	18.4616	17.0951	16.68	16.9316	0.0603947	0.186326	42.16
SQIEADFRL	P11387	human	9		0.6	24.1488	22.8442	23.9043	23.5754	21.7471	20.7471	21.6276	21.2593	0.0604007	0.206914	27.63
AIDDDIIML	Q93063	human	9	Oxidation (M)	0.7	19.5394	17.9258	19.7602	20.0821	18.8238	14.5993	15.123	14.4022	0.0606226	0.0830532	16.03
AAMLDTVVFK	O00487	human	10	Oxidation (M)	2.4	21.6409	22.8595	15.5184	19.4596	14.7759	15.7846	14.7081	16.3867	0.0606667	0.0455704	39.33
LLLPAVPVGA	O75095	human	10		2.1	22.1332	21.4576	22.0122	21.5356	20.1704	15.2086	18.2877	19.4496	0.0612148	0.0880459	29.48
ILAELPEDFKA	Q5H9U9	human	11		4.4	19.2396	15.8484	19.4025	19.0821	15.4577	16.091	14.9076	14.1902	0.0612379	0.106464	29.87
HTDDPLTW	Q9NYH9	human	8		2.3	20.1206	21.1269	19.1457	18.2137	15.4487	14.9505	17.9601	17.2696	0.0615331	0.105514	27.36
DWVPYINGKFKKDN	O14957	human	14		1.1	23.5045	24.6649	22.2155	22.2593	21.0756	15.9991	20.5356	19.8238	0.0615793	0.0716688	47.31
AAAAVVEFQRAQS	O00231	human	13	Acetylation (Protein N-term)	3.1	20.5731	19.9185	20.1332	19.8742	19.5107	15.5242	16.977	15.5768	0.062427	0.106759	48.1
KLLPENNVL	P04637	human	9		0.5	18.3277	17.7987	18.8269	19.0238	16.3834	14.4637	17.1457	14.6002	0.0626036	0.139079	25.22
QLLDQIWRT	Q9P2I0	human	9		3.7	22.7856	19.3101	20.3101	19.661	18.2787	16.7207	14.6509	18.1457	0.0626557	0.0843364	27.62
EEAPKFLAF	O75865	human	9		1.7	21.9742	20.7471	22.6865	21.8727	20.0821	18.6628	19.6168	16.1951	0.0627774	0.110267	31.31
ALVEKTLWL	O15228	human	9		0.9	19.9601	19.2967	16.8732	19.7667	18.1307	14.1442	14.8088	14.8157	0.0629867	0.0884306	31.38
SQVEILQRV	Q02535	human	9		1.3	18.0047	16.6937	18.7955	18.5165	15.7261	14.5267	15.1311	16.1487	0.0630217	0.162729	25.43
MVGPIEEAVAKADKLAEEHSS	P06576	human	21	Oxidation (M)	1.5	21.2535	21.7715	19.2396	19.7634	18.7828	15.183	18.6731	14.282	0.0630777	0.072958	53.66
ETVWTILP	P00403	human	8		1.2	24.6375	24.5983	25.7129	24.8528	23.3376	22.3857	22.4898	22.8932	0.0631391	0.221623	24.11
HEVLTFIKY	Q8WVV9	human	9		1.6	18.83	18.7699	18.6096	17.9826	17.7923	14.244	15.304	15.2556	0.0631973	0.134062	17.45
ELVGIIAGP	P36896	human	9		0.4	19.4736	19.9301	19.1432	16.0386	16.4019	14.2402	15.623	15.3102	0.0632915	0.104924	19.9
LLDDHDYGSWGNY	Q6UWI2	human	13		1.4	20.2989	18.4293	20.9098	19.1257	18.4893	15.7402	16.7207	15.4222	0.0633427	0.116806	38.76
HEIAVMLL	O75832	human	8	Oxidation (M)	0.1	20.953	14.4119	21.0224	21.2535	14.3356	15.2953	15.5234	14.8402	0.0633474	0.0469858	16.45
ALFWEQHDL	O96005	human	9		2.3	18.7731	18.1104	18.4736	18.5127	17.3667	16.1087	15.2371	15.255	0.0634094	0.179794	30.18
PTQVSSSLSPEGTLTVEAPMPKLATQSN	P04792	human	28	Oxidation (M)	1	15.048	18.0319	21.1946	20.8034	14.7026	14.3189	13.7162	15.8612	0.0634209	0.0575221	44.29
SISVQVNSIKFDSE	Q14978	human	14		0.5	16.8126	18.0638	18.2466	18.5878	15.0254	14.5904	16.0293	16.0917	0.0634554	0.177576	48.56
AANEKAVHADFFNDFEDL	Q8WXC6	human	18		0.2	20.0951	20.2302	16.0559	16.5606	15.208	14.6222	14.1386	14.9946	0.0634579	0.0887198	46.96
PTEILYLTV	Q8NCE2	human	9		0.4	20.2535	18.8606	20.5823	18.8697	18.9345	15.9207	15.8088	14.9499	0.0635068	0.105986	25.21
FYVGEIIGKRGIIGYDV	O75964	human	17		0.9	23.3376	24.4425	22.4576	22.9225	21.8614	18.4972	20.4775	20.4067	0.0635089	0.126799	56.55
TLSDGVVVQV	Q9UN86	human	10		2	19.5107	15.2515	19.856	19.0559	15.4585	14.545	14.9886	14.9596	0.0635393	0.0927441	28.93
ILFPDIIARA	Q9HAY2	human	10		1.6	17.3056	16.9431	18.9142	19.2279	16.1477	14.4734	14.1928	15.9756	0.0635448	0.133944	22.18
WLIEDGKVVTV	Q9Y266	human	11		1.5	20.6971	20.0951	21.0493	19.9742	18.6558	14.8903	17.9024	18.0638	0.0635563	0.1186	33.73
ALLHPQGFEV	Q14656	human	10		1	17.5731	17.1457	18.2232	17.2042	15.8037	15.2991	15.4918	15.056	0.0635704	0.229427	28.72
TSELIGQFGVG	P14625	human	11		3.2	19.8876	15.3965	19.0047	17.6731	14.8239	14.9665	14.7174	14.4791	0.0636062	0.105569	39.38
LLLAAPAQA	P17900	human	9		1.3	18.4696	16.9658	18.9287	19.3688	14.732	15.3133	17.1155	15.029	0.0636498	0.135298	35.42
QFWGQKPWSQHYHQGYY	Q00839	human	17		1.3	18.5394	18.4293	22.343	20.0691	15.4168	15.5463	18.7796	14.4024	0.0636525	0.0713506	49.19
DEGLIIHVF	Q05513	human	9		0.7	24.976	24.5045	24.9495	24.5812	23.3778	21.9024	22.4825	22.5592	0.0636564	0.221857	43.9
VLDSFLQGY	Q86Y91	human	9		2.1	18.6096	16.734	18.8667	19.7173	22.3565	20.8802	20.5545	21.6141	0.0637951	7.30776	28.06
SMVDIPIVLI	Q8IZW8	human	10	Oxidation (M)	0.6	18.5318	18.209	19.3538	19.6835	17.7667	15.3125	16.453	15.0665	0.0638759	0.144101	32.3
AGRKLALKTIDW	O75947	human	12	Acetylation (Protein N-term)	1.4	18.1407	19.6903	18.5731	18.5988	20.68	20.5356	21.7915	21.4923	0.0640969	5.1843	43.62
TLASPEQLAQFQA	Q15714	human	13		3.1	18.7273	16.4831	18.5127	17.4893	15.2971	15.0023	15.0546	15.7459	0.0641812	0.173361	33.84
RLLEQKVEL	Q9H307	human	9		3.2	18.528	18.8936	18.6168	19.2604	15.2943	14.933	17.1946	17.2787	0.0642033	0.159366	23.21
YLAPFLRNV	A5YKK6	human	9		2.5	18.6697	18.3794	19.0559	18.3277	17.9142	15.1862	15.3614	14.7185	0.0642533	0.142289	21.01
ILEKKVEKV	P07900	human	9		1.6	19.1432	15.8037	18.9882	19.1655	14.8752	15.9424	12.6926	15.8823	0.0647059	0.0929759	17.68
PTADDTSAAVTEEMPPLEGDDDTSRMEEVD	P07900	human	30	Oxidation (M)	1.3	21.4425	21.3045	21.2764	20.5731	21.2066	15.7487	17.1556	15.03	0.065202	0.0686827	69.89
ATERINLFY	Q9Y2K3	human	9		1	20.4576	19.4334	20.4874	16.4867	17.4496	15.0235	15.102	15.7704	0.0654757	0.096062	22.15
ESERLLRELY	P08243	human	10		1.3	24.275	24.0772	24.8858	24.7234	22.9777	20.9388	22.4874	22.0493	0.0655292	0.192501	39.76
MEMLCAGRVP	O14944	human	10	Oxidation (M)	1.6	14.5387	14.1437	18.6662	15.1277	18.8144	17.6593	19.7683	20.3211	0.0655305	11.4852	28.81
QLYEFDIKV	P15586	human	9		1.9	14.1047	14.5388	16.1009	16.0429	20.1825	19.5878	18.1946	16.0394	0.0657419	9.87835	28.4
NLAKCIVSV	Q96GQ5	human	9		0.7	20.9459	21.0951	22.2477	15.7373	15.376	16.0632	16.8503	15.7726	0.0658237	0.062892	32.34
YLDEDTIYHL	P31153	human	10		1.9	18.7602	17.1457	17.5951	18.2787	14.9277	16.4239	15.1672	15.735	0.0671497	0.191915	34.26
HSGPFFTF	P25686	human	8		1.7	20.3962	18.9112	19.6042	20.1079	18.2967	15.9522	17.5127	17.0951	0.0671661	0.171856	17.67
PGPPPPPPPPPPPPPPPGL	P17483	human	19		3.2	14.7281	14.988	15.3932	15.2675	18.3408	19.6042	15.4588	20.0292	0.0672857	9.60676	37.05
RLIEVNGVDL	Q8TEW0	human	10		1.7	20.4874	19.692	20.6886	20.2185	18.8175	15.4021	18.1556	17.4004	0.0675174	0.140857	30.71
SRGPGTSFEF	Q99497	human	10		1.2	24.3578	22.5592	23.9316	24.5926	15.9683	19.8222	21.9566	21.8987	0.067575	0.0647561	30.05
IEVSLPEAA	Q9Y4C2	human	9		0.3	19.9316	14.9305	18.6382	17.8238	15.5122	14.2685	13.6919	14.2606	0.067731	0.0948821	27.64
HAEKVAEKLEALS	P43487	human	13		0.2	18.5694	21.0292	16.4488	15.7819	14.6991	14.496	14.4713	14.2072	0.0677868	0.0890686	17.01
RLLGLEEQL	P28290	human	9		0.9	20.2185	19.3878	20.6364	19.734	18.3321	17.3581	18.1155	17.5127	0.0679006	0.223049	22.27
RLFNDPVAMV	Q92685	human	10	Oxidation (M)	1.6	15.3382	14.4453	16.1851	22.5165	21.7471	21.1642	21.8346	21.8651	0.068	23.1266	22.33
LTKLPTISQRIVSAQSLAEDDVE	Q15388	human	23		2.6	19.1155	16.346	18.8995	18.2279	16.2586	15.3044	15.3877	14.8411	0.0681121	0.153969	29.72
FSEEHPVLL	P61163|P42025	human	9		0.5	19.2604	15.4908	18.7373	18.2696	15.0111	14.6531	15.9119	13.8464	0.069709	0.11794	32.89
RVLEALWEL	O94812	human	9		1.7	17.3581	18.2512	19.654	19.0453	17.185	15.8636	15.3371	15.4448	0.0699415	0.16272	20.91
AGWNAYIDNL	P07737	human	10	Acetylation (Protein N-term)	1.1	25.9066	28.0965	20.8651	20.6628	22.3645	17.7796	16.9431	18.0372	0.0699877	0.0291244	42.81
MLNTNYHLPPSPKP	P03928	human	14	Oxidation (M)	1.7	19.1777	18.185	21.4118	21.3538	22.714	22.8442	23.2096	22.8034	0.0710703	7.26378	45.63
SELEQLRQEAEQLRNQIRD	P62879	human	19	Acetylation (Protein N-term)	0.9	19.4616	18.6523	20.5069	20.4972	17.9882	14.8812	18.3321	15.2581	0.0712883	0.111522	33.06
KLYQEVEIASV	Q92900	human	11		2.1	19.734	18.0951	20.3538	19.1874	17.8965	15.8549	17.1946	15.327	0.0714573	0.146169	34.1
MLLEIPYMAA	Q99613|B5ME19	human	10	Oxidation (M)	4.1	15.0246	14.2165	21.0951	18.0265	19.9459	21.7056	21.3376	21.8689	0.0718424	17.4341	37.16
ALDPIIHGL	P23470	human	9		0.8	19.8438	19.3101	20.0559	19.8515	19.2349	15.2113	16.4226	16.4677	0.0719119	0.131106	26.8
VLVLYDEIKK	P05141|P12235	human	10		1.4	14.8594	15.0826	15.1469	15.4376	17.4972	17.8423	17.392	16.2967	0.0724804	4.36327	32.02
DLDAIKLFVG	Q8N6W0	human	10		0.5	19.8965	20.7471	18.3452	15.5326	14.5978	15.918	15.1382	15.2457	0.072741	0.0943731	19.81
ALNGKLYIV	Q9Y6Y0	human	9		0.6	18.5318	19.0769	18.1556	16.5092	16.8113	14.8344	14.9804	14.7956	0.0734324	0.152514	20.1
LLDIRSEY	P50995	human	8		1.1	24.1332	22.4626	23.5404	23.2821	21.6186	20.2989	21.2989	21.1765	0.0741916	0.209304	27.16
ADMGHLKY	P12004	human	8	Oxidation (M)	0.8	18.3878	15.8312	17.9083	17.7667	14.7984	15.1823	15.5687	14.2137	0.0743732	0.172808	35.44
DEVELIHF	Q9Y5B9	human	8		1.4	26.1194	25.1984	26.2607	25.797	24.9977	24.0526	17.5127	18.9516	0.0745164	0.0452722	33.09
MTDPIRILV	P38919	human	9		2.7	19.9287	20.0951	18.7173	18.1307	19.2185	14.0876	13.5387	15.2826	0.0745846	0.0776909	38.6
GLCERLVSL	P78527	human	9		6.2	18.5356	19.5897	16.4783	18.0532	14.8803	15.3314	16.3252	15.4821	0.0745906	0.158279	26.73
SRDGYPIILY	Q8N157	human	10		0.9	20.4775	18.7569	20.2419	20.1206	18.6096	14.8607	15.7731	18.0479	0.0747071	0.118552	17.05
KLWEGLTEL	Q7LDG7	human	9		1.2	21.3752	20.895	22.0983	21.2419	20.3962	16.5135	18.9516	18.2696	0.0747758	0.136798	29.32
LLDENGVLKL	P50613	human	10		1.2	17.786	17.6382	18.3624	18.3452	17.392	14.4103	14.6741	15.0012	0.0748065	0.157835	23.18
YTEKQIGYL	O95782	human	9		6.3	17.7471	15.9153	18.0847	18.6024	16.0011	15.4021	14.2443	13.1658	0.0748094	0.13546	23.9
TVFEHTFHV	P41250	human	9		2.1	18.5694	18.4893	18.8817	18.5204	17.6453	14.6153	16.4004	15.5609	0.0750294	0.169607	29.83
RLDWPVRTL	Q96J01	human	9		1.2	19.5127	18.6453	19.1605	19.2877	17.9083	13.4443	16.8686	16.1808	0.0751017	0.120655	28.54
SLDDIIKL	Q86V81|Q96QD9	human	8		0.6	19.2161	19.729	19.9882	19.7828	18.7273	15.1417	17.6662	15.7742	0.0758844	0.13854	26.4
VLHDVIYVI	Q8NBE8	human	9		1.7	19.9601	19.0847	19.4314	19.2718	19.4656	15.3343	15.0415	14.8495	0.0761121	0.104077	30.1
LSSLDGDLAGRYY	P12277	human	13		1.6	19.3101	19.3602	20.1946	19.4972	18.3101	15.9992	17.8667	16.2326	0.0763314	0.178204	43.83
TLFTKELVL	Q7KZF4	human	9		1.6	21.68	20.7223	21.7389	21.0886	20.3101	18.1898	18.6937	18.6488	0.0763524	0.196569	29.04
VWSDPFGR	Q8N5G0	human	8		1.7	18.6096	18.4375	19.4375	19.2349	18.5878	14.4384	15.0939	15.6142	0.0763761	0.125324	24.78
NLMEIVKKL	O14617	human	9	Oxidation (M)	1.2	18.0847	18.0532	20.0691	19.7537	15.3233	16.077	17.6168	16.3718	0.0764371	0.160102	27.97
LSAEELDAQLDAY	Q86V81	human	13		3.2	18.7602	16.4252	19.5897	18.4293	15.9385	15.0868	16.2113	15.4483	0.0776657	0.161559	42.35
DEADLLFSF	Q9NY93	human	9		1.8	15.0449	15.8063	18.5318	15.3879	20.7553	19.392	17.5049	19.5897	0.0785421	8.68033	34.62
SHYEEGPGKNLPFSVENKWS	P15954	human	20		0.7	22.2125	22.0088	23.7895	23.6209	24.654	26.6458	25.3066	25.019	0.0786254	5.6507	66.91
AVIGDVIRV	Q9NR30	human	9		1.8	21.1332	20.4972	21.4476	20.953	19.4616	17.4893	18.805	19.2161	0.0788475	0.208087	19.92
MLAQDSHLL	Q96NM4	human	9	Oxidation (M)	1.9	18.7173	17.0426	18.8238	18.5242	16.92	14.3062	16.2877	15.1872	0.079194	0.164744	26.74
SLLDENNVSSYL	P78527	human	12		1.9	19.9742	16.9083	19.7207	18.7039	17.6311	15.5841	14.4537	15.7536	0.0792561	0.127526	32.51
RLPDPFAKV	Q9HAU4	human	9		1.5	21.6453	21.1332	21.7876	21.2593	20.002	18.9488	19.8331	19.1655	0.0793587	0.255428	26.11
LNTNYHLPPSPKPMK	P03928	human	15	Oxidation (M)	1.1	14.5036	14.2879	14.8347	14.8727	14.8749	18.8545	19.85	17.5878	0.079411	8.98227	17.32
YEGLIFRF	Q5T9L3	human	8		1.3	19.6204	19.2718	19.7569	19.8003	18.0319	17.6311	17.5805	15.3238	0.0796291	0.180424	33.31
AVFDKTLAEL	Q6VMQ6	human	10		0.9	20.5545	19.6766	20.7876	20.5069	19.4334	15.282	18.3752	16.5219	0.0798485	0.126896	28.87
AEIAESDILVA	Q8N3D4	human	11		0.6	19.5146	15.8391	19.5507	18.4496	14.9769	15.2701	14.7276	16.4776	0.0799109	0.127144	23.77
AMIKGLQVL	Q7L576|Q96F07	human	9	Oxidation (M)	0.6	21.8073	21.0559	22.1765	21.8538	20.0951	18.724	19.8576	19.7796	0.0800361	0.231758	24.03
TIPEAFRGV	O00299	human	9		1	22.5915	21.3699	22.9882	23.0576	20.7715	19.6132	20.5638	20.1079	0.0800644	0.212033	22.69
HEIGEWEAF	Q86WH2	human	9		2.1	18.4129	14.6937	18.4736	18.4893	14.7834	14.583	14.4816	14.3846	0.0800691	0.128585	19.05
AMSNLVPPVEL	Q5JWF2|P63092	human	11	Oxidation (M)	1.4	21.85	20.4067	21.8113	21.5117	19.4676	18.8545	19.2302	19.6329	0.0801341	0.233488	28.47
[truncated: 5,241 more rows]

## Sheet: HeLa_TMT
List of peptides quantified in TMT-labeling LC-MS/MS analysis of uninfected and Listeria-infected HeLa cells. Peptides are sorted according to species of origin starting with Listeria-derived peptides. Columns from left to right contain peptide sequence, protein accession numbers of peptide protein(s) of origin, species of origin, peptide length, identified posttranslational modifications, averag…
[truncated: 6,636 more rows]

[truncated: 4 more sheets: HCT-116_TMT, HeLa_LFQ+TMT, HCT-116_LFQ+TMT, HeLa+HCT-116_LFQ+TMT]
