# Supplementary material for: Immunopeptidomics-based design of mRNA vaccine formulations against Listeria monocytogenes
Source: Nat Commun. 2022 Oct 14;13:6075. doi: 10.1038/s41467-022-33721-y (PMC9562072; doi:10.1038/s41467-022-33721-y)
Supplement: Supplementary file 5 — Supplementary Data 2 [file 41467_2022_33721_MOESM5_ESM.xlsx]

## Sheet: Listeria epitopes
Supplementary Data 2. High confidence Listeria epitopes. All high confidence Listeria monocytogenes peptide epitopes retained after filtering out decoy sequences, potential contaminants, all potential host-derived sequences, as well as peptides not quantified in at least two infected samples and those with lower abundance in infected. Also Listeria sequences with leucine/isoleucine permutations f…
EGD protein name	EGD Gene name	EGD ORF name	Peptide sequence	EGD-e homolog gene name	EGD-e homolog protein name	Quantified # of peptides for this protein	Cell type identified in	Start position in protein	End position in protein	Peptide length	PEAKS peptide identification score -10lgP	Protein accession EGD	Fold change upon infection LFQ approach	Fold change upon infection TMT-labeling	Quantified via	Cluster of Orthologous Groups (COG) for EGD-e	Protein accession EGD-e homolog	Predicted subcellular localization (Renier et al. Plos One 2012)	Highest binding affinity for MHC I allele	Percentile rank highest aff. HLA <0.5 strong binder <2 weak binder >2 non-binder	Highest binding affinity for MHC II allele IEDB recommended 2.2 alleles HeLa Scholtalbers et al. 2015 Genome Medicine alleles HCT-116 Boegel et al. 2014 Oncoimmunology HCT-116: no bdg. predict. For DQA1*05:02, only DRB1 predicted	Adjusted percentile rank highest aff. MHC II percentile rank adjusted for peptide length frequency <1 strong binder <5 weak binder >5 non-binder
Permease IIC component	LMON_2803	LMON_2803	SVPGFLTL	lmo2783	Permease IIC component	1	HeLa	235	242	8	19.92	A0A3Q0NIA0	-	1.1129	TMT	Carbohydrate transport and metabolism	Q8Y3Q1	Cell surface; integral to CM; Cytoplasmic Membrane (CM)	HLA-C*12:03	1.3	too short for MHC II bdg. prediction	too short for MHC II bdg. prediction
Probable glycine dehydrogenase (decarboxylating) subunit 1	gcvPA	LMON_1412	VIPELDGK	lmo1349	Probable glycine dehydrogenase (decarboxylating) subunit 1	1	HeLa	186	193	8	20.17	A0A3Q0NEG1	-	1.10026	TMT	Amino acid transport and metabolism	Q8Y7D4	Cytoplasm	HLA-A*68:02	52	too short for MHC II bdg. prediction	too short for MHC II bdg. prediction
Phosphatidylcholine cholinephosphohydrolase	plcB	LMON_0203	NTDVNTHY	lmo0205	Phospholipase C	1	HCT116	59	66	8	18.65	A0A3Q0NAV2	-	4.68302	TMT	Defense/virulence mechanisms	P33378	Extracellular milieu	HLA-A*01:01	0.03	too short for MHC II bdg. prediction	too short for MHC II bdg. prediction
Cell division protein FtsI [Peptidoglycan synthetase] / Transpeptidase, Penicillin binding protein transpeptidase domain	LMON_1501	LMON_1501	DLFDRAFVV	lmo1438	Lmo1438 protein	3	HeLa	343	351	9	23.69	A0A3Q0NEI0	-	9.71174	TMT	Cell wall/membrane biogenesis	Q8Y763	Extracellular milieu	HLA-A*68:02	0.22	too short for MHC II bdg. prediction	too short for MHC II bdg. prediction
Cell division protein FtsA	ftsA	LMON_2104	EISQVIVGV	lmo2033	Cell division protein FtsA	1	HeLa	71	79	9	19.48	A0A3Q0NG54	-	1.17602	TMT	Cell cycle control, mitosis and meiosis	Q8Y5M4	Cytoplasm	HLA-A*68:02	0.01	too short for MHC II bdg. prediction	too short for MHC II bdg. prediction
N-Acetyl-D-glucosamine ABC transport system, sugar-binding protein	LMON_0179	LMON_0179	ESFSNVVTI	lmo0181	Lmo0181 protein	1	HeLa	143	151	9	27.82	A0A3Q0NAS1	-	1.46966	TMT	Carbohydrate transport and metabolism	Q8YAE9	Extracellular milieu	HLA-A*68:02	0.03	too short for MHC II bdg. prediction	too short for MHC II bdg. prediction
Succinate-semialdehyde dehydrogenase [NAD] Succinate-semialdehyde	LMON_0920	LMON_0920	ETFGPVIPL	lmo0913	Aldehyde dehydrogenase	1	HeLa	390	398	9	25.66	A0A3Q0NCW4	-	1.1173	TMT	Energy production and conversion	Q8Y8I9	Cytoplasm	HLA-A*68:02	0.01	too short for MHC II bdg. prediction	too short for MHC II bdg. prediction
Transcription-repair-coupling factor	mfd	LMON_0212	AIISETELF	lmo0214	Transcription-repair-coupling factor	1	HCT116	468	476	9	19.44	A0A3Q0NB23	-	1.39923	TMT	Transcription; Replication, recombination and repair	Q8YAD0	Cytoplasm	HLA-A*02:01	4.3	too short for MHC II bdg. prediction	too short for MHC II bdg. prediction
Neutral metalloproteinase	mpl	LMON_0201	EVASWIVQV	lmo0203	Zinc metalloproteinase	2	HeLa	176	184	9	18.22	A0A3Q0NAW3	49.266	-	LFQ	Amino acid transport and metabolism	P23224	Extracellular milieu	HLA-A*68:02	0.01	too short for MHC II bdg. prediction	too short for MHC II bdg. prediction
Fructose-bisphosphate aldolase class II	fbaA	LMON_2571	DALAAALGS	lmo2556	FbaA protein	1	HCT116	170	178	9	19.85	A0A3Q0NHH7	-	1.25225	TMT	Carbohydrate transport and metabolism	Q8Y498	Cytoplasm	HLA-B*18:01	22	too short for MHC II bdg. prediction	too short for MHC II bdg. prediction
Serine protease, DegP/HtrA, do-like	LMON_0294	LMON_0294	EVERPSLGV	lmo0292	Lmo0292 protein	1	HeLa	391	399	9	21.3	A0A3Q0NB40	2.66285	-	LFQ	Posttranslational modification, protein turnover, chaperones	Q8YA67	Cell surface; integral to CM; Cytoplasmic Membrane (CM)	HLA-A*68:02	0.11	too short for MHC II bdg. prediction	too short for MHC II bdg. prediction
Cell division protein FtsI [Peptidoglycan synthetase] / Transpeptidase, Penicillin binding protein transpeptidase domain	LMON_1501	LMON_1501	EVFDKYFEL	lmo1438	Lmo1438 protein	3	HeLa	679	687	9	18.48	A0A3Q0NEI0	107.582	12.191	TMT & LFQ	Cell wall/membrane biogenesis	Q8Y763	Extracellular milieu	HLA-A*68:02	0.01	too short for MHC II bdg. prediction	too short for MHC II bdg. prediction
Glyceraldehyde-3-phosphate dehydrogenase	gap	LMON_2470	EVHDGFFKV	lmo2459	Glyceraldehyde-3-phosphate dehydrogenase	2	HeLa	59	67	9	29.68	A0A3Q0NH75	-	1.9316	TMT	Carbohydrate transport and metabolism	Q8Y4I1	Cytoplasm	HLA-A*68:02	0.01	too short for MHC II bdg. prediction	too short for MHC II bdg. prediction
Glycerol uptake facilitator protein	LMON_1605	LMON_1605	EVIGTAILI	lmo1539	Lmo1539 protein	1	HeLa	13	21	9	25.41	A0A3Q0NF08	-	1.71587	TMT	Carbohydrate transport and metabolism	Q8Y6Z1	Cell surface; integral to CM; Cytoplasmic Membrane (CM)	HLA-A*68:02	0.03	too short for MHC II bdg. prediction	too short for MHC II bdg. prediction
Cell shape-determining protein MreB	mreB	LMON_1614	FTIEEPFAA	lmo1548	Cell shape-determining protein MreB	1	HeLa	130	138	9	29.7	A0A3Q0NEW9	-	2.41108	TMT	Cell cycle control, mitosis and meiosis	Q8Y6Y3	Cytoplasm	HLA-A*68:02	0.09	too short for MHC II bdg. prediction	too short for MHC II bdg. prediction
Internalin B (GW modules)	inlB	LMON_0442	HLPEFTNEV	lmo0434	Internalin B	3	HCT116 & HeLa	286	294	9	19.32	A0A3Q0NBH6	-	2.45714	TMT	Cell wall/membrane biogenesis	P0DQD2	Cell surface; Cell wall	HLA-A*68:02 (HeLa) HLA-A*02:01 (HCT116)	0.09 (HeLa) 0.02 (HCT116)	too short for MHC II bdg. prediction	too short for MHC II bdg. prediction
Uncharacterized protein	LMON_2730	LMON_2730	ATEIGSVLY	lmo2707	Lmo2707 protein	1	HCT116	59	67	9	22.15	A0A3Q0NJL6	-	1.58139	TMT	Not in COGs	Q8Y3X2	Cytoplasm	HLA-A*01:01	0.01	too short for MHC II bdg. prediction	too short for MHC II bdg. prediction
Bacitracin export permease protein BceB	LMON_1812	LMON_1812	IAYGEAILL	lmo1746	Lmo1746 protein	1	HeLa	407	415	9	27.78	A0A3Q0NFF8	-	1.23055	TMT	Defense/virulence mechanisms	Q8Y6E1	Cell surface; integral to CM; Cytoplasmic Membrane (CM)	HLA-C*12:03	0.02	too short for MHC II bdg. prediction	too short for MHC II bdg. prediction
Manganese ABC transporter, periplasmic-binding protein SitA	LMON_1915	LMON_1915	ILADIVKNV	lmo1847	Manganese-binding lipoprotein MntA	1	HeLa	41	49	9	14.32	A0A3Q0NGJ0	8.60062	-	LFQ	Cell wall/membrane biogenesis	Q8Y653	Cell surface; anchored to CM; Cytoplasmic Membrane (CM)	HLA-A*68:02	0.32	too short for MHC II bdg. prediction	too short for MHC II bdg. prediction
Neutral metalloproteinase	mpl	LMON_0201	KINDLFYLV	lmo0203	Zinc metalloproteinase	2	HCT116	229	237	9	23.74	A0A3Q0NAW3	3.86396	-	LFQ	Amino acid transport and metabolism	P23224	Extracellular milieu	HLA-A*02:01	0.05	too short for MHC II bdg. prediction	too short for MHC II bdg. prediction
1-phosphatidylinositol phosphodiesterase	plcA	LMON_0199	KIYHGPIYL	lmo0201	1-phosphatidylinositol phosphodiesterase	2	HCT116	112	120	9	24.53	A0A3Q0NAU1	6.34284	-	LFQ	Defense/virulence mechanisms	P34024	Extracellular milieu	HLA-A*02:01	0.03	too short for MHC II bdg. prediction	too short for MHC II bdg. prediction
Internalin C	inlC	LMON_1853	IQSLAGMQF	lmo1786	Internalin C	2	HeLa	87	95	9	28.52	A0A3Q0NFJ5	-	1.3621	TMT	Defense/virulence mechanisms	Q8Y6A8	Extracellular milieu	HLA-B*15:03	0.01	too short for MHC II bdg. prediction	too short for MHC II bdg. prediction
Internalin-like protein (LPXTG motif) Lmo0610 homolog	LMON_0611	LMON_0611	QTIFVPFTL	lmo0610	Lmo0610 protein	1	HeLa	241	249	9	27.9	A0A3Q0NC12	-	1.5635	TMT	General function prediction only; Function unknown;	Q8Y9C2	Cell surface; Cell wall	HLA-A*68:02	0.05	too short for MHC II bdg. prediction	too short for MHC II bdg. prediction
Elongation factor G	fus	LMON_2677	VEVVIPEEY	lmo2654	Elongation factor G	1	HCT116	605	613	9	25.45	A0A3Q0NHQ7	-	1.83374	TMT	Translation	Q8Y421	Cytoplasm	HLA-B*18:01	0.01	too short for MHC II bdg. prediction	too short for MHC II bdg. prediction
Oligopeptide ABC transporter, periplasmic oligopeptide-binding protein OppA (TC 3.A.1.5.1)	LMON_0149	LMON_0149	QVFEGLYTL	lmo0152	Lmo0152 protein	7	HeLa	65	73	9	34.77	A0A3Q0NAQ5	-	1.81723	TMT	Amino acid transport and metabolism	Q8YAH4	Extracellular milieu	HLA-A*68:02	0.02	too short for MHC II bdg. prediction	too short for MHC II bdg. prediction
Actin-assembly inducing protein ActA	actA	LMON_0202	SINMPSLPV	lmo0204	Actin assembly-inducing protein	3	HeLa	541	549	9	19.22	A0A3Q0NB12	-	1.39708	TMT	Cell motility	P33379	Cell surface; integral to CM; Cytoplasmic Membrane (CM)	HLA-A*68:02	0.95	too short for MHC II bdg. prediction	too short for MHC II bdg. prediction
Redox-sensing transcriptional repressor Rex	rex	LMON_2142	TTELQTLIY	lmo2072	Redox-sensing transcriptional repressor Rex	1	HCT116	197	205	9	26.17	A0A3Q0NG78	9.2819	1.254	TMT & LFQ	General function prediction only	P60384	Cytoplasm	HLA-A*01:01	0.01	too short for MHC II bdg. prediction	too short for MHC II bdg. prediction
50S ribosomal protein L23	rplW	LMON_2651	EEIFDVKVA	lmo2630	50S ribosomal protein L23	1	HCT116	43	51	9	26.37	A0A3Q0NHR6	6.12509	-	LFQ	Translation	Q8Y441	Cytoplasm	HLA-B*45:01	0.02	too short for MHC II bdg. prediction	too short for MHC II bdg. prediction
Glyceraldehyde-3-phosphate dehydrogenase	gap	LMON_2470	ASDPETFGY	lmo2459	Glyceraldehyde-3-phosphate dehydrogenase	2	HCT116	265	273	9	26.92	A0A3Q0NH75	-	3.18594	TMT	Carbohydrate transport and metabolism	Q8Y4I1	Cytoplasm	HLA-A*01:01	0.01	too short for MHC II bdg. prediction	too short for MHC II bdg. prediction
Oligopeptide ABC transporter, periplasmic oligopeptide-binding protein OppA (TC 3.A.1.5.1)	LMON_0149	LMON_0149	EEDFTSFTA	lmo0152	Lmo0152 protein	7	HCT116	54	62	9	27.1	A0A3Q0NAQ5	-	1.75711	TMT	Amino acid transport and metabolism	Q8YAH4	Extracellular milieu	HLA-B*45:01	0.03	too short for MHC II bdg. prediction	too short for MHC II bdg. prediction
3-oxoacyl-[acyl-carrier-protein] reductase	fabG	LMON_1875	SVVGLIGNA	lmo1807	3-oxoacyl-[acyl-carrier-protein] reductase	1	HeLa	142	150	9	25.15	A0A3Q0NFK6	-	1.40419	TMT	Lipid transport and metabolism; Secondary metabolites biosynthesis, transport and catabolism; General function prediction only;	Q8Y690	Cytoplasm	HLA-A*68:02	0.41	too short for MHC II bdg. prediction	too short for MHC II bdg. prediction
Peptidoglycan-N-acetylglucosamine deacetylase PgdA	pgdA	LMON_0423	TNSEIILPV	lmo0415	Peptidoglycan-N-acetylglucosamine deacetylase PgdA	1	HeLa	215	223	9	21.52	A0A3Q0NBH7	1.25631	1.22563	TMT & LFQ	Cell wall/membrane biogenesis	Q8Y9V5	Extracellular milieu	HLA-A*68:02	0.34	too short for MHC II bdg. prediction	too short for MHC II bdg. prediction
Cell wall-binding protein	LMON_2534	LMON_2534	TVVAIAAGL	lmo2522	Lmo2522 protein	2	HeLa	4	12	9	22.82	A0A3Q0NHC5	13.3897	1.42125	TMT & LFQ	Cell wall/membrane biogenesis; Function unknown;	Q8Y4C8	Cell surface; Cell wall	HLA-A*68:02	0.08	too short for MHC II bdg. prediction	too short for MHC II bdg. prediction
Thiol-activated cytolysin	hly	LMON_0200	VAYGRQVYL	lmo0202	Listeriolysin O	6	HeLa	296	304	9	28.34	A0A3Q0NAV6	41.1029	8.96417	TMT & LFQ	Defense/virulence mechanisms	P13128	Extracellular milieu	HLA-C*12:03	0.01	too short for MHC II bdg. prediction	too short for MHC II bdg. prediction
Pyruvate dehydrogenase E1 component subunit alpha	pdhA	LMON_1062	VTDLLKNMY	lmo1052	Pyruvate dehydrogenase E1 component subunit alpha	1	HCT116	343	351	9	28.24	A0A3Q0NDA7	16.0604	-	LFQ	Energy production and conversion	Q8Y865	Cytoplasm	HLA-A*01:01	0.01	too short for MHC II bdg. prediction	too short for MHC II bdg. prediction
Elongation factor Tu	tuf	LMON_2676	VGVPYIVVF	lmo2653	Elongation factor Tu	3	HeLa	126	134	9	32.65	A0A3Q0NHS2	-	2.97911	TMT	Translation	Q8Y422	Cytoplasm	HLA-B*15:03	0.69	too short for MHC II bdg. prediction	too short for MHC II bdg. prediction
50S ribosomal protein L25	ctc	LMON_0209	VLQQIIHDV	lmo0211	50S ribosomal protein L25	1	HCT116	120	128	9	28.53	A0A3Q0NAU9	2.05281	-	LFQ	Translation	Q8YAD3	Cytoplasm	HLA-A*02:01	0.06	too short for MHC II bdg. prediction	too short for MHC II bdg. prediction
1-phosphatidylinositol phosphodiesterase	plcA	LMON_0199	SLSGVLETI	lmo0201	1-phosphatidylinositol phosphodiesterase	2	HCT116	123	131	9	28.73	A0A3Q0NAU1	-	3.19315	TMT	Defense/virulence mechanisms	P34024	Extracellular milieu	HLA-A*02:01	0.06	too short for MHC II bdg. prediction	too short for MHC II bdg. prediction
Oligopeptide ABC transporter, periplasmic oligopeptide-binding protein OppA (TC 3.A.1.5.1)	LMON_0149	LMON_0149	ATDPTTLEI	lmo0152	Lmo0152 protein	7	HCT116	162	170	9	30.35	A0A3Q0NAQ5	4.15264	-	LFQ	Amino acid transport and metabolism	Q8YAH4	Extracellular milieu	HLA-C*05:01	0.01	too short for MHC II bdg. prediction	too short for MHC II bdg. prediction
Actin-assembly inducing protein ActA	actA	LMON_0202	DSELESLTY	lmo0204	Actin assembly-inducing protein	3	HCT116	156	164	9	31.4	A0A3Q0NB12	4.80941	4.28368	TMT & LFQ	Cell motility	P33379	Cell surface; integral to CM; Cytoplasmic Membrane (CM)	HLA-A*01:01	0.01	too short for MHC II bdg. prediction	too short for MHC II bdg. prediction
Oligopeptide ABC transporter, periplasmic oligopeptide-binding protein OppA (TC 3.A.1.5.1)	LMON_0149	LMON_0149	RTDSGDHLVY	lmo0152	Lmo0152 protein	7	HCT116	360	369	10	21.77	A0A3Q0NAQ5	1.85582	-	LFQ	Amino acid transport and metabolism	Q8YAH4	Extracellular milieu	HLA-A*01:01	0.01	too short for MHC II bdg. prediction	too short for MHC II bdg. prediction
Thiol-activated cytolysin	hly	LMON_0200	LTYPGALVKA	lmo0202	Listeriolysin O	6	HCT116	124	133	10	22.15	A0A3Q0NAV6	1.73364	9.74222	TMT & LFQ	Defense/virulence mechanisms	P13128	Extracellular milieu	HLA-A*02:01	2.1	too short for MHC II bdg. prediction	too short for MHC II bdg. prediction
Oligopeptide ABC transporter, periplasmic oligopeptide-binding protein OppA (TC 3.A.1.5.1)	LMON_0149	LMON_0149	AEEDFTSFTA	lmo0152	Lmo0152 protein	7	HCT116	53	62	10	22.29	A0A3Q0NAQ5	-	1.53609	TMT	Amino acid transport and metabolism	Q8YAH4	Extracellular milieu	HLA-B*45:01	0.03	too short for MHC II bdg. prediction	too short for MHC II bdg. prediction
Peptidoglycan bound protein (LPXTG motif) Lmo0880 homolog	LMON_0884	LMON_0884	HTDLSGSLFY	lmo0880	Cell wall protein Lmo0880	1	HCT116	123	132	10	27.77	A0A3Q0NCS5	6.42662	-	LFQ	Cell wall/membrane biogenesis	Q8Y8L7	Unknown	HLA-A*01:01	0.01	too short for MHC II bdg. prediction	too short for MHC II bdg. prediction
Thiol-activated cytolysin	hly	LMON_0200	KIDYDDEMAY	lmo0202	Listeriolysin O	6	HCT116	203	212	10	28.42	A0A3Q0NAV6	1.01186	-	LFQ	Defense/virulence mechanisms	P13128	Extracellular milieu	HLA-A*01:01	0.08	too short for MHC II bdg. prediction	too short for MHC II bdg. prediction
Cell division protein FtsI [Peptidoglycan synthetase] / Transpeptidase, Penicillin binding protein transpeptidase domain	LMON_1501	LMON_1501	EVFDKYFELK	lmo1438	Lmo1438 protein	3	HeLa	343	352	10	34.03	A0A3Q0NEI0	7.4826	-	LFQ	Cell wall/membrane biogenesis	Q8Y763	Extracellular milieu	HLA-A*68:02	0.84	too short for MHC II bdg. prediction	too short for MHC II bdg. prediction
Elongation factor Tu	tuf	LMON_2676	HVNIGTIGHV	lmo2653	Elongation factor Tu	3	HeLa	12	21	10	36.12	A0A3Q0NHS2	-	1.60095	TMT	Translation	Q8Y422	Cytoplasm	HLA-A*68:02	0.44	too short for MHC II bdg. prediction	too short for MHC II bdg. prediction
Internalin B (GW modules)	inlB	LMON_0442	YMSGNDFTLY	lmo0434	Internalin B	3	HCT116	176	185	10	37.66	A0A3Q0NBH6	68.7153	1.00056	TMT & LFQ	Cell wall/membrane biogenesis	P0DQD2	Cell surface; Cell wall	HLA-A*01:01	0.09	too short for MHC II bdg. prediction	too short for MHC II bdg. prediction
Cell wall-binding protein	LMON_2534	LMON_2534	DIIFPNQTLQV	lmo2522	Lmo2522 protein	2	HeLa	58	68	11	31.48	A0A3Q0NHC5	-	1.39475	TMT	Cell wall/membrane biogenesis; Function unknown;	Q8Y4C8	Cell surface; Cell wall	HLA-A*68:02	0.4	HLA-DRB1*01:02	62.85
Oligopeptide ABC transporter, periplasmic oligopeptide-binding protein OppA (TC 3.A.1.5.1)	LMON_0149	LMON_0149	ETFFPQKESYV	lmo0152	Lmo0152 protein	7	HeLa	186	196	11	29.21	A0A3Q0NAQ5	15.6989	20.2119	TMT & LFQ	Amino acid transport and metabolism	Q8YAH4	Extracellular milieu	HLA-A*68:02	0.05	HLA-DRB1*01:02	171.4
Dihydrolipoyl dehydrogenase	PdhD	LMON_1065	NASDIISEIGL	lmo1055	Dihydrolipoyl dehydrogenase	2	HeLa	418	428	11	25.94	A0A3Q0ND93	-	1.11601	TMT	Energy production and conversion	Q8Y862	Extracellular milieu	HLA-A*68:02	0.52	HLA-DQA1*01:02/DQB1*05:01	291.38
Oligopeptide ABC transporter, periplasmic oligopeptide-binding protein OppA (TC 3.A.1.5.1)	LMON_0134	LMON_0134	TIADDAVIYPI	lmo0135	Lmo0135 protein	1	HCT116	477	487	11	32.83	A0A3Q0NAM8	-	1.68686	TMT	Amino acid transport and metabolism	Q8YAJ0	Extracellular milieu	HLA-A*02:01	3.1	HLA-DRB1*03:05	137.1
Oligopeptide ABC transporter, periplasmic oligopeptide-binding protein OppA (TC 3.A.1.5.1)	LMON_2272	LMON_2272	LTDDVAIQPLY	lmo2196	Lmo2196 protein	2	HCT116	515	525	11	37.8	A0A3Q0NGK5	33.6124	1.6327	TMT & LFQ	Amino acid transport and metabolism	Q7AP52	Extracellular milieu	HLA-A*01:01	0.01	HLA-DRB1*03:05	234.3
Oligopeptide ABC transporter, periplasmic oligopeptide-binding protein OppA (TC 3.A.1.5.1)	LMON_0149	LMON_0149	LSDYFNNHMSY	lmo0152	Lmo0152 protein	7	HCT116	463	473	11	38.23	A0A3Q0NAQ5	13.2169	-	LFQ	Amino acid transport and metabolism	Q8YAH4	Extracellular milieu	HLA-A*01:01	0.02	HLA-DRB1*11:02	319.95
Thiol-activated cytolysin	hly	LMON_0200	EVISFKQIYYNV	lmo0202	Listeriolysin O	6	HeLa	247	258	12	32.93	A0A3Q0NAV6	7.54588	3.97518	TMT & LFQ	Defense/virulence mechanisms	P13128	Extracellular milieu	HLA-A*68:02	0.58	HLA-DQA1*01:02/DQB1*05:01	44.48
Dihydrolipoyl dehydrogenase	PdhD	LMON_1065	NASDIISEIGLA	lmo1055	Dihydrolipoyl dehydrogenase	2	HeLa	418	429	12	30.59	A0A3Q0ND93	-	1.32309	TMT	Energy production and conversion	Q8Y862	Extracellular milieu	HLA-A*68:02	2.7	HLA-DQA1*01:02/DQB1*05:01	115.7
Uncharacterized protein	LMON_0627	LMON_0627	QSSYRVGSIGLH	lmo0626	Lmo0626 protein	1	HeLa	421	432	12	18.48	A0A3Q0NC32	-	1.00924	TMT	Not in COGs	Q8Y9A6	Cell surface; integral to CM; Cytoplasmic Membrane (CM)	HLA-B*15:03	30	HLA-DQA1*01:02/DQB1*05:01	148.3
Internalin C	inlC	LMON_1853	QVFPDPGLANAV	lmo1786	Internalin C	2	HeLa	45	56	12	27.6	A0A3Q0NFJ5	-	1.79008	TMT	Defense/virulence mechanisms	Q8Y6A8	Extracellular milieu	HLA-A*68:02	0.59	HLA-DRB1*01:02	169
Thiol-activated cytolysin	hly	LMON_0200	SESQLIAKFGTA	lmo0202	Listeriolysin O	6	HCT116	213	224	12	36.96	A0A3Q0NAV6	6.79475	-	LFQ	Defense/virulence mechanisms	P13128	Extracellular milieu	HLA-B*45:01	0.56	HLA-DRB1*03:05	296.53
Lipoteichoic acid synthase LtaS Type Ia	LMON_0933	LMON_0933	YLDESVKSFVDY	lmo0927	Lmo0927 protein	1	HCT116	453	464	12	40.17	A0A3Q0NCV6	1.91617	-	LFQ	Cell wall/membrane biogenesis	Q8Y8H6	Cell surface; integral to CM; Cytoplasmic Membrane (CM)	HLA-A*01:01	0.09	HLA-DRB1*03:05	192.74
Foldase protein PrsA	prsA	LMON_2295	VSDEDVDKKFNEY	lmo2219	Foldase protein PrsA 2	1	HCT116	68	80	13	27.72	A0A3Q0NGP3	23.7076	-	LFQ	Posttranslational modification, protein turnover, chaperones	Q8Y557	Extracellular milieu	HLA-A*01:01	0.05	HLA-DRB1*03:05	127.87
Thiol-activated cytolysin	hly	LMON_0200	NAISSLTYPGALV	lmo0202	Listeriolysin O	6	HeLa	119	131	13	39.34	A0A3Q0NAV6	-	1.62541	TMT	Defense/virulence mechanisms	P13128	Extracellular milieu	HLA-A*68:02	2.4	HLA-DQA1*01:02/DQB1*05:01	20.27
Glycerol kinase	glpK	LMON_1604	TIRSKTGLLIDPY	lmo1538	Glycerol kinase	1	HeLa	123	135	13	21.96	A0A3Q0NEW0	-	1.29323	TMT	Energy production and conversion	Q8Y6Z2	Cell surface; integral to CM; Cytoplasmic Membrane (CM)	HLA-B*15:03	20	HLA-DRB1*01:02	17.15
Elongation factor Tu	tuf	LMON_2676	TTLTAAITTVLAK	lmo2653	Elongation factor Tu	3	HCT116	26	38	13	38.81	A0A3Q0NHS2	1.4677	-	LFQ	Translation	Q8Y422	Cytoplasm	HLA-A*01:01	21	HLA-DRB1*11:02	93.56
Internalin B (GW modules)	inlB	LMON_0442	NTDYMSGNDFTLY	lmo0434	Internalin B	3	HCT116	373	385	13	44.93	A0A3Q0NBH6	34.802	-	LFQ	Cell wall/membrane biogenesis	P0DQD2	Cell surface; Cell wall	HLA-A*01:01	0.02	HLA-DRB1*03:05	93.56
50S ribosomal protein L1	rplA	LMON_0249	TTFGPGIKVDPASL	lmo0249	50S ribosomal protein L1	1	HeLa	216	229	14	40.01	A0A3Q0NAZ1	2.50606	2.64519	TMT & LFQ	Translation	Q8YAA4	Cytoplasm	HLA-A*68:02	0.69	HLA-DRB1*01:02	73.22
Oligopeptide ABC transporter, periplasmic oligopeptide-binding protein OppA (TC 3.A.1.5.1)	LMON_2272	LMON_2272	YLFDAIKNGGDIVA	lmo2196	Lmo2196 protein	2	HCT116	145	158	14	40	A0A3Q0NGK5	14.2219	-	LFQ	Amino acid transport and metabolism	Q7AP52	Extracellular milieu	HLA-A*02:01	1.3	HLA-DRB1*03:05	5.6
Actin-assembly inducing protein ActA	actA	LMON_0202	ETAPSLDSSFTSGDLASL	lmo0204	Actin assembly-inducing protein	3	HeLa	349	366	18	20.3	A0A3Q0NB12	-	1.48835	TMT	Cell motility	P33379	Cell surface; integral to CM; Cytoplasmic Membrane (CM)	HLA-A*68:02 HLA-A*03:19 HLA-B*15:03 HLA-C*12:03	0.11 (FTSGDLASL) 2.7 (SLDSSFTSGDL) 1.6 (TAPSLDSSF) 0.19 (FTSGDLASL)	HLA-DQA1*01:02/DQB1*05:01	201.3
