# Supplementary material for: Immunopeptidomics-based design of mRNA vaccine formulations against Listeria monocytogenes
Source: Nat Commun. 2022 Oct 14;13:6075. doi: 10.1038/s41467-022-33721-y (PMC9562072; doi:10.1038/s41467-022-33721-y)
Supplement: Supplementary file 9 — Source Data [file 41467_2022_33721_MOESM9_ESM.xlsx]

## Sheet: Figure 2c - spectra
LLO - 296VAYGRQVYL304						SitA - 41ILADIVKNV49						FtsI - 343DLFDRAFVV351
Listeria-derived MS2 spectrum		Synthethic peptide spectrum				Listeria-derived MS2 spectrum		Synthethic peptide spectrum				Listeria-derived MS2 spectrum		Synthethic peptide spectrum
MS2 m/z	Relative Intensity in %	MS2 m/z	Relative Intensity in %			MS2 m/z	Relative Intensity in %	MS2 m/z	Relative Intensity in %			MS2 m/z	Relative Intensity in %	MS2 m/z	Relative Intensity in %
101.005	2.17	117.416	1.16			110.072	16.55	109.672	0.72			110.071	12.77	103.055	1.03
110.072	5.86	119.05	4.06			117.015	2.67	118.087	2.11			118.086	31.3	118.087	34.97
117.579	2.7	132.102	13.03			118.087	4.18	129.092	1.63			120.081	58.66	118.096	2
120.081	3.16	136.076	100			120.081	11.07	129.103	31.88			121.085	4.62	119.09	1.24
129.102	10.19	137.079	4.97			123.117	8.95	130.107	0.93			129.102	49.75	120.081	41.01
132.102	14.04	143.118	42.39			129.102	89.49	157.134	3.36			130.084	4.64	121.085	1.91
136.076	100	144.122	1.63			130.105	8.45	183.149	1.7			130.106	4.05	123.118	1.09
137.079	4.98	171.113	29.69			132.101	3.3	185.129	3.15			132.102	4.75	138.091	1.13
142.216	2.39	185.554	1.21			136.076	6.5	185.165	1.77			136.075	14.32	141.103	3.04
143.118	37.03	207.112	1.27			143.094	4.4	186.125	0.76			141.102	4.68	156.103	3.03
171.113	25.49	210.16	2.16			147.997	2.87	187.071	1.51			173.127	4.79	171.15	0.9
172.117	2.25	235.143	2.07			157.133	6.13	191.149	0.62			185.161	4.32	183.113	5.22
190.736	2.47	249.16	1.38			166.158	2.68	198.077	0.95			191.117	5.88	184.098	1.38
249.161	2.68	261.16	2.36			173.129	2.89	198.125	1			193.876	3.92	191.118	1.31
278.137	3.78	278.139	1.85			185.129	5.97	199.181	100			201.102	9.41	201.124	100
288.667	5.77	288.666	4.06			187.108	3.41	200.184	7.88			201.123	100	202.11	1.17
295.164	15.94	289.155	2.31			193.571	2.6	201.123	1.75			217.154	12.89	202.126	5.08
302.761	5.86	295.166	19.77			199.18	100	202.108	0.82			229.118	14.79	209.187	3.08
324.182	4.03	296.168	1.38			199.201	5.7	209.573	1.49			241.177	11.39	217.155	17.06
325.158	3.35	324.186	3.51			200.183	13.62	209.594	1.1			243.93	4.45	218.158	1.52
338.179	3.02	325.16	1.58			201.123	6.08	213.16	1.51			267.777	3.96	219.114	1.75
370.197	10.54	338.186	2.73			202.107	8.08	214.118	0.96			314.851	4.22	219.15	3.04
370.695	2.49	360.167	1.15			215.102	5.01	215.104	4.08			321.172	4.1	229.119	17.64
373.718	13.79	370.2	6.35			215.139	5.45	215.125	1.24			323.145	6.62	230.121	1.14
374.216	3.6	370.699	2.28			226.119	3.89	225.135	0.7			323.183	9.77	247.144	1.81
405.718	3.99	373.719	6.13			226.154	3.29	226.119	1.83			419.211	10.59	250.947	0.94
486.746	2.33	374.221	2.68			227.175	39.06	227.176	46.3			419.717	4.76	255.171	1.62
505.249	3.06	377.193	4.9			228.171	20.65	228.171	18.84			490.238	4.28	303.172	2.94
522.278	3.87	405.718	1.81			229.119	4.42	229.118	3.89			541.281	6.97	305.162	1.39
535.307	2.57	455.257	1.7			232.129	10.82	229.174	1.07			549.204	5.26	324.162	1.21
547.294	4.93	463.925	1.55			243.134	3.49	232.13	7.01			591.358	4.35	326.147	1.43
576.321	6.72	464.912	1.46			272.158	4.32	243.146	2.26			637.308	12.26	331.165	2.19
587.287	3.66	465.914	1.84			277.143	3.37	261.156	1.3			647.317	11.68	346.188	0.99
604.32	17.65	481.942	2.15			284.185	3.16	272.13	0.67			657.381	3.93	347.222	1.47
647.361	7.12	483.92	1.61			284.684	4.23	272.159	3.25			706.389	21.1	354.696	4.27
648.358	2.82	488.227	2.17			293.135	3.99	286.691	0.8			708.379	5.09	355.197	1.31
658.329	3.5	499.953	1.66			300.156	49.29	298.214	3.07			709.552	4.29	359.681	1.73
675.358	17.63	505.251	3.29			301.158	10.5	300.156	40.47			718.349	19.15	361.704	1.76
676.357	7.23	522.282	1.53			302.761	10.19	301.159	4.34			719.356	5.58	375.214	2.32
735.416	18.66	534.303	1.5			307.152	5.15	324.207	0.86			736.376	9.04	376.185	1.11
736.418	7.34	547.297	3.24			342.209	4.57	325.186	1.46			754.376	5.73	419.215	9.84
739.386	3.05	548.294	1.21			343.197	7	328.186	4.67			837.421	41.29	419.719	3.49
746.431	27.05	576.323	6.6			360.224	37.9	329.613	0.69			838.433	9.77	444.625	1.11
747.422	9.42	577.302	1.24			361.228	4.83	341.257	1.18			853.279	5.74	446.288	1.42
767.379	8.82	587.294	1.71			369.567	3.52	342.213	2.8			853.454	60.29	462.245	1.88
774.279	3.85	604.318	14.4			371.229	6.61	343.199	3.72			854.466	34.45	473.216	2.99
774.427	33.04	605.308	2.38			385.243	6.93	352.961	0.76			865.419	58.46	474.288	1.43
775.426	7.5	621.344	1.93			399.223	17.35	353.218	0.95			866.422	25.08	490.242	3.13
785.396	5.09	647.361	5.48			400.229	4.83	354.204	1.07			936.488	25.98	507.271	5.06
804.787	2.91	648.354	1.68			413.239	12.33	360.225	34.85			937.488	8.29	533.975	1.26
810.419	3.44	675.356	15.5			459.291	11.13	361.228	3.97			964.486	16.93	539.621	1.16
838.426	3.43	676.359	7.82			460.296	3.62	371.187	0.8			965.477	8.33	541.127	4.99
898.478	74.94	678.387	1.76			476.918	4.36	371.233	5.46					541.265	3.14
899.478	30.59	729.396	1.51			492.616	3.84	381.212	0.81					589.312	2.47
909.481	8.48	735.413	20			493.218	15.08	385.244	5.18					591.364	8.02
937.479	9.37	736.41	7.79			493.316	5.77	399.224	20.04					592.366	1.66
938.486	5.34	739.388	3.63			494.21	5.5	400.228	2.32					603.342	1.11
969.511	27.87	746.43	22.47			494.296	3.08	413.239	10.92					609.313	4.98
970.517	14.36	747.432	8.46			512.312	4.76	414.242	1.67					610.323	1.48
		767.38	8.07			514.512	3.19	424.261	0.66					619.316	1.28
		768.382	3.7			527.319	6.34	441.274	1.06					637.308	8.19
		774.426	26.84			572.379	3.95	442.269	1.34					638.308	2.84
		775.428	10.99			581.317	4.56	455.296	2					647.316	9.42
		785.399	2.89			624.343	3.73	456.284	2.01					648.321	3
		829.592	1.28			641.36	10.58	459.293	13.08					654.336	2.12
		838.422	4.99			642.351	9.7	460.297	2.2					690.357	5.64
		839.413	1.88			643.347	3.57	467.286	1					701.332	2.37
		898.478	56.33			670.373	3.74	473.304	0.88					706.389	18.57
		899.474	33.38			687.403	5.63	484.313	2.84					707.39	4.24
		909.495	5.89			692.404	3.5	498.329	1.36					708.385	5.03
		910.486	3.73			712.428	3.75	509.312	0.98					709.388	1.4
		937.497	6.82			713.419	3.37	512.313	4.31					718.352	23.89
		938.48	4.99			741.417	4.41	513.312	1.29					719.358	6.34
		969.515	27.26			742.437	3.85	526.328	1.66					722.395	2.44
		970.511	18.82			758.44	18.33	527.318	3.29					736.375	11.75
						759.441	8.42	553.292	0.91					737.38	3.35
						768.463	3.24	554.362	0.88					750.396	4.19
						871.517	4.97	555.352	2.13					752.329	1.69
						924.286	3.16	570.326	1.97					754.388	4.68
								571.313	1.06					755.384	1.38
								572.381	5					817.431	2.03
								573.38	1.59					820.415	1.36
								606.317	0.74					821.454	3.11
								623.348	3.3					835.453	1.21
								624.341	3.15					837.428	33.74
								635.91	0.86					838.428	13.52
								640.406	0.94					847.41	2.36
								641.364	11.19					848.396	2
								642.353	8.22					849.455	2.71
								643.348	1.08					851.409	3.18
								659.371	1.18					853.458	72.16
								670.372	2.2					854.46	28.38
								687.406	8.41					864.442	1.48
								688.411	2.39					865.422	70.77
								713.426	1.96					866.426	23.12
								736.432	1.02					870.925	1.22
								737.422	1.48					936.496	27.65
								740.433	2.14					937.494	13.08
								741.417	8.5					964.491	22.81
								742.414	2.28					965.488	10.05
								754.449	2.95					1050.47	1.06
								755.433	2.27
								758.442	26.63
								759.445	7.94
								854.495	2.03
								867.534	1.59
								868.514	1.93
								871.53	8.12
								872.527	2.25

## Sheet: Figure 2d
HeLa LFQ								HeLa TMT								HCT-116 LFQ								HCT-116 TMT
Peptide	Accession	PTM	Student's T-test Significant Listeria-infected vs Healthy	-Log p-value Listeria-infected vs Healthy	log2 fold-change (Listeria-infected/healthy)			Peptide	Accession	PTM	Student's T-test Significant Listeria-infected vs Healthy	-Log p-value Listeria-infected vs Healthy	log2 fold-change (Listeria-infected/healthy)			Peptide	Accession	PTM	Student's T-test Significant Listeria-infected vs Healthy	-Log p-value Listeria-infected vs Healthy	log2 fold-change (Listeria-infected/healthy)			Peptide	Accession	PTM	Student's T-test Significant Listeria-infected vs Healthy	-Log p-value Listeria-infected vs Healthy	log2 fold-change (Listeria-infected/healthy)
ETFFPQKESYV	A0A3Q0NAQ5|A0A3Q0NAQ5_LISMG			2.58065	3.97259			QVFEGLYTL	A0A3Q0NAQ5|A0A3Q0NAQ5_LISMG	TMT10plex		0.697139	0.861743			DEQKMLTESGDPEEEEEEEEELVD	A0A096LP55|P07919	Oxidation (M)		0.00068308	-0.00267506			TIADDAVIYPI	A0A3Q0NAM8|A0A3Q0NAM8_LISMG	TMT10plex		1.11377	0.754336
EVISFKQIYYNV	A0A3Q0NAV6|A0A3Q0NAV6_LISMG			2.42927	2.91569			ETFFPQKESYV	A0A3Q0NAQ5|A0A3Q0NAQ5_LISMG	TMT10plex		2.54374	4.33713			GDPEEEEEEEEEL	A0A096LP55|P07919			0.274186	-0.60845			EEDFTSFTA	A0A3Q0NAQ5|A0A3Q0NAQ5_LISMG	TMT10plex		2.1738	0.813204
VAYGRQVYL	A0A3Q0NAV6|A0A3Q0NAV6_LISMG		+	3.78265	5.36117			ESFSNVVTI	A0A3Q0NAS1|A0A3Q0NAS1_LISMG	TMT10plex		0.621264	0.555481			DEQKMLTESGD	A0A096LP55|P07919			0.184896	0.24745			AEEDFTSFTA	A0A3Q0NAQ5|A0A3Q0NAQ5_LISMG	TMT10plex		0.517302	0.61926
EVASWIVQV	A0A3Q0NAW3|A0A3Q0NAW3_LISMG		+	4.14078	5.62252			NAISSLTYPGALV	A0A3Q0NAV6|A0A3Q0NAV6_LISMG	TMT10plex		1.24253	0.700806			MLTESGDPEEEEEEEEELVD	A0A096LP55|P07919	Oxidation (M)		1.05331	1.1909			SLSGVLETI	A0A3Q0NAU1|A0A3Q0NAU1_LISMG	TMT10plex		1.22179	1.67498
TTFGPGIKVDPASL	A0A3Q0NAZ1|A0A3Q0NAZ1_LISMG			0.568629	1.32542			EVISFKQIYYNV	A0A3Q0NAV6|A0A3Q0NAV6_LISMG	TMT10plex		2.82808	1.99102			GLEDEQKML	A0A096LP55|P07919	Oxidation (M)		0.156953	0.311025			NTDVNTHY	A0A3Q0NAV2|A0A3Q0NAV2_LISMG	TMT10plex	+	3.69806	2.22744
EVERPSLGV	A0A3Q0NB40|A0A3Q0NB40_LISMG			0.902113	1.41297			VAYGRQVYL	A0A3Q0NAV6|A0A3Q0NAV6_LISMG	TMT10plex	+	3.8573	3.16417			MGLEDEQKMLTESGD	A0A096LP55|P07919	Oxidation (M)		0.243661	-0.357075			LTYPGALVKA	A0A3Q0NAV6|A0A3Q0NAV6_LISMG	TMT10plex	+	3.50275	3.28425
TNSEIILPV	A0A3Q0NBH7|A0A3Q0NBH7_LISMG			0.159263	0.329195			TTFGPGIKVDPASL	A0A3Q0NAZ1|A0A3Q0NAZ1_LISMG	TMT10plex		1.86483	1.40337			GLEDEQKMLTE	A0A096LP55|P07919	Oxidation (M)		0.346434	0.950475			GEAVGIIAA	A0A3Q0NB05|A0A3Q0NB05_LISMG	TMT10plex		0.214084	0.176954
KGMKTVLLG	A0A3Q0NBX3|A0A3Q0NBX3_LISMG	Oxidation (M)		0.248712	-0.502079			ETAPSLDSSFTSGDLASL	A0A3Q0NB12|A0A3Q0NB12_LISMG	TMT10plex		1.42216	0.573712			GLEDEQKMLTES	A0A096LP55|P07919	Oxidation (M)		0.297854	0.802875			DSELESLTY	A0A3Q0NB12|A0A3Q0NB12_LISMG	TMT10plex	+	4.07256	2.09885
EIAIPTLFV	A0A3Q0ND25|A0A3Q0ND25_LISMG			0.118705	0.368826			SINMPSLPV	A0A3Q0NB12|A0A3Q0NB12_LISMG	TMT10plex;Oxidation (M)		0.266005	0.48241			SGDPEEEEEEEEELVD	A0A096LP55|P07919			1.10305	-0.946175			AIISETELF	A0A3Q0NB23|A0A3Q0NB23_LISMG	TMT10plex		0.428863	0.484634
GRNDLLIDGF	A0A3Q0ND32|A0A3Q0ND32_LISMG			0.682826	-0.68905			HLPEFTNEV	A0A3Q0NBH6|A0A3Q0NBH6_LISMG	TMT10plex		1.66182	1.32173			GDPEEEEEEEEELVD	A0A096LP55|P07919			0.165057	-0.15625			YMSGNDFTLY	A0A3Q0NBH6|A0A3Q0NBH6_LISMG	TMT10plex;Oxidation (M)		0.000965414	0.000812769
KGELLRIAY	A0A3Q0NE51|A0A3Q0NE51_LISMG			0.948202	-1.21511			TNSEIILPV	A0A3Q0NBH7|A0A3Q0NBH7_LISMG	TMT10plex		0.4582	0.293521			ESGDPEEEEEEEEELVD	A0A096LP55|P07919			2.11966	-1.53498			HLPEFTNEV	A0A3Q0NBH6|A0A3Q0NBH6_LISMG	TMT10plex		1.4224	1.29698
EVFDKYFEL	A0A3Q0NEI0|A0A3Q0NEI0_LISMG		+	4.11856	6.74929			FAAPTIASA	A0A3Q0NBW8|A0A3Q0NBW8_LISMG	TMT10plex		0.232257	-0.310426			TESGDPEEEEEEEEELVD	A0A096LP55|P07919			0.191563	0.21885			ALAPILAFF	A0A3Q0NBS5|A0A3Q0NBS5_LISMG	TMT10plex		0.189689	-0.234877
EVFDKYFELK	A0A3Q0NEI0|A0A3Q0NEI0_LISMG			1.45884	2.90354			QTIFVPFTL	A0A3Q0NC12|A0A3Q0NC12_LISMG	TMT10plex		1.35558	0.644778			GLEDEQKMLTESGDPEEEEEEEEELVD	A0A096LP55|P07919	Oxidation (M)		0.469335	0.880526			GTDVSIITY	A0A3Q0ND81|A0A3Q0ND81_LISMG	TMT10plex		0.00367999	-0.00436449
ILADIVKNV	A0A3Q0NGJ0|A0A3Q0NGJ0_LISMG			3.42764	3.10444			QSSYRVGSIGLH	A0A3Q0NC32|A0A3Q0NC32_LISMG	TMT10plex		0.0177208	0.0132658			PEEEEEEEEELVD	A0A096LP55|P07919			0.0978574	-0.158425			TTELQTLIY	A0A3Q0NG78|A0A3Q0NG78_LISMG	TMT10plex		0.341624	0.326539
TVVAIAAGL	A0A3Q0NHC5|A0A3Q0NHC5_LISMG			1.27825	3.74305			DVFGGTVNV	A0A3Q0NC58|A0A3Q0NC58_LISMG	TMT10plex		0.129972	-0.127989			GLEDEQKMLTESG	A0A096LP55|P07919	Oxidation (M)		0.340715	0.80335			LTDDVAIQPLY	A0A3Q0NGK5|A0A3Q0NGK5_LISMG	TMT10plex		0.734269	0.707257
GLEDEQKMLTESGD	A0A096LP55|P07919	Oxidation (M)		2.015	1.06819			ETFGPVIPL	A0A3Q0NCW4|A0A3Q0NCW4_LISMG	TMT10plex		0.110916	0.16002			GLEDEQKMLTESGD	A0A096LP55|P07919			0.178506	-0.204375			ASDPETFGY	A0A3Q0NH75|A0A3Q0NH75_LISMG	TMT10plex	+	2.25503	1.67172
GDPEEEEEEEEELVD	A0A096LP55|P07919			0.390919	-0.891669			NASDIISEIGLA	A0A3Q0ND93|A0A3Q0ND93_LISMG	TMT10plex		1.1348	0.403908			RTDSGDHLVY	A0A3Q0NAQ5|A0A3Q0NAQ5_LISMG			1.35642	0.892049			DALAAALGS	A0A3Q0NHH7|A0A3Q0NHH7_LISMG	TMT10plex		0.161459	0.324523
ETIESIFKA	A0JNW5			0.80563	-1.14732			NASDIISEIGL	A0A3Q0ND93|A0A3Q0ND93_LISMG	TMT10plex		0.283235	0.158347			ATDPTTLEI	A0A3Q0NAQ5|A0A3Q0NAQ5_LISMG			1.11123	2.05403			VEVVIPEEY	A0A3Q0NHQ7|A0A3Q0NHQ7_LISMG	TMT10plex		0.79923	0.874786
MSSSVVVRL	A0JNW5	Oxidation (M)		0.0799132	-0.0883417			EVIGSAIAL	A0A3Q0NEF0|A0A3Q0NEF0_LISMG	TMT10plex		0.696227	-0.545632			LSDYFNNHMSY	A0A3Q0NAQ5|A0A3Q0NAQ5_LISMG	Oxidation (M)	+	3.95956	3.72433			ATEIGSVLY	A0A3Q0NJL6|A0A3Q0NJL6_LISMG	TMT10plex		1.40253	0.661192
AAFPLAPLL	A1A5B4|Q9BYT9|Q32M45			1.21879	-1.24035			VIPELDGK	A0A3Q0NEG1|A0A3Q0NEG1_LISMG	TMT10plex		0.137509	0.137851			KIYHGPIYL	A0A3Q0NAU1|A0A3Q0NAU1_LISMG			2.5228	2.66512			FATVLGIAGG	A0A0B4J2F0	TMT10plex	+	2.43912	-3.03925
FSWPDVREL	A1L390			1.46823	-1.30789			DLFDRAFVV	A0A3Q0NEI0|A0A3Q0NEI0_LISMG	TMT10plex		2.41042	3.27973			VLQQIIHDV	A0A3Q0NAU9|A0A3Q0NAU9_LISMG			0.466103	1.0376			TLAEVSTRL	A0A0B4J2F2|P57059	TMT10plex		0.547528	0.301705
EIITIIHQV	A2AJT9			0.749124	-0.836107			EVFDKYFEL	A0A3Q0NEI0|A0A3Q0NEI0_LISMG	TMT10plex		2.55833	3.60774			KQENILEKY	A0A3Q0NAV1|A0A3Q0NAV1_LISMG			0.193113	-0.3767			AEAWPGLVP	A0A1B0GUU1	TMT10plex		0.110792	-0.141683
YASGINVNL	A2VDJ0			0.571828	-1.05894			TIRSKTGLLIDPY	A0A3Q0NEW0|A0A3Q0NEW0_LISMG	TMT10plex		0.915927	0.370984			SESQLIAKF	A0A3Q0NAV6|A0A3Q0NAV6_LISMG			0.406036	-0.501825			SLVEVNPAYSV	A0AVI4	TMT10plex		0.167204	-0.151839
EVVNIVKHL	A3KMH1			0.297383	-0.3269			FTIEEPFAA	A0A3Q0NEW9|A0A3Q0NEW9_LISMG	TMT10plex		1.68422	1.26968			LTYPGALVKA	A0A3Q0NAV6|A0A3Q0NAV6_LISMG			0.380533	0.793825			VELPGVEF	A0AVK6	TMT10plex		0.425995	-0.493342
VEAGDAIALLL	A4D0T7			0.209697	0.537174			EVIGTAILI	A0A3Q0NF08|A0A3Q0NF08_LISMG	TMT10plex		1.74597	0.778942			KIDYDDEMAY	A0A3Q0NAV6|A0A3Q0NAV6_LISMG	Oxidation (M)		0.0174397	0.017			ALLNILSEV	A0AVT1	TMT10plex		0.15328	-0.238887
VEAGDAIALLLG	A4D0T7			0.718613	1.85264			EVASDNGTILFV	A0A3Q0NF86|A0A3Q0NF86_LISMG	TMT10plex		0.00604328	-0.00627422			SESQLIAKFGTA	A0A3Q0NAV6|A0A3Q0NAV6_LISMG			2.15496	2.76437			YTDSSSILNY	A0JNW5	TMT10plex	+	2.10304	-1.75623
YAIDNPLHY	A5YKK6			1.19989	-0.963997			IAYGEAILL	A0A3Q0NFF8|A0A3Q0NFF8_LISMG	TMT10plex		0.486667	0.299306			KINDLFYLV	A0A3Q0NAW3|A0A3Q0NAW3_LISMG			1.00911	1.9501			QESGFTYLP	A2A3K4	TMT10plex		0.637569	0.524077
YVVPFVAKV	A5YKK6			0.896389	-1.04696			IQSLAGMQF	A0A3Q0NFJ5|A0A3Q0NFJ5_LISMG	TMT10plex;Oxidation (M)		1.59447	0.445831			DSELESLTY	A0A3Q0NB12|A0A3Q0NB12_LISMG			1.68197	2.26588			ALVESVFGL	A2RU49	TMT10plex		0.136307	0.420597
TAFPFQVEV	A6NHR9			0.95378	-1.33964			QVFPDPGLANAV	A0A3Q0NFJ5|A0A3Q0NFJ5_LISMG	TMT10plex		1.57342	0.840022			YMSGNDFTLY	A0A3Q0NBH6|A0A3Q0NBH6_LISMG	Oxidation (M)	+	6.40093	6.10255			ILDFGDMSY	A2RU49	TMT10plex;Oxidation (M)		0.432552	0.575578
LTFPHPVYY	A6NHT5			0.880483	-2.11127			SVVGLIGNA	A0A3Q0NFK6|A0A3Q0NFK6_LISMG	TMT10plex		1.47779	0.489739			NTDYMSGNDFTLY	A0A3Q0NBH6|A0A3Q0NBH6_LISMG	Oxidation (M)	+	3.62282	5.12113			AEIASSLPAA	A2VDJ0	TMT10plex		0.00555022	-0.00567722
SLLLIPAAAG	A6NLX4	Acetylation (N-term)		0.857957	-0.881648			GHFVPNITF	A0A3Q0NFN9|A0A3Q0NFN9_LISMG:Q2QD12|Q96AT9	TMT10plex		1.09234	-0.396285			HTDLSGSLFY	A0A3Q0NCS5|A0A3Q0NCS5_LISMG			1.96847	2.68405			TLLDTNQVV	A3KMH1	TMT10plex		0.735279	0.501165
AAAHFYFEL	A7E2V4			1.09748	-2.37404			EISQVIVGV	A0A3Q0NG54|A0A3Q0NG54_LISMG	TMT10plex		0.200152	0.233907			YLDESVKSFVDY	A0A3Q0NCV6|A0A3Q0NCV6_LISMG			0.505167	0.93825			DDFDGVIVF	A3KN83	TMT10plex		0.0638771	0.077738
IHFPFPFTPY	A8MPP1|Q96FC9			0.263151	-0.590204			DTFPTAMHI	A0A3Q0NGN9|A0A3Q0NGN9_LISMG:P07954	TMT10plex;Oxidation (M)		0.00477183	0.00199938			VTDLLKNMY	A0A3Q0NDA7|A0A3Q0NDA7_LISMG	Oxidation (M)	+	4.56469	4.00543			GLIGVGLINV	A3KN83	TMT10plex		1.15438	-1.46125
RKLFGFTERY	A8MPP1|Q96FC9|Q92771			0.228193	0.709842			EVHDGFFKV	A0A3Q0NH75|A0A3Q0NH75_LISMG	TMT10plex		2.4598	0.9498			KVLLTDAI	A0A3Q0NEP5|A0A3Q0NEP5_LISMG			0.0432886	-0.0505748			QLALESPEV	A5D8V6	TMT10plex		0.49559	0.654945
QLAQFVHEV	A8MPP1|Q96FC9|Q92771			0.646994	-0.756099			DIIFPNQTLQV	A0A3Q0NHC5|A0A3Q0NHC5_LISMG	TMT10plex		1.67888	0.480005			TTELQTLIY	A0A3Q0NG78|A0A3Q0NG78_LISMG		+	2.57947	3.2144			ILDVAQDL	A5YKK6	TMT10plex		0.296641	-0.36649
KKYPFILEV	A8MTT3			0.483393	-2.08394			TVVAIAAGL	A0A3Q0NHC5|A0A3Q0NHC5_LISMG	TMT10plex		0.54445	0.507161			LTDDVAIQPLY	A0A3Q0NGK5|A0A3Q0NGK5_LISMG		+	4.37065	5.07092			SLADFMQEV	A5YKK6	TMT10plex;Oxidation (M)		1.03694	0.349301
KKYPFILEVY	A8MTT3			0.886369	-0.92333			HVNIGTIGHV	A0A3Q0NHS2|A0A3Q0NHS2_LISMG	TMT10plex		1.24394	0.678926			YLFDAIKNGGDIVA	A0A3Q0NGK5|A0A3Q0NGK5_LISMG		+	3.49721	3.83002			LYVVPFVA	A5YKK6	TMT10plex		0.272732	-0.430958
KKYPFILEVYY	A8MTT3			0.731924	-0.71176			VGVPYIVVF	A0A3Q0NHS2|A0A3Q0NHS2_LISMG	TMT10plex		2.3671	1.57488			VSDEDVDKKFNEY	A0A3Q0NGP3|A0A3Q0NGP3_LISMG		+	4.01471	4.56728			VLGIVVGV	A5YKK6	TMT10plex		1.04607	-1.0818
ETVDFWLKV	A8MWY0			0.510303	-1.47992			GHFVPNLTF	A0A3Q0NHX7|A0A3Q0NHX7_LISMG	TMT10plex		1.09234	-0.396285			SIIDDGTLKKL	A0A3Q0NGU9|A0A3Q0NGU9_LISMG			2.83364	-1.31985			AIDNPLHY	A5YKK6	TMT10plex		0.0136573	-0.00900578
SVHKGFAFV	B2RXH8|P0DMR1|B7ZW38|O60812|P07910			0.841634	-0.79389			SVPGFLTL	A0A3Q0NIA0|A0A3Q0NIA0_LISMG	TMT10plex		0.117647	0.15432			EEIFDVKVA	A0A3Q0NHR6|A0A3Q0NHR6_LISMG			0.866895	2.61473			SETILTMVA	A5YKK6	TMT10plex;Oxidation (M)		0.0863017	0.0511618
KGFAFVQY	B2RXH8|P0DMR1|B7ZW38|O60812|P07910			0.00986881	-0.020612			ETTGVDITKIQV	A0A1B0GTU1|O75152	TMT10plex		0.0680493	-0.0271471			TTLTAAITTVLAK	A0A3Q0NHS2|A0A3Q0NHS2_LISMG			0.287007	0.5536			GLLDGVFNV	A5YM72	TMT10plex		0.289329	-0.218847
HKGFAFVQY	B2RXH8|P0DMR1|B7ZW38|O60812|P07910			0.971969	-0.978259			TQISNTSVF	A0A1B0GUY1	TMT10plex		0.196857	-0.124828			NEPVIFGLP	A0A3Q0NHZ6|A0A3Q0NHZ6_LISMG			0.700655	-0.80225			SIADLLPAL	A6NDG6	TMT10plex		0.100374	0.145678
DSSEIHFKV	G2XKQ0|P63165			0.33385	-0.227715			IASDISLPIA	A0FGR8	TMT10plex		0.0716056	0.0298696			ALLNILSEV	A0AVT1			0.105076	-0.18675			GLLEELVTV	A6NGR9	TMT10plex		1.48822	0.418598
KQFQFGHAL	O00116			0.11386	-0.115577			IASDISLPIATQELR	A0FGR8	TMT10plex		0.061519	0.0625114			AEAVLKHIA	A0AVT1			0.404754	0.43095			IQDDMQTLYV	A6NHR9	TMT10plex;Oxidation (M)		0.347494	0.257564
IKIRPVPEY	O00116			0.116997	-0.148471			ETIESIFKA	A0JNW5	TMT10plex		0.595511	0.201646			TTDLSFLDKY	A0AVT1			0.238116	-0.253525			PARAAPPCP	A7MCY6	TMT10plex		0.00751927	-0.0028677
PNNIFGNRNLL	O00116			0.185215	0.714523			VQIPGRVF	A0PJE2	TMT10plex		1.43885	-0.30417			ALLEDEERVVRL	A0FGR8		+	2.75418	-3.35485			QLAQFVHEV	A8MPP1|Q92771	TMT10plex		0.108314	-0.141508
EIASALGYL	O00141|Q96BR1			1.0228	-1.35164			YKFPATVHM	A0PJW8	TMT10plex;Oxidation (M)		0.57475	-0.37225			ASEELAKGWTQWY	A0FGR8			0.830175	-1.6302			FLAGAVTSV	A8MPS7	TMT10plex		0.96882	0.35549
QQNPQPLIF	O00170			1.08448	-1.37285			TVVQPNGMPATV	A1KXE4	TMT10plex;Oxidation (M)		0.902615	0.361007			SLIDKHLNL	A1A4S6			0.410049	-0.993376			NLLTHIENV	A8MW92	TMT10plex		0.0899688	0.0594819
STSRILVAV	O00232			0.186857	0.219915			YAAPPHVIH	A1KXE4	TMT10plex		2.20771	0.543113			NLDIPEGPAVQY	A1IGU5			0.804428	-2.12468			TTEGYQPPPVY	A8MWL6|O43760	TMT10plex		0.752615	-0.694992
KKLEEIPKY	O00232			0.140991	0.110805			MSAGTLLTA	A1KXE4	TMT10plex;Oxidation (M)		0.398474	0.274423			DEFAKLQDY	A1XBS5			0.537624	1.19325			GMIGIDPVAV	B2RTY4	TMT10plex;Oxidation (M)		0.148865	0.159291
EIYKEFFEV	O00255			0.804229	-0.508943			TPDTGRILSKL	A2A3N6|P55036	TMT10plex		0.15711	-0.109599			LSDIVIEKY	A2RRH5			0.509345	0.834325			SLAGQTYAV	C4AMC7|Q6VEQ5|A8K0Z3	TMT10plex		0.505716	-0.582525
AKIKWVISV	O00258			0.630848	-1.41201			FLQDIPDGLFL	A2A3N6|Q99755	TMT10plex		0.0906723	-0.132027			LTDFIREEY	A2RTX5			1.07015	2.75977			EIDVPSYL	C4AMC7|Q6VEQ5|Q9NQA3|A8MWX3	TMT10plex		1.37963	-0.566168
RKGFLFKSF	O00267			2.38572	-1.79049			EIITIIHQV	A2AJT9	TMT10plex		0.172331	0.0579035			NIDNPDLAKY	A2RUC4			0.0577724	-0.133324			KLFDAPLSI	C4AMC7|Q6VEQ5|Q9NQA3|A8MWX3|A8K0Z3	TMT10plex		1.09307	-0.346099
QTVGVIVRL	O00267			0.579005	-0.737157			EVFPTTEVLL	A2RRP1	TMT10plex		0.479047	-0.253102			TPEGVICEDTE	A2VEC9			0.194379	0.117625			GFTLGNVVG	E0CX11	TMT10plex		0.757725	-1.11796
VTTDIQVKV	O00267			0.355511	-0.37662			NVASIQNYL	A2RRP1	TMT10plex		0.254997	0.0596933			DDFDGVIVF	A3KN83			1.71543	-2.23827			HVDVPLSY	G3V0H7|Q9NPD5	TMT10plex		0.758998	0.384608
SLAPIIVHV	O00305			0.26986	0.391612			LLLDAKLLV	A2RRP1	TMT10plex		0.250467	-0.465928			VEAGDAIALLL	A4D0T7			1.0796	-2.23237			QTEFPTTYY	I3L273	TMT10plex		0.19808	0.134602
ETSKVIYDFI	O00401			2.26168	-2.47567			YASGINVNL	A2VDJ0	TMT10plex		1.11006	-0.219069			VEAGDAIALLLG	A4D0T7			0.691158	-1.4397			DETRTIISL	O00116	TMT10plex		0.148377	0.110454
GKPLFHLEHY	O00418			1.18532	-1.65792			GGCVPIGHCDCT	A2VEC9	TMT10plex		0.26185	0.185976			YLAPFLRNV	A5YKK6			2.05211	-2.8131			SLSDSLFVL	O00159	TMT10plex		0.646492	-0.864331
THFNFAIVF	O00422			0.645581	-1.20707			EVVNIVKHL	A3KMH1	TMT10plex		0.597706	0.143997			VLGIVVGV	A5YKK6			1.4669	-2.69422			YIGPVLVSV	O00159	TMT10plex		1.27701	-0.715089
RKWDTEIRL	O00443			1.00888	-0.926544			GLIGVGLINV	A3KN83	TMT10plex		0.0680343	0.0477276			AIDNPLHY	A5YKK6			0.720162	-0.798375			TIDFTPGSEL	O00159	TMT10plex		1.41167	-1.30273
GQIEPSFVF	O00443			0.639765	-1.76877			TLTKFIQTTAST	A3KN83	TMT10plex		0.448291	-0.475295			KVLGIVVGV	A5YKK6			1.66712	-1.01352			FQIDDTYSV	O00178	TMT10plex		0.0535282	-0.0408189
GQWPPGLPGPSTY	O00443			0.413537	-0.796162			RQQPPSTTTF	A3KN83	TMT10plex		0.410828	-0.481098			LYVVPFVA	A5YKK6		+	3.53724	-2.93738			TLDVPDAFYY	O00186	TMT10plex		0.514725	-0.445194
EAADIIQKL	O00471			0.594889	0.685059			ETFLPNGDRA	A3KN83	TMT10plex		0.216699	0.0929582			GLHNVVYGI	A5YKK6			0.124806	-0.66275			TMADQIVTV	O00186	TMT10plex;Oxidation (M)		0.63562	-0.214719
YKFYSVNVDY	O00483			0.0595444	-0.118731			VEAGDAIALLLG	A4D0T7	TMT10plex		0.277016	-0.292006			SLADFMQEV	A5YKK6	Oxidation (M)		0.206822	-0.5783			VEGPNFEF	O00217	TMT10plex		0.160318	-0.109584
SVNVDYSKLKKERPDF	O00483			0.261625	-0.627165			LVLPVVEA	A4D0T7	TMT10plex		0.577148	0.789674			GLLEELVTV	A6NGR9			0.474372	1.2052			VLLQVVPSSA	O00220	TMT10plex		1.1917	-0.524781
IGTGATGATLYLLRL	O00483			0.922891	-3.11508			VEAGDAIALLL	A4D0T7	TMT10plex		0.175515	0.22082			SLIEGYISL	A6NHX0			1.69114	-2.01255			TLVEDYGMEL	O00232	TMT10plex;Oxidation (M)		3.72074	-1.16793
KKHPSLIPL	O00483			0.5625	-0.531558			DAIALLLGV	A4D0T7	TMT10plex		0.656523	0.651028			DEISIAQSL	A6NI28			1.02226	-2.94428			QELQVETY	O00232	TMT10plex		0.524205	0.472567
RQIIGQAKKHPSLIPLFVF	O00483			0.201494	-0.574238			EAGDAIALL	A4D0T7	TMT10plex		0.719382	-1.1079			LTAGDYIYI	A6NJZ7|A6NNM3|Q9UFD9			0.0170391	0.0380492			LVEDYGMEL	O00232	TMT10plex;Oxidation (M)		0.468924	0.677824
RHYYSITINY	O00487			1.02935	0.913929			SVSTQLSLV	A4D0T7	TMT10plex		0.25423	-0.26495			SLHASATSL	A6NKB5			0.91815	-1.61962			ITDLPIKL	O00232	TMT10plex		1.29547	-0.58339
AAMLDTVVFK	O00487	Oxidation (M)		0.0415075	0.156308			TAFPSPRLL	A4GXA9	TMT10plex		1.46361	0.212321			RLLPDLDEV	A6QL63			1.47867	-1.9428			DEHIYPYMY	O00255	TMT10plex;Oxidation (M)		0.774463	0.397359
DTFSVIKEV	O00534			0.503525	-0.264707			DTPLVILGV	A5PLL7	TMT10plex		0.101117	0.0431316			AELYRVLEA	A8MPP1|Q92771|Q96FC9			1.68601	-1.49415			AEEPWGEEA	O00255	TMT10plex		0.618669	0.619545
RLLLPVAEY	O00541			0.388114	-0.959695			ETFSSYISV	A5PLN9	TMT10plex		0.276075	0.133681			QLAQFVHEV	A8MPP1|Q96FC9|Q92771			0.485584	-0.393725			EEGSPTPVL	O00255	TMT10plex		0.589631	0.397034
MVAPVTGNDV	O00560	Oxidation (M)		0.373501	-0.905582			YVVPFVAKV	A5YKK6	TMT10plex		0.220472	-0.0829184			LMVELLKVFV	A8MT69	Oxidation (M)		0.229812	-0.722175			AAEDVVATGADPSD	O00264	TMT10plex	+	2.20837	1.83404
VIAEILRGV	O00567			1.46069	-3.02879			YAIDNPLHY	A5YKK6	TMT10plex		0.266921	-0.125976			NLLTHIENV	A8MW92			0.0526646	0.0884252			AAEDVVATGAD	O00264	TMT10plex		0.810351	0.667989
GKFHSIVRL	O00567			1.04811	-0.749415			LGFITNNSSK	A6NDG6	TMT10plex		0.13912	-0.100951			HLYDIHVTV	A8MXV4			1.0421	-0.728226			EDVVATGAD	O00264	TMT10plex		0.318332	-0.638637
KQYPISLVL	O00571|O15523			0.901513	-0.775396			EVAAGGWHSV	A6NED2	TMT10plex		0.605279	-0.394281			PPPPPIALAV	B2RXH8|O60812|P0DMR1|B7ZW38			0.635145	0.319275			AAEDVVATG	O00264	TMT10plex		0.939836	0.448456
RALALVVTL	O00622			1.22279	-1.31579			TAFPFQVEV	A6NHR9	TMT10plex		0.760358	-0.38277			VEAIFSKY	B2RXH8|O60812|P0DMR1|B7ZW38|P07910			1.24544	-1.4183			AAEDVVATGA	O00264	TMT10plex		0.857681	-0.79124
EAAFPFYRL	O00622			1.32864	-2.42942			LTFPHPVYY	A6NHT5	TMT10plex		1.03429	-0.552861			RVPPPPPIA	B2RXH8|O60812|P0DMR1|B7ZW38|P07910			0.669555	-1.80492			DVVATGAD	O00264	TMT10plex		0.78418	0.230519
KQQNPRLVY	O00764			0.302042	-0.271316			ETVAAMMNI	A6NI28	TMT10plex;Oxidation (M)		0.341683	0.136899			KSDVEAIFSKY	B2RXH8|O60812|P0DMR1|B7ZW38|P07910		+	3.4253	-2.87313			AAEDVVATGADPS	O00264	TMT10plex		0.973625	0.8028
MVVDIVQEL	O00764			0.41979	-0.541168			ETGTVLFEI	A6NIH7	TMT10plex		0.133455	-0.185742			SLLENLEKI	B2RXH8|P0DMR1|B7ZW38|O60812|P07910			2.40704	-1.6386			LEFPAQEL	O00267	TMT10plex		1.47866	-0.672716
NSVFVATFL	O00767			1.20656	-3.02538			EISDINQIHL	A6NMK8	TMT10plex		0.79411	0.697943			SVHKGFAFV	B2RXH8|P0DMR1|B7ZW38|O60812|P07910			1.86619	-1.79625			IVDDDDYFL	O00273	TMT10plex		0.190548	0.388195
NKADVILKY	O14602|P47813			0.644981	-0.491325			MDGRVQLIK	A6ZKI3	Oxidation (M);Acetylation (N-term);TMT10plex		0.273518	-0.260714			ITDLPDHLLSY	C9J7I0			1.6815	-1.24655			EDLSSIIL	O00273	TMT10plex		0.152284	-0.0992215
GQYGNPLNKYIRH	O14672			0.23317	-0.326843			YMFVDENTF	A6ZKI3|Q9BWD3|Q17RB0	TMT10plex;Oxidation (M)		0.425563	0.0816035			SNDIVNAIM	E9PAV3|Q9BZK3|Q13765|Q9H009	Oxidation (M)		0.922733	-2.04625			TIPEAFRGV	O00299	TMT10plex	+	2.4178	-1.42737
GQYGNPLNKY	O14672			0.73894	-0.529314			AAFPGENAL	A8K0R7	TMT10plex		0.139145	-0.105157			DETRTIISL	O00116			0.186666	0.63985			ALNEKLVNL	O00303	TMT10plex		1.45031	-0.962331
GQYGNPLNKYIRHYEGLSY	O14672			0.696281	-1.48956			AKPFFPAIY	A8K0R7	TMT10plex		0.140676	0.0650713			PNNIFGNRNLL	O00116			1.14208	-0.88935			SLAPIIVHV	O00305	TMT10plex		0.511206	0.589925
ESIEIDQKL	O14733			0.791651	-1.38087			EVIDLDGNGLL	A8K855	TMT10plex		0.0370699	-0.0165317			RLLQSNPVL	O00159			1.48401	-1.08628			VSDPLIGGTY	O00400	TMT10plex		0.631916	0.210063
SVVDVFTQL	O14795			0.937223	-1.54938			IHFPFPFTPY	A8MPP1|Q96FC9	TMT10plex		1.38324	0.830272			SLSDSLFVL	O00159			1.60012	-2.8631			VSDPLIGGTYM	O00400	TMT10plex;Oxidation (M)		0.209011	-0.243246
STGDIIQFI	O14802			0.485514	-0.894151			QLAQFVHEV	A8MPP1|Q96FC9|Q92771	TMT10plex		1.19778	-0.247672			KYMDVQFDF	O00159	Oxidation (M)		0.287577	-0.958175			NEHNVALF	O00410	TMT10plex		0.974818	0.195804
YKVEYPIMY	O14880	Oxidation (M)		0.506785	-0.319549			KKYPFILEV	A8MTT3	TMT10plex		0.0841598	-0.0309231			TLDVPDAFYY	O00186			0.448952	-0.612451			VVDIQGVGDLY	O00418	TMT10plex		0.126559	0.0539391
TVTSVLEYL	O14893			0.318885	-0.493437			KQFHRIVTY	A8MXV4	TMT10plex		0.379743	-0.308584			KEINISFIP	O00186			0.376896	-0.23055			IQGVGDLY	O00418	TMT10plex		0.688141	-0.253254
SVIDHIHLI	O14908			0.92582	-1.02048			KGFAFVQY	B2RXH8|P0DMR1|B7ZW38|O60812|P07910	TMT10plex		0.378601	0.290889			TLDENPGVRY	O00186			0.345097	-0.734774			QSELVGQLY	O00429	TMT10plex		0.3157	0.199356
FAFPDEFVF	O14908			1.36279	-1.84173			SLLENLEKI	B2RXH8|P0DMR1|B7ZW38|O60812|P07910	TMT10plex		0.129793	0.111597			DEFTTKLL	O00186			0.404931	-1.28205			ATDDITELY	O00458	TMT10plex		0.280128	0.36693
EVIGKGPFSV	O14936			0.874964	-3.13774			VAAPVVKEL	C9JJ37	TMT10plex		0.00236409	-0.00197744			TMADQIVTV	O00186	Oxidation (M)		0.0708146	0.133175			HELLSPTNY	O00462	TMT10plex		0.157089	-0.220904
VKNWVPTAY	O14957			0.624092	-0.593037			GFTLGNVVGMY	E0CX11	TMT10plex;Oxidation (M)		0.10629	0.166332			MLIEVIEKL	O00203	Oxidation (M)		1.03884	-2.54698			NVDPVQHTY	O00468	TMT10plex		1.65036	0.657575
WVPYINGKFKKDN	O14957			1.26818	-2.57577			GFTLGNVVG	E0CX11	TMT10plex		1.1219	0.457114			TYKYVNMQD	O00217	Oxidation (M)		0.362213	0.43795			VVVDPIQSV	O00487	TMT10plex		0.28055	0.246365
DWVPYINGKF	O14957			1.86804	-2.62165			GFTLGNVVGM	E0CX11	TMT10plex;Oxidation (M)		0.109569	0.0712342			VLDIQNNLY	O00221			0.318837	1.0083			FVDDYTVRV	O00487	TMT10plex		2.15818	0.550648
ILDWVPYINGKFKKDN	O14957			0.624776	-1.41332			LAQNYDIPNLA	E0CX11	TMT10plex		0.0814644	-0.0730042			AAAAVVEFQRAQS	O00231	Acetylation (Protein N-term)		1.84229	-3.22758			NLNDVLVGL	O00499	TMT10plex		0.893643	0.516321
WVPYINGKF	O14957			2.71672	-4.0954			LAQNYDIPNL	E0CX11	TMT10plex		0.208578	-0.107198			RLQEVIETL	O00232			0.198736	-0.1923			TSDNPVVQL	O00505	TMT10plex		0.0873604	0.100609
DWVPYINGKFKKDN	O14957			0.723756	-1.5724			QVTGVTRVTI	E9PAV3|Q13765|Q9BZK3|Q9H009	TMT10plex		0.106795	-0.0384126			ITDLPIKL	O00232			0.837303	-0.746175			LMDHTIPEV	O00560	TMT10plex;Oxidation (M)		0.0212432	0.0313268
WRLILDWVPYINGKFKKDN	O14957			0.603502	-1.91689			QNSNIFFLA	L0R819	TMT10plex		0.0276761	-0.042841			TLVEDYGMEL	O00232	Oxidation (M)		1.20667	-2.70333			YTDGPGGSGQY	O00562|Q9BZ72	TMT10plex		0.81877	0.600585
LVWATDWRL	O14957			0.12437	-0.370389			RQLEKGLVF	L0R8F8	TMT10plex		0.90149	0.220384			DEEIYKEFF	O00255			0.844458	-0.8641			SEVPTSVF	O00567	TMT10plex		1.34877	0.649961
KIADFGWSV	O14965|Q96GD4|Q9UQB9			0.16626	0.623024			IKIRPVPEY	O00116	TMT10plex		0.40801	0.118347			DEHIYPYMY	O00255	Oxidation (M)		0.409749	-0.599375			GADSLEDFLY	O00571|O15523	TMT10plex		0.376887	-0.313793
VGVDFALKV	O14966			0.209661	-0.330622			KQFQFGHAL	O00116	TMT10plex		0.130109	0.0258691			AAEDVVATGAD	O00264			1.15801	1.09232			FLLPILSQI	O00571|O15523	TMT10plex		0.495828	0.400357
SIAEVVHQL	O14976			0.571545	-0.428686			LKPQVSSIF	O00116	TMT10plex		0.282431	0.119121			LEFPAQEL	O00267		+	2.52735	-3.38242			SLMTNPVSI	O00635	TMT10plex;Oxidation (M)		0.341732	-0.37963
KAVGHPFVIQL	O14980			0.567348	-0.765425			PNNIFGNRNLL	O00116	TMT10plex		0.338818	-0.140688			NMYGKVVTV	O00267	Oxidation (M)		1.44053	-1.31517			GLLQQPPAL	O00716	TMT10plex		0.00310047	0.00247765
KAVGHPFVI	O14980			0.0282199	0.0274434			QTADKLYFV	O00141	TMT10plex		0.565157	0.175782			VTTDIQVKV	O00267		+	2.60233	-2.68838			NEVDAFLL	O00750	TMT10plex		0.216252	-0.242163
EVMPFIDEI	O14980			0.122398	-0.41176			FSYAPPTDSFL	O00141	TMT10plex		0.338816	-0.190506			HLYDYTVKL	O00291			1.24949	-2.4387			GTVYEDLRY	O00762	TMT10plex		1.38648	0.513318
RGNIFLTSY	O15031			0.487214	-0.831048			VKHPFLVGL	O00141|Q96BR1	TMT10plex		1.70783	-0.507133			EEIELAYEQVA	O00299			1.19571	-0.887			NSDELQELY	O00764	TMT10plex		0.445962	-0.475568
MTQDKVFRL	O15031	Oxidation (M)		0.3591	-0.322695			FLEPRARFY	O00141|Q9HBY8	TMT10plex		0.645616	0.222957			TIPEAFRGV	O00299			2.51378	-2.2377			VVDIVQEL	O00764	TMT10plex		1.06294	1.14454
PPPLPPPPPPPPPPPPPLPGLATSPP	O15054			0.605554	0.934377			YTYIGPVLV	O00159	TMT10plex		0.634171	0.535509			NLLPKLHIV	O00299|Q9Y696			2.2178	-1.36472			LSDYGPPSLGY	O14519	TMT10plex		0.498126	0.431786
ETHNFPTGV	O15067			0.144373	-0.13117			AQYENPPHIY	O00160|Q12965	TMT10plex		0.27518	-0.183867			AEDVLSGKVSA	O00303			0.466689	-1.07592			TLSGVDLEL	O14526	TMT10plex		1.14565	-0.694224
DTFRGVAFV	O15067			0.305605	-0.241697			QVGSILGNL	O00161	TMT10plex		0.787392	-0.750035			ALNEKLVNL	O00303			2.44797	-1.31262			GELTMTFPA	O14526	TMT10plex;Oxidation (M)		0.018785	0.0228431
SVPHFFLAGA	O15091			2.11064	-3.20402			QQNPQPLIF	O00170	TMT10plex		0.535612	-0.193614			IALNEKLVNL	O00303			0.472272	-1.43193			QESGFYWSA	O14543	TMT10plex		0.575333	0.880374
EVIDVFEIM	O15091	Oxidation (M)		0.957556	-1.77044			AQADFAKVL	O00170	TMT10plex		2.98351	-0.761675			ALWLVDPLTV	O00400			0.696284	-1.13175			GLLIGTTGV	O14544	TMT10plex		0.673829	0.682918
EVIDVFEIMKA	O15091			0.972263	-1.41194			ELFPAVVKNV	O00203	TMT10plex		0.761971	-0.429389			YTDQAFFSF	O00400			0.289871	1.02828			TEAPPIIFA	O14548	TMT10plex		0.467903	-0.241625
HAGPPVYFV	O15118			0.287973	-0.258514			FSFPELQVL	O00206	TMT10plex		0.496271	0.827848			ALLDQIREGAQL	O00401		+	3.21545	-3.06757			TSDSTVYDY	O14548	TMT10plex		0.146286	-0.0867333
RVFPYSVFY	O15118			0.545018	-0.310347			DSSGVAFAVV	O00255	TMT10plex		0.761362	-0.221055			ILHSIFSSY	O00410		+	2.24535	-3.44535			TEAPPIIF	O14548	TMT10plex		0.584269	-0.192889
ETVAFFLGA	O15118			0.28455	-1.0064			DSSGVAFAV	O00255	TMT10plex		0.621858	-0.372993			VSDILHSIFSSY	O00410			0.101524	-0.43445			ILGGPGTVQGV	O14618	TMT10plex		0.0752505	0.0892251
EVINTVAQV	O15121			0.34675	-0.333787			EIFTSPLNLLL	O00264	TMT10plex		0.435936	0.989794			FVWEASHYL	O00411			0.661734	-0.8487			RGDLGNVR	O14618	TMT10plex		0.244086	0.0980716
FINPKPITY	O15121			0.287281	-0.430647			EIFTSPLNLL	O00264	TMT10plex		0.128685	-0.0872917			VVDIQGVGDLY	O00418			0.766447	-1.06255			ALLPAIYLM	O14682	TMT10plex;Oxidation (M)		0.405155	-0.676896
AKYPEIKSL	O15121			0.255721	1.83207			AAEDVVATGAD	O00264	TMT10plex		0.520693	-0.558544			KIQEILTQV	O00425			1.097	-0.8847			YLPELLQTV	O14682	TMT10plex		1.06407	0.447251
SKFPTQISL	O15164			0.899589	-0.617407			TSPLNLLL	O00264	TMT10plex		1.80768	1.13045			YSFDNLPEKY	O00444			0.926941	-1.5619			TLAETGLMSL	O14683	TMT10plex;Oxidation (M)		0.0558676	-0.110722
RQFGPYRLNY	O15213			0.467492	-0.448513			VTTDIQVKV	O00267	TMT10plex		0.0991297	0.0281749			ALADGIKSFLL	O00459			0.899725	-1.80443			IIDDGDSNL	O14715|Q99666	TMT10plex		1.21656	0.630491
EVIAEAVGV	O15226			0.466292	-0.305292			QTVGVIVRL	O00267	TMT10plex		1.07443	-0.225999			NVDPVQHTY	O00468			0.133876	-0.180825			KLFPGSPAI	O14715|Q99666	TMT10plex		0.616662	-0.541654
SKLPVTVGF	O15230			0.332441	-1.05107			FLDGNELTL	O00299	TMT10plex		0.0135304	-0.0183306			IGTGATGATLYLLRL	O00483			0.685181	-2.01953			VLQEEPPLL	O14733	TMT10plex		0.487137	-0.587518
SAFGFPVIL	O15243			0.024364	-0.0703554			GFTIPEAFR	O00299	TMT10plex		1.32678	-0.450342			TVRVIDVF	O00487			0.448167	-1.27675			AMLQELNFGA	O14744	TMT10plex;Oxidation (M)		0.134231	0.177136
AAYKWLVCY	O15254			0.365367	-1.06131			SLAPIIVHV	O00305	TMT10plex		0.522866	0.339291			VVVDPIQSV	O00487			0.303167	-0.710825			LESQTYEVF	O14744	TMT10plex		1.53434	0.958483
YKIDPSTL	O15294			0.508594	-0.542256			AAYPGGIDRFVSAM	O00358	TMT10plex;Oxidation (M)		3.16079	-1.02112			AAMLDTVVFK	O00487	Oxidation (M)		1.43737	-4.45578			AILPTSIFL	O14744	TMT10plex		0.307499	0.945845
HTFFIGDHA	O15294			0.136596	0.27126			LQVLGGGFSY	O00391	TMT10plex		0.217608	-0.204168			HRNEVTVEL	O00505		+	3.03655	-2.45755			VSDPSSPQY	O14773	TMT10plex		0.50178	-0.342657
EVFPEFAAA	O15294			0.461608	-1.18668			EVIGVAELV	O00408	TMT10plex		0.139726	0.152537			AELGKLYSV	O00507|Q93008			0.568413	-1.5203			ALNEQIARL	O14777	TMT10plex		0.0509189	0.0306916
KKANITFEY	O15372			0.203473	-0.18677			DASDVMQLL	O00410	TMT10plex;Oxidation (M)		0.357886	-0.206174			RLWGEPVNL	O00507|Q93008			1.66838	-1.07407			VLLPVLAYS	O14798	TMT10plex		0.00472226	-0.00887108
HVIGSLAEI	O15397			0.959154	-0.950817			EAVQTFNYL	O00410	TMT10plex		0.00735863	0.00909138			LLYGVPVSL	O00519			1.21489	-2.3135			NEFHIPLVT	O14802	TMT10plex		0.345306	-0.374346
YAFPKAVSVF	O15427			0.338493	-0.202689			EVYEGRFSL	O00411	TMT10plex		1.14074	0.29575			VIAEILRGV	O00567			0.0154989	0.0164495			LSDIASALRY	O14920	TMT10plex		0.479666	-0.311837
YAFPKAVSVFF	O15427			0.25557	-0.315013			GKPLFHLEHY	O00418	TMT10plex		0.368452	-0.244615			GVIAEILRGV	O00567			0.538449	-1.22205			ALDASILNV	O14924	TMT10plex		1.12442	0.436247
EVVHTPETSV	O15427			1.59855	-2.42491			KHMPDPWAEF	O00418	TMT10plex;Oxidation (M)		0.93004	0.140167			SHVAVENALG	O00571	Acetylation (Protein N-term)		0.0520543	-0.13095			DEFILPTGA	O14925|Q5SRD1	TMT10plex	+	3.22698	1.24584
HKFSSAIGL	O15427			0.0459916	0.0413451			NTIDILTAI	O00429	TMT10plex		0.36095	-0.217672			FLLPILSQI	O00571|O15523			0.675333	-1.4832			DEFILPTG	O14925|Q5SRD1	TMT10plex		0.973842	0.929822
YAFPKAVSV	O15427			0.3852	0.176827			GQIEPSFVF	O00443	TMT10plex		0.0194509	-0.0130248			LEDFLYHEGY	O00571|O15523			0.597079	0.801775			AEFAPFVVF	O14936	TMT10plex		0.52864	-0.523294
DTAWISSILL	O15427			0.116628	0.26772			EAADIIQKL	O00471	TMT10plex		0.837738	0.707076			ALIDEQILCV	O00743			0.0401765	-0.126951			VTSGDPELPQV	O14944	TMT10plex		0.448038	0.21752
SASKIIVFV	O15439			0.357701	0.260188			YLIKYIAIV	O00472	TMT10plex		0.353252	-0.416542			FMFDEKLVTV	O00743	Oxidation (M)		0.491972	-1.28835			SGDPELPQV	O14944	TMT10plex		0.220826	0.310197
SKYEALQTF	O15525|O60675			0.142839	-0.139988			IGTGATGATLYL	O00483	TMT10plex		0.711266	-0.36944			RLQQELMTL	O00762	Oxidation (M)		1.68615	2.15477			QMPAFPLPYA	O14964	TMT10plex;Oxidation (M)		0.31067	-0.385185
ELSHIIRQL	O43149			0.197204	-0.237215			AAMLDTVVFK	O00487	TMT10plex;Oxidation (M)		0.165633	0.185902			ALYDVRTILL	O00762			0.233691	-0.2748			SEAQLISFD	O14964	TMT10plex		0.175553	-0.195479
AFANLRKVLISDSLD	O43175	Acetylation (N-term)		1.15175	-0.602117			AMLDTVVFK	O00487	TMT10plex;Oxidation (M)		0.24521	0.227852			ASQNRDPAATSVAAARKG	O00762	Acetylation (Protein N-term)		0.428253	-0.5694			SSAPLAEDID	O14964	TMT10plex		0.686019	0.394805
AFANLRKVLIS	O43175	Acetylation (N-term)		0.321558	-0.874504			MTSNIVQCL	O00487	TMT10plex;Oxidation (M)		0.600092	0.294209			GTVYEDLRY	O00762			0.266977	0.3822			LTMEGTVNL	O14972	TMT10plex;Oxidation (M)		0.591044	-0.454982
AFANLRKVLISD	O43175	Acetylation (N-term)		0.733188	-1.56466			DTFSVIKEV	O00534	TMT10plex		0.833617	0.426931			VVLNATWLV	O00767			1.20183	-2.18655			ATEGNIGFMNY	O14975	TMT10plex;Oxidation (M)		0.0908696	0.163859
AFANLRKVL	O43175	Acetylation (N-term)		0.178381	-0.773114			RLLLPVAEY	O00541	TMT10plex		0.617152	0.179014			SEYRWHINF	O00767			2.00569	-2.5164			GSDEPAFMYY	O14977	TMT10plex;Oxidation (M)		0.148528	-0.126363
GAVFRPEVPLRRDLPLLL	O43175			2.51827	-4.61441			MVAPVTGNDV	O00560	TMT10plex;Oxidation (M)		0.257296	-0.265603			PAHLLQDDISSSYTTTTT	O00767			0.621784	-1.05043			FIDDANYSV	O14977	TMT10plex		0.290435	0.14807
AFANLRKVLISDS	O43175	Acetylation (N-term)		0.682896	-1.67584			RLYPELSQY	O00560	TMT10plex		0.928291	-0.544998			SLLHLGALYGI	O00767			0.999177	-1.49908			GSDEPAFM	O14977	TMT10plex;Oxidation (M)		0.622605	-0.552747
TGYPFPMVF	O43184	Oxidation (M)		0.204141	-0.498174			ETLHFDHAV	O00566	TMT10plex		0.186545	-0.0595944			SLLALPQDLQA	O14493|O95484|P56747|O15551|O95500			1.57048	-2.18638			NEYSNIEEF	O14979	TMT10plex		0.432939	0.371419
EVIGKITAL	O43264			0.255454	0.171443			VLFEHAVGY	O00567	TMT10plex		0.333421	-0.0938365			LLYDDNSIMTF	O14497	Oxidation (M)		0.962154	-2.37082			YSGQQSTY	O14979	TMT10plex		0.104726	-0.127004
TTMVPTAAL	O43292	Oxidation (M)		0.924413	-0.909665			QTGGVIAEI	O00567	TMT10plex		0.175281	0.0460563			GLLIGTTGV	O14544			0.091966	-0.13405			AEIPQIFDA	O14980	TMT10plex		0.283083	-0.159886
VATDFFTVL	O43299			0.946017	-2.61576			LTKDDLDEEEDTHL	O00592	TMT10plex		0.374034	0.161012			HLDEHVPVV	O14544			0.323535	-0.308975			NEFSQIFQL	O14980	TMT10plex		0.749214	-0.718785
KPLSDPAPF	O43399			0.2065	-0.15221			EAAFPFYRL	O00622	TMT10plex		0.588304	-0.699187			TEAPPIIF	O14548			0.486421	-0.70765			ALPSGGAGSSLSQGD	O15013	TMT10plex		1.5582	0.961357
RENGSDNLPSSAGSGDKPLSDPAPF	O43399			0.236415	-0.505238			SANVPTEGFQF	O00629	TMT10plex		0.970261	-1.80757			YLDIPNPRY	O14578			0.809428	-1.6986			LENPVNVY	O15027	TMT10plex		0.270356	0.19757
MDSAGQDINLNSPNKGLLS	O43399	Oxidation (M);Acetylation (N-term)		0.431393	-1.85311			NQRLAYVTY	O00716	TMT10plex		0.399316	-0.167546			NLMEIVKKL	O14617	Oxidation (M)		1.98754	-2.64295			AEPLQSWQPP	O15031	TMT10plex		0.533947	-0.164947
HCGELKRRLGLS	O43399	Acetylation (N-term)		0.113392	-0.402292			TLYALPIPP	O00750	TMT10plex		0.129989	0.186072			EEFETIERF	O14646			0.314831	0.614025			YLGNINPQM	O15042	TMT10plex;Oxidation (M)		0.544198	0.233396
EVFRSMWSV	O43426	Oxidation (M)		0.365762	-0.583987			IYSLNEGYAK	O00757	TMT10plex		0.288879	0.0900204			SLFSDEFKV	O14672			1.49726	-2.00512			ALVPLLSNV	O15084	TMT10plex		0.641011	-0.667748
LISGVVHEI	O43462			0.211536	-0.205179			YVGSMVADVHR	O00757|P09467	TMT10plex;Oxidation (M)		0.494689	0.284128			QTDHLFFKY	O14672			1.07829	-0.690949			QADPSPLLFY	O15085	TMT10plex		0.440101	0.497882
ALLPSFSTF	O43474			0.475419	1.27893			AMVVDIVQEL	O00764	TMT10plex;Oxidation (M)		0.534251	-0.47301			YLPELLQTV	O14682			0.69969	-1.8223			YTPIDSNIAF	O15118	TMT10plex		0.266056	-0.1899
FAWPKILKI	O43491|Q9H4G0			1.26847	-1.91622			MVVDIVQEL	O00764	TMT10plex;Oxidation (M)		1.01815	0.29877			ILLDERGQIKL	O14733			1.19872	-3.4461			IIDDTIFNL	O15118	TMT10plex		0.239269	0.113884
EVFDKLARV	O43505			0.225541	-0.358893			KQQNPRLVY	O00764	TMT10plex		0.386991	0.140974			ADEELEALRRQRLAELQ	O14737	Acetylation (Protein N-term)		0.419702	-1.15205			SVDIPVEF	O15126	TMT10plex		2.04657	-1.08506
HVAGFDFEVL	O43505			1.03883	-1.15582			ETFQNSVFV	O00767	TMT10plex		1.5474	-0.202668			GLIEILKKV	O14737			2.2068	-0.925			PSVTQLTN	O15127	TMT10plex		0.309001	0.367878
HAAAVLLLV	O43570			1.60395	1.97648			NSVFVATFL	O00767	TMT10plex		1.02096	-0.254064			AILPTSIFL	O14744			0.0250354	-0.0275745			HLVPEVPTV	O15156	TMT10plex		1.10051	-0.54976
ETADVIAKVAF	O43617			0.108367	0.117287			TTITAPPSRVL	O00767	TMT10plex		2.29751	-0.747049			GLLAGDRLVEV	O14745			1.50588	-2.5546			GSGPGDSYS	O15156	TMT10plex		0.376999	0.279588
ETADVIAKV	O43617			0.530982	0.454932			ITAPPSRVL	O00767	TMT10plex		2.43207	-1.06309			SLLQGSPHL	O14753			0.596954	-2.066			TTDFPGNYSGY	O15160	TMT10plex		3.49662	-0.812292
DVIAKVAF	O43617			0.425732	-2.11784			IKVIPTLAL	O14530	TMT10plex		1.64399	0.411779			KISDFGLATV	O14757			0.967595	-1.02227			LLAEVPTMAV	O15160	TMT10plex;Oxidation (M)		0.11455	-0.126239
SSIRPIFGGTVY	O43663			0.16868	0.335063			ESANLDFML	O14545	TMT10plex;Oxidation (M)		0.194205	0.0512781			SLWDTSPSYIDKL	O14757			0.913368	-1.6632			TTDFPGNYS	O15160	TMT10plex		0.387193	-0.513548
VQGPVGTDF	O43670			0.730081	-0.860758			VVSTEAPPIIF	O14548	TMT10plex		0.0081422	-0.00806618			ILFGHENRV	O14775			1.1683	-0.904425			ILLAEVPTM	O15160	TMT10plex;Oxidation (M)		0.879901	1.14578
KLFPKGTIF	O43683			0.491584	-1.01604			EATELLQNI	O14578	TMT10plex		1.05288	0.343242			ESDINSVRY	O14775			0.828167	-0.74295			GLIPIHAD	O15160	TMT10plex		1.09905	-0.597498
RAFPNKQGY	O43684			1.47836	-1.11745			LLMAASIYL	O14579	TMT10plex;Oxidation (M)		0.183496	0.158849			ALNEQIARL	O14777			1.21378	-2.35375			SSDPNELYV	O15160	TMT10plex		0.696875	-0.580104
KQYERSIVDY	O43707			0.875217	-1.13956			APPAPGPASGGSGEVDELFD	O14579	TMT10plex		0.482147	0.349779			GLNEEIARV	O14777			0.705236	-0.5381			FPGNYSGY	O15160	TMT10plex		0.731666	-0.48609
DTADQVIASFKV	O43707			1.55749	-1.16405			NKADVILKY	O14602	TMT10plex		0.372894	-0.121214			ALLGDLTKA	O14787|Q92973			2.11558	-1.0495			FQDPVPLTV	O15164	TMT10plex		0.104356	-0.0446665
ISWKDGLAF	O43707			1.09409	-1.43131			DQDLDSMQIPT	O14613	TMT10plex;Oxidation (M)		1.15955	0.327013			YTDKIDRY	O14817			0.0574562	0.0799503			SLLDDQDGISL	O15169	TMT10plex		0.62043	-0.964824
TLSDIKALI	O43707			0.696069	-0.627357			SAIPMVPVV	O14668	TMT10plex;Oxidation (M)		0.235715	-0.182468			VEDPVTVEY	O14818|Q8TAA3			0.595425	-1.8051			ATASETGFLTY	O15213	TMT10plex		0.121504	0.0997934
RHRPELIEY	O43707			1.25755	-0.80607			GQYGNPLNKY	O14672	TMT10plex		0.209497	-0.0617785			DGHLFQVEY	O14818|Q8TAA3			0.251146	-0.220275			ASETGFLTY	O15213	TMT10plex		0.566579	0.152089
EVVKFVNFL	O43734			0.665456	-1.2524			DTSLFSDEFKV	O14672	TMT10plex		0.586206	0.41944			PAVIQHRPS	O14828			0.420572	-0.8268			SETGFLTY	O15213	TMT10plex		0.0330145	-0.0138278
RKWFEPSQF	O43826			0.688586	-0.662952			DIADLAFEV	O14681	TMT10plex		0.969754	0.344013			AQSRDGGNPFAEPSELDNPFQDPAVIQ	O14828	Acetylation (Protein N-term)		0.021406	-0.0814254			EEEETSIKA	O15213	TMT10plex		0.742507	1.32941
LFVGSQATDFGEALVRHDEF	O43852			0.600232	-1.32931			FGFPEKITV	O14717	TMT10plex		0.449069	0.216938			ANAAAGAAENAFRAP	O14828			1.01497	-1.20233			QEHPVVLLP	O15228	TMT10plex		0.545389	-0.275427
SQATDFGEALVRHDEF	O43852			0.292856	-0.935799			ESIEIDQKL	O14733	TMT10plex		1.31875	-0.412315			VFSNPAVRTAAANAAAGAAENAFRAP	O14828			0.552826	-1.06337			SLWEENQAL	O15230	TMT10plex		0.0627095	-0.105102
ETFNDFVRL	O43913			0.0710114	-0.0506387			ILLDERGQIKL	O14733	TMT10plex		0.0590573	0.102067			TIFKAWAV	O14896			1.76961	-2.80695			SEQPHIYIP	O15231	TMT10plex		1.27653	-0.732221
FSFPSIFIY	O43913			0.968378	-0.733935			MTVAIVKAL	O14733	TMT10plex;Oxidation (M)		0.495363	0.162549			GLYPGLIWL	O14896			0.599076	-0.987175			TQDLPGVKL	O15235	TMT10plex		1.15152	-1.81288
GQIDPEPVM	O60216	Oxidation (M)		0.0780936	0.147307			EIVSILQPT	O14763	TMT10plex		0.384764	-0.259917			AEAFRLPTA	O14908			0.453995	-1.24657			TLQEHQIVL	O15235	TMT10plex		0.318783	0.243994
ETISLAEQRL	O60239			1.34228	-1.84838			SVATPTVSV	O14776	TMT10plex		0.580208	0.242717			SVIDHIHLI	O14908			1.52765	-1.41198			LLIPGLATA	O15239	TMT10plex		1.23983	-1.19377
ETALPALVV	O60244			1.2865	-2.17386			NQFPDFNNY	O14787	TMT10plex		1.58674	-0.396129			LQEAGLALIP	O14920			0.0626885	0.254451			LLIPGLAT	O15239	TMT10plex		0.160063	0.284242
FTFDADARV	O60291			0.122523	-0.168831			FLGENISNFL	O14791	TMT10plex		0.281923	-0.222997			LSDIASALRY	O14920			0.8861	-1.39735			EEIPVLEY	O15254	TMT10plex		1.23487	-1.06131
GTYFNPHTV	O60294			0.782225	-0.656503			DVAPVSFFL	O14791	TMT10plex		0.261466	0.559029			DEFILPTGA	O14925|Q5SRD1			0.900485	2.66723			NLLGQLTG	O15260	TMT10plex		0.218676	-0.366897
GQVPNLKRY	O60294			0.93315	-0.944265			SVVDVFTQL	O14795	TMT10plex		0.549672	-0.178767			FIDVDDERWHY	O14929			1.63938	-1.61792			EENPGIFAV	O15269	TMT10plex		0.723151	-0.760951
SSFPGVTVI	O60294			1.04702	-2.52912			EVIRDVFTV	O14795	TMT10plex		1.82366	-0.411351			VLFEDVYEL	O14936			1.8473	-1.94875			YEAPAYHL	O15269	TMT10plex		0.415084	-0.434427
TTFDKEFLL	O60306			0.156205	-0.121023			ANVLTIGY	O14815	TMT10plex		0.0437595	0.0615497			MEMLCAGRVP	O14944	Oxidation (M)		1.59854	3.5217			ALQDFLLSV	O15287	TMT10plex		0.280417	-0.300653
EVAQIIRKL	O60308			0.0868539	-0.0991445			GHLFQVEY	O14818|Q8TAA3	TMT10plex		0.11618	0.0568953			MEMLCAGRVPA	O14944	Oxidation (M)		1.74323	2.48177			AEANHFIDL	O15294	TMT10plex		0.0521783	-0.0278134
STIFPLDGV	O60318			0.471716	-0.62491			TVFSPDGHLFQV	O14818|Q8TAA3	TMT10plex		0.311809	-0.279898			FLGPRYRELVK	O14957			1.07195	-1.44972			TLDPNFLDAY	O15294	TMT10plex		0.574221	-1.12477
SVTSIQERI	O60333			0.402764	-0.469182			ANAAAGAAENAFRAP	O14828	TMT10plex		0.24407	0.197377			WVPYINGKF	O14957			0.891507	-2.1414			TLDPNFLD	O15294	TMT10plex		0.798817	-0.749983
LPNFLPYNV	O60337			0.600817	-1.71589			YKVEYPIMY	O14880	TMT10plex;Oxidation (M)		0.133046	-0.0423069			WVPYINGKFKKDN	O14957		+	1.61203	-4.5722			DEFLGLTH	O15321	TMT10plex		1.06329	-1.33566
LAAPVISVL	O60337			0.82994	-0.892543			TVTSVLEYL	O14893	TMT10plex		0.337288	0.162472			DWVPYINGKFKKDN	O14957			1.59217	-3.80253			AGDPVILYV	O15321	TMT10plex		0.079749	-0.110424
KQQPPAVQF	O60341			0.129929	-0.325125			SVIDHIHLI	O14908	TMT10plex		0.0540323	-0.0833025			ILDWVPYINGKFKKDN	O14957		+	2.47189	-3.3182			DEIGMLEDM	O15327	TMT10plex;Oxidation (M)		0.907176	-1.38908
KHWDQDDDFEF	O60341			0.0541609	-0.105244			EVIGKGPFSV	O14936	TMT10plex		1.09942	0.121193			QLDERRLYY	O14964			0.124987	0.138125			NDPGDCQFT	O15327	TMT10plex		0.411935	0.608212
EQADIFERV	O60343			0.00262956	0.00452614			ELTQVQGHL	O14939	TMT10plex		0.293761	-0.197382			KIADFGWSV	O14965|Q96GD4|Q9UQB9			0.726567	-0.61705			DEFSVVSY	O15344	TMT10plex		1.7603	1.04319
RKVYNISEF	O60427			1.02866	-1.0833			VVPQFVVFY	O14949	TMT10plex		0.66506	-0.276855			SIAEVVHQL	O14976			2.0445	-1.20203			AEEPLGQLTA	O15360	TMT10plex		1.23037	1.54808
AQGPTPRYF	O60427			1.93287	-1.12278			AYPHVFTK	O14949	TMT10plex		0.283757	0.183327			SMMKNFFFV	O14977	Oxidation (M)		0.415178	1.42887			ALLAGSEYL	O15371	TMT10plex		0.168263	0.0553496
STVSIQIKL	O60502			0.364008	-0.428064			VVPQFVVF	O14949	TMT10plex		0.262443	-0.165298			FIDDANYSV	O14977			0.164755	-0.4134			NEIASVAY	O15371	TMT10plex		0.436637	0.347195
RKLDQVSQF	O60502			0.356057	-0.297342			FTITPETLQNV	O14972	TMT10plex		1.84195	0.463268			GSDEPAFMYY	O14977	Oxidation (M)		0.216419	0.5918			IEQQGGFTF	O15397	TMT10plex		0.725442	-0.409745
EVFSSFAHA	O60502			0.185103	0.123921			ETYHGVFVNI	O14972	TMT10plex		0.0648396	0.076791			NEYSNIEEF	O14979			0.201096	0.511625			QLLPDSSYYSV	O15397	TMT10plex		0.179599	-0.241494
EAVPLLVKV	O60518			0.883176	-1.04728			SIAEVVHQL	O14976	TMT10plex		0.216515	-0.0988154			RESPFSTSA	O14980			0.0619328	0.0835252			DEYQFFTQA	O15397	TMT10plex		0.252388	-0.274769
KVSDILHSL	O60518			0.108118	0.100824			DIYFPEGSGV	O14977	TMT10plex		0.77998	-0.795293			EEQFVTLF	O14980			0.39635	1.01335			TIDTDTLL	O15397	TMT10plex		0.0304113	0.0355358
IAQAVPHIL	O60518			0.587361	-0.484882			EIFGGNPRFL	O14978	TMT10plex		0.277403	-0.127153			TRVDTILEF	O14980			0.839171	-0.844651			FTDMMPLLH	O15397|O95373	TMT10plex;Oxidation (M)		0.324717	-0.486835
RKVYWFEKF	O60524			0.92385	-0.642455			DFSSGQITQV	O14980	TMT10plex		1.07001	-0.347172			VLIDYQRNV	O14980			1.01372	-0.762			SEIVDFSVP	O15399|Q14957	TMT10plex		0.0322866	-0.0427506
FSFPSLPTM	O60563	Oxidation (M)		1.04573	-2.5656			KAVGHPFVIQL	O14980	TMT10plex		0.476967	0.099587			DEKRFLVTV	O14980			1.13744	-0.725725			TLLSEIAEL	O15417	TMT10plex		0.9247	0.60032
RAFEYEIRF	O60566			0.13501	-0.213003			EVMPFIDEI	O14980	TMT10plex;Oxidation (M)		1.33461	0.321294			NEFSQIFQL	O14980			0.229477	0.422626			AEEEAAVVAA	O15417	TMT10plex		1.37826	0.527117
ETFPTILEEAKELVG	O60610			0.893169	-1.01285			KAVGHPFVI	O14980	TMT10plex		0.0471904	0.015856			YEEQFVTLF	O14980			0.351446	1.40745			VLLGSVITA	O15439	TMT10plex		0.643442	-0.659886
ETFPTILEEAKELVGRAS	O60610			1.47342	-2.78321			EVFDFSSGQITQV	O14980	TMT10plex		0.228558	0.129133			AEIPQIFDA	O14980			0.223851	-0.47625			SEGLSVVF	O15479	TMT10plex		1.6554	-0.728364
ETFPTILEEAKELVGR	O60610			1.17885	-2.29291			EAVGYMIGA	O14980	TMT10plex;Oxidation (M)		0.461274	-0.140584			KLFEFMHET	O14980	Oxidation (M)		0.327812	-0.337125			GVYDGEEHSV	O15479	TMT10plex		2.74719	0.827261
KAGMSQKESSK	O60610	Oxidation (M)		0.386051	-0.34424			TRVDTILEF	O14980	TMT10plex		0.183617	-0.170396			LLSKVLIYL	O14981			0.281924	-0.6514			TIDGVVFV	O43143	TMT10plex		0.371795	0.176668
PPPPPPPPPPLPGGV	O60610			1.20713	-2.9547			EILDLIHKV	O14981	TMT10plex		0.197535	-0.357912			SLADVHIEV	O14981			0.452544	-0.253025			TLATDILMGV	O43143	TMT10plex;Oxidation (M)		0.611274	-0.520459
AQFETKKLY	O60613			0.375067	-0.271529			LLSKVLIYL	O14981	TMT10plex		0.398314	-0.883176			ETERFRELLLY	O15027		+	1.52674	-4.83558			AEWPSHVP	O43149	TMT10plex		0.113875	0.173749
RHLEIIRKY	O60645			0.236637	-0.293838			TAFVEPFVI	O14983|P16615	TMT10plex		1.47257	0.768454			PPPLPPPPPPPPPPPPPLPGLATSPP	O15054			0.041518	-0.119475			SLLTSLVTA	O43149	TMT10plex		0.552097	-0.958181
EVIKLTDPSLL	O60645			0.654829	-1.33944			KAEIGIAMGSGTAVAK	O14983|P16615|Q93084	TMT10plex;Oxidation (M)		0.912842	-0.611775			PPLPPPPPP	O15054|Q08499|Q9NRF2|Q16643|Q8IVF7|Q9BYN7		+	3.30286	3.15052			SVQNGIALV	O43164	TMT10plex		0.0459806	-0.0398564
LTSNIIAWL	O60645			0.376917	-0.883718			NVIGQITQL	O15013	TMT10plex		0.0186957	0.00510406			HEMPKTFTF	O15066	Oxidation (M)		1.28909	-2.03198			NEFAQPAF	O43164	TMT10plex		0.155196	-0.143515
STASILASV	O60716			1.60568	-2.61709			IAIEPGAAL	O15014	TMT10plex		0.0861559	-0.11326			KIIDLLPKV	O15111			0.268492	0.440825			YVDPQFLTY	O43164|Q8NG27	TMT10plex		0.552462	-0.544056
FVNDIFERIA	O60814|Q93079|P62807|P58876|Q5QNW6|Q99877|P57053|Q99880|Q99879|Q16778|P06899|P23527|Q8N257|P33778			0.879083	-1.11445			AQAASLYQF	O15020	TMT10plex		0.404538	-0.213478			VLMDHILNL	O15111			0.183524	-0.444275			SLFDGFADGLGV	O43164|Q8NG27	TMT10plex		0.18073	0.129568
FVNDIFERI	O60814|Q93079|P62807|P58876|Q5QNW6|Q99877|P57053|Q99880|Q99879|Q16778|P06899|P23527|Q8N257|P33778			0.500607	-0.280735			ELPDFGGNVLL	O15027	TMT10plex		0.658929	0.348566			LSDIGSGIRY	O15111			0.113802	0.0978003			YVDPQFLT	O43164|Q8NG27	TMT10plex		0.706252	-0.629858
LLLPGELAK	O60814|Q93079|P62807|P58876|Q5QNW6|Q99877|P57053|Q99880|Q99879|Q16778|P06899|P23527|Q8N257|P33778|Q96A08			0.28102	0.577041			MPFYNPAQL	O15027	TMT10plex;Oxidation (M)		0.0997847	-0.0817754			LSDIGSGIRYL	O15111			0.170055	-0.167125			GVAEAISYV	O43164|Q8NG27	TMT10plex		0.750358	-0.868162
QQFRNAPPF	O60830			0.895254	-0.705247			ELPDFGGNVL	O15027	TMT10plex		0.279446	-0.147465			IIDDTIFNL	O15118			0.104493	-0.44265			NEGVSYEF	O43166	TMT10plex		0.294057	0.149228
SEVRLPPLRALDDF	O60831	Acetylation (N-term)		1.36528	-1.94933			GLWGHALLL	O15027	TMT10plex		0.290898	0.233432			SMTLAIHEI	O15121	Oxidation (M)		0.217622	0.414975			QEVETSVTY	O43169	TMT10plex	+	2.32527	1.51429
AKIMLPGVL	O60832	Oxidation (M)		0.180073	0.181066			FIFDVHVHEV	O15031	TMT10plex		0.0202315	-0.0408173			TVMDSKIVQV	O15131|O60684|P52294	Oxidation (M)		1.33424	-2.17917			AAEDEQVFL	O43237	TMT10plex		0.0292349	-0.0230374
FSAEIIYHL	O60841			0.260676	-0.262829			FLINFIHTL	O15031	TMT10plex		0.341739	-0.567344			VELLMHNDY	O15131|O60684|P52294	Oxidation (M)		0.0574688	0.209574			SLADIAQKL	O43242	TMT10plex		1.6871	-1.19058
GKIERAIGL	O60869			1.39669	-1.17691			RGNIFLTSY	O15031	TMT10plex		0.295185	0.172235			VMDSKIVQV	O15131|O60684|P52294			1.05514	-2.3983			GEQEPPPPP	O43242	TMT10plex		0.707433	-0.451285
AESDWDTVTVLR	O60869	Acetylation (N-term)		0.448295	-0.765066			EASGVVYLGA	O15031	TMT10plex		0.549034	-0.32938			KTSDFLKVL	O15144			0.847075	-2.12178			EENIGWSTV	O43290	TMT10plex		0.540372	1.00408
ESAPIGIRV	O75054			0.25845	-0.503911			EVFWGQDHKV	O15037	TMT10plex		0.240251	-0.206595			PAYHSSLMD	O15145	Oxidation (M)		0.946254	-0.701175			SSDMFNYEEY	O43291	TMT10plex;Oxidation (M)	+	3.15451	2.3009
KKFGWVKKY	O75116			1.46728	-0.883793			LATSPPFQL	O15054	TMT10plex		1.14466	0.37502			HLVPEVPTV	O15156			2.14585	-0.929025			KPLSDPAPF	O43399	TMT10plex	+	3.45015	-2.07478
ETFPIPKAFV	O75116|Q13464			0.995216	-0.69966			SQLLQGLTY	O15056	TMT10plex		0.379068	0.678815			LPPPPPPPP	O15156|O15054|Q99590|Q9NP73|Q7Z7A4|Q5VUA4|Q6P5Q4|Q8WUP2			0.0181895	0.0404754			DKPLSDPAPF	O43399	TMT10plex	+	1.99297	4.94451
KKQPSVLVTF	O75179			0.698637	-1.06855			EATKINLSL	O15066|Q9Y496|Q9P2E2	TMT10plex		0.811115	0.173064			VLGEFGVRNV	O15160			1.64207	-2.50047			PLSDPAPF	O43399	TMT10plex		0.54902	0.230836
RQHFSPLSL	O75179			0.144707	-0.251607			ETHNFPTGV	O15067	TMT10plex		0.103262	0.0379248			GLIPIHADPRL	O15160			0.76625	-1.65718			TLVDFDNHL	O43402	TMT10plex		0.141661	-0.145791
HAFWGGSVV	O75179			0.0225038	-0.0205846			DTFRGVAFV	O15067	TMT10plex		0.69875	0.204014			TTDFPGNYSGY	O15160			0.14236	-0.276975			ALAPMLEVA	O43402	TMT10plex;Oxidation (M)		0.417732	0.30754
KQPSVLVTF	O75179			0.617399	-1.34838			YVAFSSPEL	O15067	TMT10plex		0.356323	0.287924			FQDPVPLTV	O15164			0.869612	-0.6931			NLINEINGV	O43432	TMT10plex		0.720063	-0.285183
EVADFLIKA	O75179|Q8IWZ3			0.0789844	0.0820761			ALWEETSFQL	O15067	TMT10plex		0.548487	-0.635946			KLFDDDDSGKISL	O15182		+	2.33527	-3.35482			SLDGAPIGV	O43491	TMT10plex		0.314074	-0.346271
SSVEHVVEF	O75197			0.00434811	-0.00380468			EVIDVFEIMKA	O15091	TMT10plex;Oxidation (M)		1.52582	-0.770145			ALPGDPPADPTD	O15211			0.539447	1.17202			SLISTQNVV	O43524	TMT10plex		0.525139	0.318928
REDSWLKSLFVRKVD	O75323			0.895503	-1.08746			SVPHFFLAGA	O15091	TMT10plex		0.96466	-0.274925			ASETGFLTY	O15213			0.141188	0.2125			FLNLLPVEA	O43567	TMT10plex		0.0327978	0.0402873
FVCDIRPEI	O75348			0.618756	0.987902			EVIDVFEIM	O15091	TMT10plex;Oxidation (M)		0.945121	-0.13123			QEHPVVLLP	O15228			1.02308	-1.065			MLLSIGMLM	O43567	TMT10plex;Oxidation (M)		0.800147	0.490352
FVCDIRPEIHENYRING	O75348			0.342923	0.732678			EVIDVFEI	O15091	TMT10plex		0.94962	0.338218			ALVEKTLWL	O15228			1.64627	-3.49933			DEFLGGNVSL	O43572	TMT10plex		0.126259	0.123579
AQLILKAI	O75367			0.585191	-0.583401			HAGPPVYFV	O15118	TMT10plex		1.79241	0.153206			PPALARSTPGSN	O15231			0.116345	0.27055			SSELFTLTY	O43617	TMT10plex		0.624532	-0.609668
GKAPLNVQF	O75369			1.8521	-0.378709			RVFPYSVFY	O15118	TMT10plex		0.582602	0.11815			SEQPHIYIP	O15231			0.0480918	-0.166225			SSELFTLT	O43617	TMT10plex		0.81129	-0.385182
NTHEFVNLV	O75436			1.44543	-0.554736			YSSAVNILL	O15118	TMT10plex		0.0822301	0.0537271			RYYVSKGLENID	O15239			1.61166	-1.77995			NLLEDPEGV	O43665	TMT10plex		0.372893	-0.346767
VNLLQIVR	O75438			0.0936292	-0.235874			AQVPIVPVVY	O15120	TMT10plex		0.0255071	-0.0260265			LLIPGLATA	O15239			0.78534	-0.667225			AEIPEGYVP	O43674	TMT10plex		1.27365	-0.348221
FLKPDDIQY	O75533			0.26369	-0.275097			AKYPEIKSL	O15121	TMT10plex		1.05841	0.261753			EENPGIFAV	O15269			0.454811	-1.25425			ALIDLGQSIDM	O43683	TMT10plex;Oxidation (M)		0.453995	-0.397112
GAAEIISRI	O75533			0.553523	-0.587797			EVINTVAQV	O15121	TMT10plex		0.752302	0.155624			ALQDFLLSV	O15287			0.315899	0.822			SEFSFEEL	O43683	TMT10plex		1.5238	0.959196
VKVIDRILY	O75533			0.114373	-0.0884795			FINPKPITY	O15121	TMT10plex		0.199849	-0.106452			LIDLAIDTY	O15294			1.03869	-1.90253			IAPPVPLKA	O43683	TMT10plex		0.474446	0.3732
ETSPHVIQA	O75533			0.315268	-0.201169			FSVDIPVEF	O15126	TMT10plex		0.583439	0.51198			AEANHFIDL	O15294			1.04539	-0.608625			EEIEGLISA	O43707	TMT10plex		0.520064	-0.255283
AAFLKAIGY	O75533			0.530817	-0.37298			RAVDFGLSI	O15126	TMT10plex		0.251277	0.142232			DEFSVVSY	O15344			0.482433	1.27715			AIDQLHLEY	O43707	TMT10plex		0.133809	0.155909
EVGDSKKLFFHV	O75534			0.856603	-0.833911			ELQNTVANLHVR	O15127	TMT10plex		0.524177	-0.25108			GEAGPEDSTRETPSQENGPTAKAYTGFSSN	O15355			1.49936	-3.22232			TELDMTDFVF	O43747	TMT10plex;Oxidation (M)		0.0622508	0.0414364
EVYPFGIVG	O75534			1.02459	-2.83618			PSVEPTQPTPQAVV	O15127	TMT10plex		0.112214	-0.0442505			AKFMTPVIQD	O15371	Acetylation (Protein N-term);Oxidation (M)		0.412717	-1.4567			AMNDILAQV	O43747	TMT10plex;Oxidation (M)		1.24423	-1.2139
KKLPKGTVSF	O75534			1.08262	-0.549496			ASHTAPQVLFSHR	O15144	TMT10plex		0.517932	0.268319			ALLAGSEYL	O15371			0.167765	-0.269225			GLLNNPGFMSM	O43765	TMT10plex;Oxidation (M)		1.08895	-0.874438
EVYPFGIVGM	O75534			0.54915	-2.43557			SKFPTQISL	O15164	TMT10plex		0.00576875	-0.00197315			RLTPKLMEV	O15372			0.634395	-2.05417			ELDPDNETY	O43765	TMT10plex		1.12898	-0.899029
RKLWPSVAF	O75564			0.965721	-1.8439			EVSPEAVGV	O15164	TMT10plex		0.0239145	-0.0119863			SLFKDQMEL	O15397	Oxidation (M)		1.67183	-2.7751			SLLDNMIGV	O43795	TMT10plex;Oxidation (M)		0.195823	0.0988045
IIAGVIYQA	O75586			0.310578	-0.4448			FQDPVPLTV	O15164	TMT10plex		0.081532	-0.0831077			DEIEMLERL	O15399	Oxidation (M)		0.754367	-0.902675			NELEIPVEEY	O43795	TMT10plex		0.271771	0.320606
EIFASKHIIGL	O75592			0.746102	-0.709651			DASPVTNNTI	O15164	TMT10plex		0.0171632	-0.0188704			QLFSQQHFL	O15417			0.736366	-1.00518			DEVEALTF	O43815	TMT10plex		0.554122	-0.494618
GQIPQILYY	O75592			0.464655	-1.00591			TIFDSDLIDIAM	O15165	TMT10plex;Oxidation (M)		0.665563	0.350401			AEKAFVSV	O15438			0.116434	-0.284625			LTDEGYEHFY	O43847	TMT10plex		0.224009	0.290745
STFNFHPNV	O75643			0.290927	-0.547165			KLFDDDDSGKISL	O15182	TMT10plex		0.260246	-0.447877			DLEKEAPWEY	O15439			0.487701	-0.55025			QEMPVQFQV	O43847	TMT10plex;Oxidation (M)		0.310888	-0.321742
AQDEHLITF	O75643			0.926826	-0.603521			FLTYLDVSV	O15213	TMT10plex		0.119563	-0.176334			SEGLSVVF	O15479			1.43747	-1.17002			LEQEMPVQF	O43847	TMT10plex;Oxidation (M)		0.265724	-0.18715
SKFSNPRAL	O75691			0.221593	-0.241599			SAFPFLQEY	O15217	TMT10plex		3.09724	-1.12983			GVYDGEEHSV	O15479			0.564717	-0.543776			LLAEMGVAV	O43896	TMT10plex;Oxidation (M)		0.633703	0.375152
KKLVGLESF	O75691			0.515549	-0.691662			EVIAEAVGV	O15226	TMT10plex		0.34726	-0.121841			LITKDLVQEKYLE	O15479			1.44815	-3.3745			ALEPIDITV	O60216	TMT10plex		0.266076	-0.0827742
AQMRFPTTL	O75694	Oxidation (M)		0.661513	-0.781772			HVYFGDPVSL	O15228	TMT10plex		0.556315	-0.782062			YKQVPSSDPPRFQF	O15479			1.07979	-1.0874			GIFDDPPAL	O60216	TMT10plex		0.823769	-0.595157
EVARIQLQI	O75694			0.323281	-0.391984			DTYLVPISI	O15228	TMT10plex		0.433001	0.214481			LTEGPHLYY	O15530			0.0124692	0.0456502			YSDIVTTL	O60216	TMT10plex		0.170422	0.144858
RGKVWLIDF	O75794			0.986511	-1.52424			HTVGPLLAA	O15230	TMT10plex		0.225088	-0.0703702			VLQDPIWLL	O15534|O15055			2.0613	-1.42902			LSEPDLASY	O60231	TMT10plex		0.620074	-0.135392
ETFEKSRLYQL	O75844			0.0928671	-0.163326			EAGPAVLSI	O15230	TMT10plex		0.195461	-0.100602			HLSDTLWLI	O15554			1.13561	-0.6842			NEQLITQY	O60271	TMT10plex		0.0351532	-0.0408893
GKLFPLPGY	O75928			1.2756	-1.03296			SKLPVTVGF	O15230	TMT10plex		0.277879	-0.114411			TLATDILMGV	O43143	Oxidation (M)		0.0984416	-0.164051			SLLGGITVV	O60271	TMT10plex		0.815243	0.71235
KKIEDLIKY	O75935			0.465903	-0.348937			SQVYGGVTY	O15234	TMT10plex		0.133821	-0.1519			ILMGVLKEV	O43143	Oxidation (M)		0.0209204	0.0475245			IQLPSVNTV	O60281	TMT10plex		0.136886	-0.0738158
AGRKLALKTID	O75947	Acetylation (N-term)		0.624164	-0.64793			LLIPGLATAY	O15239	TMT10plex		0.0471981	0.0328345			TLDAGKFQIY	O43143			0.440022	-0.56605			TLSEDMILL	O60287	TMT10plex;Oxidation (M)		0.0371298	-0.0399666
AGRKLALKTIDWVA	O75947	Acetylation (N-term)		0.514529	-1.21785			EILPGLSVMG	O15239	TMT10plex;Oxidation (M)		0.193498	0.231276			ELEKSVYWDY	O43147			1.81524	-1.5778			VIFDLPTTV	O60303	TMT10plex		1.19538	-1.40825
AGRKLALKTIDWVAFA	O75947	Acetylation (N-term)		0.565779	-1.9008			EILPGLSVM	O15239	TMT10plex;Oxidation (M)		1.08	0.407353			VLIGEFLEKV	O43148			1.67901	-0.81305			TEVEFFDL	O60303	TMT10plex		0.221318	0.305558
AGRKLALKTIDWVAF	O75947	Acetylation (N-term)		0.582645	-1.66564			LLIPGLAT	O15239	TMT10plex		0.0937106	-0.065676			AFANLRKVLIS	O43175	Acetylation (Protein N-term)		0.668863	-2.13247			GLPTSVPQI	O60307	TMT10plex		0.125621	-0.110974
KKKYPYWPHQPIENL	O75947			0.482902	-0.643843			LLIPGLATA	O15239	TMT10plex		0.24176	-0.32649			AFANLRKVLISD	O43175	Acetylation (Protein N-term)		0.748519	-1.52065			AENPFVVSM	O60307|Q6P0Q8	TMT10plex;Oxidation (M)		0.467483	-0.293848
PHQPIENL	O75947			0.931391	-1.37563			SAFGFPVIL	O15243	TMT10plex		0.330847	0.365101			AFANLRKVLISDSLD	O43175	Acetylation (Protein N-term)		1.3658	-1.4125			AENPFVVSMF	O60307|Q6P0Q8	TMT10plex;Oxidation (M)		0.00764793	0.0110178
NEAFPETKLDKKKYPYWPHQPIENL	O75947			0.688712	-1.046			QYLPHVAR	O15260	TMT10plex		0.0576037	0.104622			YLPEDFIRV	O43187			1.29315	-0.714975			DPDGLCHIE	O60312	TMT10plex		0.353171	-0.456584
EIAHIALETL	O75955			0.121339	-0.515849			EVFPEFAAA	O15294	TMT10plex		0.108854	-0.0396121			SLWSSILSEV	O43237			0.586008	-0.8561			VLDVLSDYDA	O60313	TMT10plex		0.365075	-0.435893
EIIGKRGIIGYDV	O75964			0.478244	-0.903118			GQLQEAIEHY	O15294	TMT10plex		0.681227	-0.144586			ILHENFTTV	O43237			0.0562285	-0.21285			VLSDYDASY	O60313	TMT10plex		0.764144	0.532265
AQFVRNLVEKTPALVN	O75964	Acetylation (N-term)		0.617967	-2.09192			KQNPLLAEAY	O15294	TMT10plex		0.407983	-0.210693			RNYLHYSL	O43242			2.01385	-1.51245			VLVDLPGVINTV	O60313	TMT10plex		1.10882	-0.705164
AQFVRNLVEKTPALVNA	O75964	Acetylation (N-term)		1.29484	-2.7966			EVFPEFAA	O15294	TMT10plex		0.245783	-0.255678			SLADIAQKL	O43242			1.8043	-1.4215			AEEDVYWLSA	O60318	TMT10plex		0.875526	-0.791424
YVGEIIGKRGIIGYDV	O75964			0.494583	-1.3587			HTFFIGDHA	O15294	TMT10plex		0.160831	-0.123151			YSDGYGRVY	O43251			0.331734	0.443325			DEFIIKTV	O60331|Q99755	TMT10plex		0.167122	0.172646
YVGEIIGKRGIIG	O75964			1.71242	-2.92308			YKIDPSTL	O15294	TMT10plex		0.0142752	-0.0041616			LLDGGVINL	O43252		+	4.41962	-3.98515			AEFLQKLLP	O60331|Q99755|A2A3N6	TMT10plex		0.849775	1.16933
FYVGEIIGKRGIIGYDV	O75964			0.481017	-1.40697			TVIDQIPFLAV	O15297	TMT10plex		0.117125	-0.0804818			AISEVIGKITA	O43264			1.15295	-1.67097			ILDTSVAYV	O60333	TMT10plex		0.338171	-0.333759
YVGEIIGKRGIIGY	O75964			1.12994	-1.92151			TVPLIVMSV	O15342	TMT10plex;Oxidation (M)		0.0538594	-0.0464029			KLGLKPLEV	O43290			1.73615	-1.02508			SQAGIIPQL	O60333	TMT10plex		1.51095	0.658563
DVVNILKEL	O75970			0.330021	-0.358487			EVIKELAQI	O15355	TMT10plex		0.965653	-0.185834			NPPLPLGSKVVVLA	O43291			3.33139	2.29527			SSRSHAVF	O60333|O43896|Q8NI77	TMT10plex		0.0989142	-0.196303
HIIENIVAV	O76021			0.811562	-1.09317			ESVAGAFAL	O15357	TMT10plex		0.460128	0.308721			SSDMFNYEEY	O43291	Oxidation (M)		0.182136	0.573775			VLPNFLPYNV	O60337	TMT10plex		0.306426	0.299484
KAIELLQEF	O76094			3.06788	-2.24808			HTGNIPVTV	O15360	TMT10plex		0.879521	-0.320826			HLFSGHLSTL	O43299			0.0994502	-0.303			GLDGSLVFL	O60337	TMT10plex		1.10998	0.843087
LKLKNVFLAY	O94766			0.959191	-1.81504			LLLEAVWHL	O15360	TMT10plex		0.398088	-0.241247			DEIISEERF	O43306			0.95809	-1.41712			FTDIPEVL	O60346	TMT10plex		1.45291	-0.905256
RQIDQFLVV	O94776|Q9BTC8			0.958862	-0.922516			EVSFINIKT	O15371	TMT10plex		1.37291	0.422897			LLDENKSLSTYY	O43318			0.376785	-1.10365			AEGEAFIQA	O60437	TMT10plex		0.11858	0.231848
HKYFLPRAY	O94777			0.301095	-0.227602			SQFGGGSQY	O15371	TMT10plex		0.134915	0.183415			YLEDKVYLTGY	O43324			0.270928	-0.6564			VLFDDELLM	O60443	TMT10plex;Oxidation (M)		0.461647	-0.2574
KQPSILSKF	O94782			1.40734	-1.13211			KKANITFEY	O15372	TMT10plex		0.315818	0.0958781			SLLEKSLGL	O43324			0.249102	-0.183274			VIDIPGADTL	O60488	TMT10plex		2.26739	-0.869687
TVFEGRIYV	O94889			0.511146	1.93716			FTAGFITGL	O15375	TMT10plex		0.920927	0.353344			KVWGNVVTV	O43390			1.29402	-1.88893			AEQLMTLISA	O60502	TMT10plex;Oxidation (M)		0.147959	0.0801253
TTVDHFWGL	O94901			1.09228	-0.808782			HVIEFYEEI	O15397	TMT10plex		0.744496	-0.150354			YSGNYGYNNDNQEFYQDTYGQQWK	O43390			0.267263	-0.451575			AEQLMTLISAA	O60502	TMT10plex;Oxidation (M)		0.56383	0.530591
LVANIIQNV	O94915			0.226791	-0.165772			HVIGSLAEI	O15397	TMT10plex		0.0937953	0.0570433			YRGGYEDPYYGYDDG	O43390			0.520586	0.818851			QEFGVPHQY	O60502	TMT10plex		0.127865	-0.129794
DTWPGVHSL	O94921			0.0683146	-0.183415			HTIDTILTV	O15397	TMT10plex		0.263136	-0.0746305			YRGGYEDPYYGYDD	O43390			1.24228	2.0774			LMMDPLTGL	O60506	TMT10plex;Oxidation (M)		0.715888	-0.80357
GKYFGGVLEY	O94955			0.367433	-0.242348			DVTNVIQKM	O15397	TMT10plex;Oxidation (M)		0.418063	-0.177441			YRGGYEDPYY	O43390|O60506			0.471968	0.625425			VTEGLTDVILY	O60506	TMT10plex		1.26404	1.05885
DVSNVIEKV	O94955			0.071344	-0.0638132			VQYALPLQL	O15397	TMT10plex		1.21632	-0.509604			YRGGYEDPYYG	O43390|O60506			1.53537	2.0853			QVDFSPDMSY	O60508	TMT10plex;Oxidation (M)		0.800325	-0.475024
AHTPQFFIY	O94966			0.878376	-1.35074			YAFPKAVSV	O15427	TMT10plex		2.41045	0.387566			AMGIAPPKV	O43395	Oxidation (M)		0.70945	-1.03163			QVDFSPDM	O60508	TMT10plex;Oxidation (M)		0.731432	-0.615095
GKYLELLGY	O94979			0.996852	-0.978433			YAFPKAVSVF	O15427	TMT10plex		1.07856	0.297347			VGVKPVGSD	O43396			0.38157	-0.641225			SLQYTPPVV	O60563	TMT10plex		0.29397	-0.0979929
YASSKLLKI	O95067			0.772138	-0.681141			LTTGVITGL	O15427	TMT10plex		3.07947	-1.36705			GSDNLPSSAGSGDKPLSD	O43399			0.110613	-0.24815			EEYEARENF	O60566	TMT10plex		0.53706	-0.22765
RAYPAAITI	O95071			0.260717	-0.165037			SAIGLVLLM	O15427	TMT10plex;Oxidation (M)		0.571215	0.587891			MDSAGQDINL	O43399	Acetylation (Protein N-term);Oxidation (M)		0.233637	0.5633			DEATVSVL	O60566	TMT10plex		0.0146869	-0.0222597
NASPLKHFV	O95140			0.81657	-0.776775			FSYAFPKAV	O15427|O60669	TMT10plex		1.6871	0.396497			DNLPSSAGSGDKPLSD	O43399			0.473029	1.06045			GLAEQYPEV	O60568	TMT10plex		0.895095	0.725756
EVFKQIFI	O95155			0.936891	-0.960793			GQVGLALSY	O15439	TMT10plex		0.14947	0.212217			SPNKGLLSD	O43399			0.205086	-0.240275			SLSAAAITV	O60610	TMT10plex		1.5652	0.577864
ETVDMFHIL	O95155			0.689254	-1.21104			SASKIIVFV	O15439	TMT10plex		1.95142	0.489959			MDSAGQDINLNS	O43399	Acetylation (Protein N-term);Oxidation (M)		0.422753	0.8693			IATSLDGFDVAS	O60664	TMT10plex		0.692304	-0.848572
VMINKATPY	O95167	Oxidation (M)		0.661154	-0.557954			TVATVLFGI	O15439	TMT10plex		0.00109996	-0.00175095			GDKPLSDPAPF	O43399			0.273829	0.943574			SLVASLDNV	O60671	TMT10plex		0.364081	0.136052
PQGPSLEWLKKL	O95167			0.0126226	-0.0251102			GQYEPHFDF	O15460|P13674	TMT10plex		1.00409	0.736309			DRENGSDNLPSSAGSGDKPLSD	O43399			0.109001	-0.2591			MLFSDDSDLQL	O60684	TMT10plex;Oxidation (M)	+	2.01124	1.5353
AARVGAFLKNAWDKEPVL	O95167	Acetylation (N-term)		0.647014	-1.40483			MTAALQAAL	O15511	TMT10plex;Oxidation (M)		2.09499	-0.986654			TSEKLGEWNEKVTQSDLY	O43399			0.700461	-1.43988			VELLMHNDY	O60684|O15131|P52294	TMT10plex;Oxidation (M)		0.173339	-0.247493
VILPPLSPY	O95167			0.0363652	-0.0629764			DVSSLIFLM	O15519	TMT10plex;Oxidation (M)		0.0461096	0.0360346			AGSGDKPLSDPAPF	O43399			0.33943	1.04733			VMDSKIVQV	O60684|O15131|P52294	TMT10plex;Oxidation (M)		0.294813	0.631612
LKREYLLQY	O95168			0.709146	-0.698504			DLAELLYRV	O15519	TMT10plex		0.0212827	-0.0176578			NLPSSAGSGDKPLSD	O43399			0.0581433	0.111499			NELQTIGF	O60701	TMT10plex		0.236113	0.102065
SFPKYKPSSLRTLPETLD	O95168	Acetylation (N-term)		0.0280815	-0.0729966			PLLDLHIEL	O15519	TMT10plex		0.979193	-0.605676			KPLSDPAPF	O43399			0.331651	0.300875			SESGINYEI	O60762	TMT10plex		0.424971	0.359778
SAFGLPIVF	O95214			0.831276	0.463338			ELFSGGNTGI	O15523|O00571	TMT10plex		0.265093	0.0934598			DNLPSSAGSGDKPLSDPAPF	O43399			0.264497	-0.697925			EEHNFFLAP	O60934	TMT10plex		0.456101	-0.61709
EVAGILEPVGL	O95229			1.07177	-0.533969			LPSDIEEYV	O15523|O00571	TMT10plex		0.664856	0.234462			SGDKPLSDPAPF	O43399			0.623536	1.05135			EEEHNFFLA	O60934	TMT10plex		0.0648024	-0.0362043
PGVSFKAVGLQPAGDVNLP	O95229			0.843668	-1.92183			FLDEYIFLA	O15523|O00571	TMT10plex		0.0342571	0.0354247			DKPLSDPAPF	O43399			0.10282	0.207325			DEIPVLTL	O60934	TMT10plex		1.62071	-0.983071
GILEPVGL	O95229			1.02949	-1.56238			DLPSDIEEYV	O15523|O00571	TMT10plex		0.859471	1.92122			PLSDPAPF	O43399			0.112308	-0.337575			AEAEPEPEL	O60936|Q92791	TMT10plex		0.495774	0.418283
DFLQNILA	O95229			1.08032	-1.70954			AATSVITIV	O15525	TMT10plex		0.17622	0.336191			SDNLPSSAGSGDKPLSD	O43399			0.0755807	0.185625			TELMPPPPP	O60942	TMT10plex;Oxidation (M)		0.75681	-0.861034
EVAGILEPVG	O95229			1.05281	-1.97828			TVARSPVAP	O15525	TMT10plex		1.37593	0.590331			SAGSGDKPLSDPAPF	O43399			0.00578598	0.0190496			LLLPAVPVGA	O75095	TMT10plex		0.850083	-1.10811
GQATHRFTF	O95235			0.35185	-0.384037			SKYEALQTF	O15525|O60675	TMT10plex		0.562182	0.1435			GSGDKPLSDPAPF	O43399			0.126806	0.29965			LLLPAVPVG	O75095	TMT10plex		0.54495	-0.626194
VHAPPMQLGF	O95235	Oxidation (M)		0.569736	-0.563756			ETSLTIDGV	O43143	TMT10plex		0.629784	0.096086			VVGDRENGSDNLPSSAGSGDKPLSDPAPF	O43399			0.391609	-0.914325			FTDPGMGNLTY	O75096	TMT10plex;Oxidation (M)		0.155983	0.115302
QIVDWPIVY	O95259			0.995496	-2.31993			LATDILMGV	O43143	TMT10plex;Oxidation (M)		1.25469	0.493616			ATFKSFEDRVGTIK	O43399			0.135383	-0.484475			YEYEFMEL	O75110	TMT10plex;Oxidation (M)		0.92332	-0.517883
VIIGKIAL	O95292			0.073133	-0.185993			YTIELLDTV	O43147	TMT10plex		1.31908	-0.347292			MDSAGQDINLN	O43399	Acetylation (Protein N-term);Oxidation (M)		0.00964309	0.0276256			VLAEIPQQV	O75131	TMT10plex		0.0024099	0.00127792
SPISALAPTGKEEGLSTRLLAL	O95292			2.2755	-4.81473			ESFGNEIYTV	O43148	TMT10plex		0.466097	0.231328			PSSAGSGDKPLSDPAPF	O43399			0.310733	1.0741			VLAEIPQQVV	O75131	TMT10plex		1.26281	-1.06273
LAPTGKEEGLSTRLLAL	O95292			0.0606124	-0.209469			VLIGEFLEKV	O43148	TMT10plex		0.160117	-0.113911			DRENGSDNLPSSAGSGDKPLSDPAPF	O43399			0.138832	-0.1818			TLSQVIPMV	O75132	TMT10plex;Oxidation (M)		0.152963	-0.102353
LAPTGKEEGLSTRLLALVVL	O95292			0.0461823	0.136122			ELSHIIRQL	O43149	TMT10plex		0.0698361	0.0234172			RENGSDNLPSSAGSGDKPLSD	O43399			0.0378529	-0.0531497			AETLPEIEA	O75145	TMT10plex		0.0833004	0.136145
EVYTPKEIFV	O95297			0.557611	-0.521019			EAAPVAAGLGPVISRPPPAASSQN	O43159	TMT10plex		1.08435	0.479838			NLPSSAGSGDKPLSDPAPF	O43399			0.230587	0.242351			EEVGALEY	O75151	TMT10plex		1.73712	-1.03036
EIFEKFHPI	O95298			0.0910385	0.142747			GQLGFHVNY	O43166	TMT10plex		1.1729	-0.449193			GSDNLPSSAGSGDKPLSDPAPF	O43399			0.0711121	0.118425			SENPQLFTI	O75165	TMT10plex		0.5099	0.241385
VKIPPKLAY	O95302			0.371888	-0.382283			LVQGTTPVLQGLN	O43175	TMT10plex		1.27466	-0.578367			MDSAGQDINLNSPNKGLLSDSMTD	O43399	Acetylation (Protein N-term);Oxidation (M)		0.451831	1.03495			TLYSGTGLSV	O75167	TMT10plex		0.467696	-0.527333
FTHSQFIVV	O95347			0.829099	-2.0211			LAVALAGAPYQAVG	O43175	TMT10plex		0.0515584	-0.0490334			LPSSAGSGDKPLSDPAPF	O43399			0.10299	0.344725			YLLDYPNNLL	O75179	TMT10plex		1.11516	-0.738125
LGISNLSQVRASN	O95347			0.338968	-0.939253			DVINAAEKL	O43175	TMT10plex		0.658029	-0.383199			RENGSDNLPSSAGSGDKPLSDPAPF	O43399			0.334153	0.26925			ATALTVPAI	O75179	TMT10plex		0.516076	-0.262457
EVFLKAFAV	O95373			0.319741	-0.236107			TGYPFPMVF	O43184	TMT10plex;Oxidation (M)		1.88486	0.292893			SDNLPSSAGSGDKPLSDPAPF	O43399			0.0416612	0.0793753			TLDDIMAAV	O75179	TMT10plex;Oxidation (M)	+	1.90384	2.00435
RKLDPPGGQFY	O95400			0.470387	-0.247183			YLPEDFIRV	O43187	TMT10plex		0.0586715	-0.0762269			MDSAGQDINLNSPNK	O43399	Acetylation (Protein N-term);Oxidation (M)		0.142173	0.38955			DALVITHY	O75312	TMT10plex		0.617781	0.379755
NVKDFFHHA	O95427			0.815439	-0.539306			ESLPETLVIFV	O43237	TMT10plex		0.148456	-0.177129			MDSAGQDINLNSPNKGLLS	O43399	Acetylation (Protein N-term);Oxidation (M)		0.650768	-2.33072			IMDDPAGNSY	O75312	TMT10plex;Oxidation (M)		0.761951	-0.639323
FTADVRSVL	O95476			0.24387	-0.163635			KLSPVVGAVY	O43251	TMT10plex		0.491855	-0.0697703			MDSAGQDINLNSPNKGLLSD	O43399	Acetylation (Protein N-term);Oxidation (M)		0.174261	0.4021			KLLEPVVSM	O75351	TMT10plex;Oxidation (M)		0.377708	-0.424476
AMIARELLY	O95793	Oxidation (M)		0.377924	-0.343104			ETLPALKINKV	O43252	TMT10plex		2.93079	-0.944282			MDSAGQDINLNSPNKG	O43399	Acetylation (Protein N-term);Oxidation (M)		0.116157	0.308125			KAGVIFPV	O75367	TMT10plex		0.26283	0.245958
HACGVIATI	O95807			0.626971	1.16566			YKPDVKIEY	O43290	TMT10plex		0.787946	0.312995			RTMEIESTFHMY	O43414	Oxidation (M)		0.055924	-0.14015			VSAYGPGLVY	O75369	TMT10plex		1.50605	-0.436529
ASSGASGGKIDNSVLVL	O95831			0.401355	-1.05801			TTMVPTAAL	O43292	TMT10plex;Oxidation (M)		0.0151342	-0.00967598			GLLDPNVKSIFV	O43414			1.10843	-1.31302			GLAPLEVRV	O75369	TMT10plex		0.879708	-0.254472
SGASGGKIDNSVLVL	O95831			0.867686	-1.87261			SQAMGLALY	O43292	TMT10plex;Oxidation (M)		0.864202	-0.423299			LLDPNVKSIFV	O43414			1.14837	-0.948025			ALVSDLETI	O75382	TMT10plex		0.883818	-1.47606
EASDLIIKL	O95835			1.09281	0.705356			VATDFFTVL	O43299	TMT10plex		0.379702	-0.550126			VTDAVALRV	O43427			0.105291	-0.343825			NEIVVTDF	O75382	TMT10plex		0.967542	1.89328
AAIEFISKM	O95835	Oxidation (M)		0.825753	-1.45681			STAVGIFSV	O43306	TMT10plex		0.308664	0.660214			ILENPPEEMKL	O43432	Oxidation (M)		1.85126	-1.93732			TLDAGNIKL	O75400	TMT10plex		1.73961	-0.958338
RAFHPDLEF	O95864			1.803	-2.50303			TAVGIFSVL	O43306	TMT10plex		0.188615	-0.445867			SLDGAPIGV	O43491			0.670241	-1.67383			AEAAAAVVAA	O75400	TMT10plex		0.45456	-0.454282
AQAGWLQHDY	O95864			0.93509	-1.5086			EAISLVREV	O43306|O95622	TMT10plex		0.275354	-0.169035			NLLEKDYFGL	O43491|Q9Y2J2|Q9H4G0		+	3.24374	-3.1939			AVYAGMITV	O75417	TMT10plex;Oxidation (M)		0.244538	0.256338
YTAEIKQNLERGTAV	O95926			2.36446	-1.4706			FTFIGTPVQA	O43396	TMT10plex		0.699319	-0.335438			SMYGVDLHHA	O43491|Q9Y2J2|Q9H4G0	Oxidation (M)		0.915331	-1.05195			HSDPSILGY	O75420	TMT10plex		0.6215	0.136745
GKYGDLDSSLISF	O95985			0.466374	-1.29264			VAFNQPVKL	O43396	TMT10plex		0.0633464	0.0293207			EDGAGAEESGQPRSFMR	O43497	Acetylation (Protein N-term);Oxidation (M)		0.626723	-0.9971			AEAFVSQIA	O75431	TMT10plex		0.0221629	0.0282414
AGIFPRLSF	O96005			0.598425	-1.53305			MDSAGQDINLNSPNKGLLS	O43399	Oxidation (M);Acetylation (N-term);TMT10plex		0.146412	-0.136797			YTELLAQVY	O43502			0.781262	1.05165			YLFYDGESV	O75436	TMT10plex		0.872311	-0.963814
ELFPIQMEGV	O96008	Oxidation (M)		0.329122	-0.84401			MDSAGQDINLNSPNKGLLSD	O43399	Oxidation (M);Acetylation (N-term);TMT10plex		0.945387	-0.380421			DEHAGVISV	O43504			0.913103	-1.619			VNLLQIVRD	O75438	TMT10plex		0.919518	0.525165
ATLKDQLIYNL	P00338	Acetylation (N-term)		0.158307	-0.782908			KPLSDPAPF	O43399	TMT10plex		1.53722	0.201523			RTDLHSTWQY	O43526			1.69862	-1.1849			YTDTGLWGL	O75439	TMT10plex		0.19317	0.273428
NPVDILTYV	P00338|Q9BYZ2|Q6ZMR3|P07195			0.533087	-1.17037			NLPSSAGSGDKPLSDPAPF	O43399	TMT10plex		0.13679	0.124306			MLLSIGMLM	O43567	Oxidation (M)		1.73349	2.67455			SLMDPPGTAL	O75448	TMT10plex;Oxidation (M)		0.564496	0.38244
GKVLPGVDALSNI	P00558			0.110163	-0.333597			MDSAGQDINLNSPNKGLLSDSMTD	O43399	Oxidation (M);Acetylation (N-term);TMT10plex		0.840691	0.323153			YLNDLIHSV	O43572			0.732092	-1.72435			ILLEGTMNL	O75448	TMT10plex;Oxidation (M)		0.458082	-0.620121
FKNPIIEKY	P00973			0.175968	0.258322			MDSAGQDINLNSPNKG	O43399	Oxidation (M);Acetylation (N-term);TMT10plex		0.898446	-0.806021			PPGQVAASPDPTT	O43598			0.276324	0.568875			TLPETLLFV	O75460	TMT10plex		0.455618	0.320801
EQTFGGVNYFFDVEVGR	P01036			1.09235	-2.31144			MDSAGQDINLNSPNKGLL	O43399	Oxidation (M);Acetylation (N-term);TMT10plex		0.140794	0.181637			SSELFTLTY	O43617			0.211868	-0.3262			ATELQSMMY	O75486	TMT10plex;Oxidation (M)		0.0384012	0.088491
ALHFAISEYNK	P01036|P01037			0.196422	-0.165172			DKPLSDPAPF	O43399	TMT10plex		0.108272	-0.0823371			FVELPDNHSSLIY	O43617			1.79632	-1.35227			YLGEEYPEV	O75533	TMT10plex		0.245734	-0.163683
QQTVGGVNYFFDVEVGR	P01037			0.541975	-0.670889			MDSAGQDINLNSPNKGLLSDSMTDVPVD	O43399	Oxidation (M);Acetylation (N-term);TMT10plex		0.116955	-0.0377319			SLTGHISTV	O43660			0.545091	-0.522024			SVDPTQTEY	O75534	TMT10plex		0.549051	0.597234
RKYAAIFLV	P01215			1.32248	-1.74601			SGDKPLSDPAPF	O43399	TMT10plex		0.101099	-0.0668383			KLQDQIFNL	O43665			1.08999	-0.774049			DEVEFTVV	O75534	TMT10plex		0.52045	-0.594051
LVSLTLNLVTR	P01833			0.385448	-0.493248			DRENGSDNLPSSAGSGDKPLSDPAPF	O43399	TMT10plex		0.720176	0.770068			VREPPNAKPDWLKVGFT	O43677			1.06934	-1.8772			DEVEFSVI	O75534	TMT10plex		0.989979	-1.32094
SAQGSDVSLTACKV	P01891			0.11661	-0.243702			GKLGVFSEM	O43427	TMT10plex;Oxidation (M)		0.464042	0.245824			AAAAASRGVGAK	O43678	Acetylation (Protein N-term)		0.301387	-0.433925			DQFGFINY	O75534	TMT10plex		0.120869	0.158262
VETRPAGDGTFQKWVA	P01891			1.84943	-3.24956			RKDGVPIGY	O43447	TMT10plex		0.378147	0.0857856			AAAAASRGVGA	O43678	Acetylation (Protein N-term)		0.362541	-0.269701			NMNDAIFSV	O75564	TMT10plex;Oxidation (M)		1.3037	0.508838
RKGGSYSQAASSDSAQGSDVSLTACKV	P01891			0.524387	0.736302			LISGVVHEI	O43462	TMT10plex		0.449028	0.336451			ENVLSGKA	O43678			0.71652	-0.59005			FTEHEVQIY	O75582	TMT10plex		0.306516	-0.217114
RWEPSSQPTIPIVGIIAG	P01891			1.31789	-3.40846			ALLPSFSTF	O43474	TMT10plex		1.02554	0.471931			LENVLSGKA	O43678			2.68564	-1.3008			LLAVPVPGV	O75592	TMT10plex		0.994174	-1.08124
VMAPRTLVL	P01891	Oxidation (M)		0.691126	-0.349176			IAFPFRHDL	O43502	TMT10plex		0.638639	0.716772			QVTRALENVLSGKA	O43678			0.252579	0.7106			AEIVLGNVQNA	O75643	TMT10plex		1.14137	-0.468564
VSLTACKV	P01891			0.0423982	-0.124983			MEATLEQHLEDTMKNPSIVG	O43504	Oxidation (M);Acetylation (N-term);TMT10plex		0.169247	0.162279			AAAAASRGVG	O43678	Acetylation (Protein N-term)		0.234335	-0.388725			AQDEHLITF	O75643	TMT10plex		0.468766	-0.455272
GSHSMRYFYT	P01891	Oxidation (M)		0.374713	-0.784538			EVFDKLARV	O43505	TMT10plex		0.0484612	-0.0377672			AAAAASRGVGAKLGL	O43678	Acetylation (Protein N-term)		0.522249	-0.906625			EEVHVPAL	O75643	TMT10plex		0.887995	0.416749
GSHSMRYFY	P01891	Oxidation (M)		0.391463	-0.825525			QFLLTNNGHSVK	O43570	TMT10plex		0.41	-0.158798			AAAAASRGVGAKL	O43678	Acetylation (Protein N-term)		0.573682	-0.614951			SEIELFRVF	O75643	TMT10plex		0.813698	-0.743534
SAFSNLFGGEPLSY	P02786			1.04734	-2.4334			HAAAVLLLV	O43570	TMT10plex		0.271536	0.134043			AAAAASRGVGAKLG	O43678	Acetylation (Protein N-term)		0.429927	-0.446525			GLIEIISNA	O75643	TMT10plex		0.822136	-0.591228
SNLFGGEPLSYTR	P02786			1.55783	-2.38871			ETADVIAKVAF	O43617	TMT10plex		0.879564	0.44936			TERLIQEL	O43681			0.538313	-1.18205			YLSLLNQQL	O75643	TMT10plex		0.570512	-0.454792
SNLFGGEPLSY	P02786			1.63821	-2.36686			ETADVIAKV	O43617	TMT10plex		0.726366	0.413077			KLFPKGTIFTA	O43683			0.733412	-1.2331			SLFTEPNEI	O75663	TMT10plex		0.151013	0.170465
PPPPPPGKPQGP	P02810			0.749364	-1.00601			SSIRPIFGGTVY	O43663	TMT10plex		0.0382548	0.0280662			HLLGEGAFAQV	O43683			0.846661	-0.821625			FTEPNEISQY	O75663	TMT10plex		0.0347355	-0.0299945
KLAPISIMY	P03891	Oxidation (M)		0.894749	-0.887363			VQGPVGTDF	O43670	TMT10plex		0.0328836	-0.010263			SEFSFEEL	O43683			0.458876	1.2979			HLDDINFDV	O75691	TMT10plex		0.153053	0.215611
EAWGSGVEVLV	P03923			0.767549	-2.1364			FTLGTTVFL	O43677	TMT10plex		0.359748	-1.2623			MLFGTYMKV	O43683	Oxidation (M)		0.155703	0.558624			IELPEPEAM	O75691	TMT10plex;Oxidation (M)		1.00162	-0.561374
FLITQLKM	P03928	Oxidation (M)		1.19001	-1.86817			YAFGQETNVPL	O43678	TMT10plex		2.01735	-0.547076			IAPPVPLKA	O43683			0.0240783	-0.0518503			AVCGYLVEL	O75694	TMT10plex		0.195452	0.244451
FLITQLKML	P03928			0.479162	-1.80867			LPLLPHEVR	O43681	TMT10plex		0.244563	-0.121123			KLWDPRTPCNA	O43684			0.32173	-0.931825			SEDDPILQI	O75694	TMT10plex		0.122488	0.245508
LITQLKML	P03928	Oxidation (M)		0.86467	-2.11829			TVTDSMFAV	O43683	TMT10plex;Oxidation (M)		0.2657	-0.130706			TLSDIKALI	O43707			0.723773	-3.12418			GLSETILAV	O75694	TMT10plex		1.55338	-1.48417
FLITQLKMLNTNYHLPPSPKP	P03928	Oxidation (M)		0.821725	-2.89273			ELSGVISSA	O43683	TMT10plex		0.802135	0.482897			EEIEGLISA	O43707			0.574215	-0.6064			SLSFLVPSL	O75694	TMT10plex		1.13168	-1.32502
SSGLFPFLV	P03973			2.30986	-2.58427			EQIYPVNAISF	O43684	TMT10plex		0.724588	0.263694			AIDQLHLEY	O43707			2.17888	-1.198			FLNDNAVEI	O75717	TMT10plex		0.773029	0.457393
HAANIVTAI	P04035			0.101295	-0.0968013			VKFSPNTSQF	O43684	TMT10plex		0.356641	-0.278829			LMLLLEVISGER	O43707|P12814	Oxidation (M)		0.13963	0.4335			AESVGYLEI	O75718	TMT10plex		1.25311	0.826245
GKYPSWTFY	P04040			0.590417	-0.578197			RAFPNKQGY	O43684	TMT10plex		0.646268	-0.140115			FIASKGVKLV	O43707|P12814			1.86035	-1.83582			SLFSEETPVVL	O75787	TMT10plex		2.99335	-0.99322
KKTPIAVRF	P04040			1.32526	-1.39525			LSGSNPYTTVTPQIINSK	O43707	TMT10plex		0.00561433	-0.00604701			RMIDIQTRM	O43709	Oxidation (M)		0.573885	-0.877			SLFSEETPVV	O75787	TMT10plex		0.945521	-0.472166
PAVGFLETISPGYSIHTYLWRRQ	P04062			0.390188	-1.11529			QFASQANVVGPWIQTK	O43707	TMT10plex		0.26549	0.130049			AVIEHLERL	O43716			1.05648	-1.22295			FSEETPVVL	O75787	TMT10plex	+	1.70535	-1.52981
SLFVSNHAY	P04075			0.0842298	0.159244			ETATLSDIKA	O43707	TMT10plex		0.440041	-0.10027			KLLDEDEIRGYKL	O43719		+	2.30593	-3.52148			SLYGGNAVVEL	O75787	TMT10plex		0.262741	-0.19192
ELSDIAHRI	P04075			0.237353	-0.251626			TLSDIKALI	O43707	TMT10plex		0.687749	-0.176956			ALTSLLKTV	O43747			1.89757	-2.24278			SLYGGNAVV	O75787	TMT10plex		0.398565	-0.550719
KKFPVFKAVSF	P04080		+	3.63877	3.02382			EAILAIHK	O43707	TMT10plex		0.0559481	0.0428805			SLLDNMIGV	O43795	Oxidation (M)		0.164529	-0.243724			YLLDDGTLVV	O75794	TMT10plex		1.12225	-0.926651
KHLRVNQNLVY	P04114			0.248801	-0.194675			DTADQVIASFKV	O43707	TMT10plex		0.278374	-0.23763			FVDKNNDLLY	O43795			0.297704	-0.471525			VTVQPSPYLSY	O75794	TMT10plex		0.0192456	-0.0143573
QTPDFIVPLTDLR	P04114			1.82721	-3.43324			LSNRPAFMPSEGK	O43707	TMT10plex;Oxidation (M)		0.350374	0.246166			FTDQQKLIY	O43795			0.161233	-0.602674			LLDDGTLVV	O75794	TMT10plex		1.0411	0.834434
ASFPGANII	P04150			0.711831	-2.03064			IAESNHIK	O43707	TMT10plex		0.734772	-0.309414			QEKALFAVP	O43809			0.453594	-0.40855			SLYPSSEIQL	O75886	TMT10plex	+	2.81108	-1.59258
YEDIAQKS	P04264			0.147476	0.656549			ALDFIASK	O43707|P12814	TMT10plex		0.196675	-0.180048			YTFGTKEPLY	O43809			0.853607	-1.12575			AHEIGHALG	O75900	TMT10plex		0.723271	-1.75219
GKVKVGVNGF	P04406			0.128867	-0.239732			HTNYTMEHIR	O43707|P12814|P35609	TMT10plex;Oxidation (M)		0.639556	0.227499			FTAKSPLMY	O43813	Oxidation (M)		0.788274	-0.90015			FSSDSGFSNY	O75907	TMT10plex		0.396394	-0.338212
WYDNEFGYSNRVVDLMAHMASKE	P04406			0.219373	-1.31344			DGLAFNALIHR	O43707|Q9H254	TMT10plex		0.350709	0.181076			STESMDFLKY	O43847	Oxidation (M)		0.8968	-2.6634			AEQPPSIVV	O75923	TMT10plex		0.512125	-0.467901
VIPELNGK	P04406			0.0345046	-0.0974376			EVVKFVNFL	O43734	TMT10plex		0.339457	0.134701			PSDPKQYRY	O43847			0.751452	-0.64995			SIFASPESV	O75940	TMT10plex		0.205072	-0.25301
VGVNGFGR	P04406			0.109508	0.170666			AGIPSITAY	O43747	TMT10plex		0.0602179	0.0987408			QEMPVQFQV	O43847	Oxidation (M)		0.766176	-1.87268			ALPENPPAI	O75947	TMT10plex		0.0503944	0.0515466
GKVKVGVNGFGRIGRLVT	P04406			0.0362751	-0.149885			LALPQTLPEIF	O43765	TMT10plex		1.19336	0.427474			HEIEALKSF	O43847			0.380172	-0.5792			PHQPIENL	O75947	TMT10plex		0.208432	0.166154
NEFGYSNRVVDLMAHMASKE	P04406			0.036319	-0.197052			GKEPFPTIY	O43776	TMT10plex		0.261111	-0.137937			LTDEGYEHFY	O43847			0.523249	-1.0693			GEAEAFAIGA	O75955	TMT10plex		0.282208	0.217351
ISWYDNEFGYSNRVVDL	P04406			0.435059	-0.701547			KAIATTVTY	O43808	TMT10plex		0.265071	0.113812			VMFGGKQVVV	O43865	Oxidation (M)		1.89692	-2.01375			EEISGPLTSA	O75955	TMT10plex		0.0346727	0.0302608
ELMNILNKV	P04632			0.671234	-1.5402			DVFGDPAYL	O43813	TMT10plex		0.819355	-0.571907			KLTGILQEV	O43896			1.21397	-1.0132			HIIENIVAV	O76021	TMT10plex		0.408299	-0.515159
SATELMNIL	P04632			0.616217	1.42221			FGEALVRHDEF	O43852	TMT10plex		0.0978619	0.0532458			LDDAVKRI	O43903			0.00184355	0.00530005			AESAINMLP	O76024	TMT10plex;Oxidation (M)		0.797331	0.613886
LSGLLDLALGK	P04745			1.11835	-0.771676			VGSQATDFGEALV	O43852	TMT10plex		0.66853	-0.406687			ALEPIDITV	O60216			1.12173	-1.1174			AEEPDLHGP	O94761	TMT10plex		0.0868935	0.0500097
IAEYMNHLIDIGVAGFR	P04745|P04746|P19961	Oxidation (M)		0.74702	-0.373235			IQFADDMQEF	O43865	TMT10plex;Oxidation (M)		0.136438	-0.0371306			TSERTVLRY	O60231			0.855685	-0.722125			AEQLSHQA	O94761	TMT10plex		0.338255	0.299417
AHFSISNSAEDPFIAIHAESKL	P04745|P04746|P19961			0.727756	-0.407657			LKALGAIVY	O43865	TMT10plex		0.0385903	0.0856662			ALDTKIGRY	O60264			0.89269	-0.849475			QELPTIRTP	O94763	TMT10plex		0.0488741	0.0562716
PFIYQEVIDLGGEPIK	P04745|P04746|P19961			0.736657	-1.04429			ETFNDFVRL	O43913	TMT10plex		0.342314	0.146722			LLEKEILFY	O60264			0.930139	-0.721825			STEQIPILY	O94808	TMT10plex		0.859728	-0.373969
AHFSISNSAEDPFIAIHAESK	P04745|P04746|P19961			0.968755	-0.857215			SQITSLVTL	O43913	TMT10plex		0.437177	0.34804			SSAAEPPPPPPPESAPSKPAASIASGGSN	O60264	Acetylation (Protein N-term)		0.61086	-2.30615			LLDGFLVNY	O94855	TMT10plex		1.21359	0.480824
TERRVPFSLLRGPSWDPFR	P04792	Acetylation (N-term)		0.325731	-0.64316			NSFGFPQYV	O43929	TMT10plex		0.203054	-0.111096			LFELLEKEI	O60264|P28370			0.51851	-1.0749			LQCNPPPGL	O94856	TMT10plex		1.35875	-0.790724
TERRVPFSLLRGPSWDPFRD	P04792	Acetylation (N-term)		1.97842	-0.702009			GQIDPEPVM	O60216	TMT10plex;Oxidation (M)		0.415024	-0.153629			RLLNILMQL	O60264|P28370	Oxidation (M)		0.33418	-0.988799			ALGGHPLLGV	O94907	TMT10plex		0.470261	0.317586
TERRVPFSLLRG	P04792	Acetylation (N-term)		0.868129	-0.616201			SLTIEGIIYV	O60231	TMT10plex		0.683351	-0.422091			EEEDRFLIC	O60264|P28370			0.410852	-1.19972			GLDNETHFL	O94915	TMT10plex		0.241977	-0.405517
TERRVPFSLLR	P04792	Acetylation (N-term)		0.281139	-0.513618			ETISLAEQRL	O60239	TMT10plex		2.81833	-0.787622			HENVSILF	O60266			0.33525	-0.802575			SMDNFNWGV	O94915|Q5TBA9	TMT10plex;Oxidation (M)		0.153776	0.304827
TERRVPFSLLRGPSWD	P04792	Acetylation (N-term)		1.16977	-0.48385			ETALPALVV	O60244	TMT10plex		0.0957084	-0.0800095			FMDPEMETRY	O60266	Oxidation (M)		0.471001	-1.04913			ELFSSPPAV	O94916	TMT10plex		0.983285	-0.831347
GPEAAKSDETAAK	P04792			0.0397631	0.0920269			EIISDFDSL	O60266	TMT10plex		0.837557	-0.7287			RLWVGTGNGV	O60271|Q9UPT6			0.576547	-0.91835			NIFPSPNSV	O94916	TMT10plex		0.128933	-0.0729487
ITIPVTFES	P04792			1.18058	-1.00142			DTVDISQTGV	O60271	TMT10plex		0.187624	-0.119061			TLSEDMILL	O60287	Oxidation (M)		0.316808	0.86855			SELLLPAAA	O94927	TMT10plex		0.0928131	-0.0646
TERRVPFSLL	P04792	Acetylation (N-term)		0.295941	-0.6302			LAFEGPILL	O60281	TMT10plex		0.0895026	-0.0796247			SLIERDLKL	O60287			1.74701	-1.48895			EEMGVPVAA	O94927	TMT10plex;Oxidation (M)		0.338674	0.393943
TERRVPFSLLRGPS	P04792	Acetylation (N-term)		1.85735	-2.44627			VLINTSVTL	O60281	TMT10plex		1.0698	-0.287816			DEHIQVQL	O60287			0.613035	-1.34602			YAAQENLEY	O94952	TMT10plex		0.0757102	-0.0868893
TERRVPFSLLRGPSWDPFRDWYPHSRLFD	P04792	Acetylation (N-term)		0.635182	-2.74136			AVFPSQVNV	O60281	TMT10plex		0.579399	-0.17729			VMMEEFVQL	O60287	Oxidation (M)		0.689419	1.82837			SAMEVVPAL	O94952	TMT10plex;Oxidation (M)		0.14327	-0.30343
QSNEITIPVTFESRAQLGGPEAAKSDETAA	P04792			0.384184	-0.912596			FSAGVLQLL	O60287	TMT10plex		2.88823	0.392702			KILPDLNTV	O60287			0.803575	-0.5068			EEEEPQPLP	O94953	TMT10plex		2.99425	0.824447
DTFGRPVIV	P04843			0.17617	-0.546069			GQLGLLARY	O60287	TMT10plex		0.915346	-0.222072			SVLDQKILL	O60287			1.2467	-0.694349			NSDLNNLLF	O94955	TMT10plex		1.16147	-0.735319
SVTQIYHAV	P04844			1.40869	-1.04806			KLIQLPVVY	O60287	TMT10plex		0.0247257	0.0419228			VLDVLSDYDASY	O60313			0.855438	1.89375			RLFDDSTVTTV	O94966	TMT10plex		0.293124	-0.277047
RQIPLAVLF	P04920			0.497843	-1.38607			SSFPGVTVI	O60294	TMT10plex		1.15443	0.686957			GLDGSLVFL	O60337			0.487047	-0.452575			STEQFQEYY	O94967	TMT10plex		1.33945	0.829785
SSSHLFYL	P05019			0.778459	-1.42984			GTYFNPHTV	O60294	TMT10plex		1.04725	-0.341653			YLLDLHSYL	O60337			1.27969	-0.678275			QELEGLPQP	O94983	TMT10plex		0.0352505	-0.0959103
GKISSLPTQLF	P05019			0.970412	-1.10639			AQRFPNALF	O60294	TMT10plex		1.14588	-0.368529			RIADQFLGA	O60341			0.217175	-0.791375			VEFPSVTL	O94985	TMT10plex		0.663387	-0.898723
DSSNVLQLI	P05106			0.830826	-1.45003			ETAGYFFL	O60306	TMT10plex		0.106141	-0.0567629			RLLEATSYL	O60341			0.130777	-0.1096			FLVNIPPAV	O95049	TMT10plex		0.404322	-0.802946
FAKALANVNIGSL	P05386			0.16797	-0.255791			VQIISNIY	O60306	TMT10plex		0.486329	0.190504			QEFNRLLEA	O60341			0.173037	-0.2447			AEQLASLEA	O95049	TMT10plex		0.0409418	-0.0241394
AKALANVNIGSL	P05386			0.432764	-0.362372			EVAQIIRKL	O60308	TMT10plex		0.939978	0.339956			NLYKAPILL	O60341			1.63103	-1.2531			SVEDIPVML	O95057	TMT10plex;Oxidation (M)		0.137258	-0.279069
ANVNIGSL	P05386			1.43624	-1.24965			STIFPLDGV	O60318	TMT10plex		1.43753	0.390432			LLPLCLCV	O60353			0.535598	-1.23602			MELTLIDY	O95067	TMT10plex;Oxidation (M)		1.51643	0.425941
MRYVASYLLAALGGNSSPSAKD	P05387			0.0657635	0.111571			STIFPLDG	O60318	TMT10plex		0.038934	0.0254238			PPPPPPPPPLAAYGPPGHLAGDKLLPP	O60422			0.119654	-0.6395			LLPEEQVYL	O95071	TMT10plex		0.151814	0.273665
MRYVASYLLAALGGNSSPSAKDIKKILD	P05387			0.130795	0.203376			GAFPSTSAF	O60318	TMT10plex		0.176123	0.206123			FIDWDVQMY	O60423	Oxidation (M)		0.226201	0.752825			SEGPPLTSF	O95071	TMT10plex		3.11695	-0.667303
MRYVASYLLAALGG	P05387			0.253097	0.889918			TTASIATTL	O60331	TMT10plex		0.0309188	0.020891			VSWDGNPERY	O60487			0.406906	-0.476825			WVDETLSSV	O95071	TMT10plex		0.0683454	0.0692225
MRYVASYLLA	P05387			0.0193703	-0.0959973			VKPLGPTAAF	O60331	TMT10plex		2.63121	-0.382033			AETVADTRRLITKP	O60493	Acetylation (Protein N-term)		0.43279	-2.36288			VLMESVWNM	O95071	TMT10plex;Oxidation (M)		0.466969	-0.595384
MRYVASYLL	P05387			0.165941	-0.642431			SVTSIQERI	O60333	TMT10plex		0.38767	0.102172			QEFGVPHQY	O60502			1.07408	-1.51273			FQALLPYAV	O95071	TMT10plex		1.07283	0.448958
MRYVASYLLAALG	P05387			0.441211	-1.66174			VLPNFLPYNV	O60337	TMT10plex		0.0248074	-0.0155051			REYEIEFIY	O60502			0.607301	-0.514251			SMLEPVPEL	O95155	TMT10plex;Oxidation (M)		0.584318	0.331933
MRYVASYL	P05387	Oxidation (M)		0.0168299	0.0464725			LPNFLPYNV	O60337	TMT10plex		0.197042	0.164114			AEQLMTLISA	O60502	Oxidation (M)		0.258899	0.390975			PSDLTVGQFY	O95166|Q9H0R8	TMT10plex		0.466131	-0.242704
PREDRATWKSNYFLKIIQLLDD	P05388|Q8NHW5			0.602279	0.586543			LAAPVISVL	O60337	TMT10plex		0.27565	0.197942			AEQLMTLISAA	O60502	Oxidation (M)		0.0484648	0.144			YLVPSDLTV	O95166|Q9H0R8	TMT10plex		0.192031	-0.133851
PREDRATWKSNYFLKIIQ	P05388|Q8NHW5			0.0431246	0.209636			KQQPPAVQF	O60341	TMT10plex		0.986199	0.263855			LMMDPLTGL	O60506	Oxidation (M)		0.419613	-1.6784			VILPPLSPY	O95167	TMT10plex		0.335202	0.597046
PREDRATWKSNYFLKIIQLLD	P05388|Q8NHW5			0.163871	0.472058			YKAPILLAL	O60341	TMT10plex		0.55797	0.191545			RLMMDPLTGL	O60506	Oxidation (M)	+	1.6907	-4.84015			GLAVILPPL	O95167	TMT10plex		0.164626	-0.295077
MVAPAVASV	P05412	Oxidation (M)		2.41165	2.26668			EAAGIMENI	O60341	TMT10plex;Oxidation (M)		0.845908	-0.363607			YYGYDYHNYRGGYED	O60506			0.0287472	-0.0906248			GLIENPALL	O95168	TMT10plex		0.628808	0.406855
SFTTRSTFSTNYRSLG	P05783	Acetylation (N-term)		0.280065	-1.19536			EQADIFERV	O60343	TMT10plex		1.07802	0.491435			NIDGFLGPWAKY	O60508			1.37269	-1.82942			ELSSDQPYL	O95182	TMT10plex		0.0664827	0.113616
SDAAVDTSSEITTKDLKEKKEVVEEAEN	P06454	Acetylation (N-term)		0.205733	-0.733685			EVFPEVMQL	O60346	TMT10plex;Oxidation (M)		0.773919	0.318095			QVDFSPDMSY	O60508	Oxidation (M)		0.428753	1.17735			SLAAFSVISV	O95197	TMT10plex		0.262831	-0.320592
SDAAVDTSSEITTKDLK	P06454	Acetylation (N-term)		0.134391	-0.2465			ETNSILQEL	O60346	TMT10plex		0.307605	-0.141608			FLLEKGYEV	O60547			0.817309	-0.51895			AVFNGITLL	O95197	TMT10plex		0.108963	-0.1983
RAFGIPIRVY	P06493			1.05172	-2.38695			AQGPTPRYF	O60427	TMT10plex		2.60552	-0.524248			EEVAHWFLP	O60551			0.161881	-0.198249			NEWTYIAEM	O95198	TMT10plex;Oxidation (M)		0.862849	-0.650858
RAFGIPIRV	P06493			0.82124	-0.458467			RKVYNISEF	O60427	TMT10plex		2.23505	-0.242864			STDGKHWWEY	O60563|O60583			1.60633	-1.28625			MTEIADLTY	O95208	TMT10plex;Oxidation (M)		2.12422	1.23896
MVGPIEEAVAKADKLAEEHSS	P06576	Oxidation (M)		0.578871	-2.28086			FQIEHHLF	O60427|O95864	TMT10plex		1.45963	-0.561749			HEITVLIIY	O60566			0.807465	-1.7374			AEVAGILEP	O95229	TMT10plex		1.64924	0.558906
YMVGPIEEAVAKADKLAEEHSS	P06576	Oxidation (M)		0.833131	-2.73006			GQQVVPLKY	O60437	TMT10plex		1.5247	-0.932245			EEYEARENF	O60566			0.824087	-1.01805			TLAELQNNMV	O95235	TMT10plex;Oxidation (M)		0.0885674	0.131359
AAQTSPSPKAGAATGRIVAVIGAVVD	P06576			0.417622	0.649254			SKVFPLLL	O60443	TMT10plex		0.227782	-0.197712			KIVDFSYSV	O60566			2.09748	-0.99795			EELLQVVEA	O95235	TMT10plex		0.366632	-0.240145
EIFDSRGNPTV	P06733			0.243587	0.15831			IGYSSPLTL	O60488	TMT10plex		0.0569866	0.033941			PPPPPPPPPPLPGGV	O60610			0.424227	0.788575			AEIETELQA	O95239	TMT10plex		1.29733	0.94318
EIFDSRGNPTVEVDL	P06733			0.0212737	-0.0882878			YNFPLVTLY	O60488	TMT10plex		0.3691	0.3957			TILEEAKELVG	O60610			1.31765	-3.22835			LSDLGLISY	O95251	TMT10plex		0.828051	-0.427673
SILKIHAREIFD	P06733	Acetylation (N-term)		0.131349	-0.535298			YLITSVELL	O60488	TMT10plex		0.591826	-0.6025			DELERFTSM	O60610	Oxidation (M)		0.0806205	-0.129625			SEDFYRCGY	O95260	TMT10plex		0.194561	0.385944
TIAPALVSK	P06733			0.0642794	0.225901			EASYLITSV	O60488	TMT10plex		0.0169516	-0.0296767			ALDHMVEYV	O60664	Oxidation (M)		0.339738	-0.55615			AAAPVVPAV	O95271	TMT10plex		0.621802	0.415484
YGYGIRYEY	P06737			0.355922	-0.77			DVSNPQTVGV	O60493	TMT10plex		0.1983	0.125814			LVGPFAPGITEKAPEEK	O60664			1.79063	-2.20548			SGIYPPGSPG	O95295	TMT10plex		0.239347	0.292566
AAYGYGIRY	P06737|P11217|P11216			0.0894366	-0.0798464			YQYLGEPETF	O60502	TMT10plex		0.789966	-0.547735			VGPFAPGITEKAPEEK	O60664		+	3.19461	-3.99542			SGIYPPGSPGK	O95295	TMT10plex	+	1.7874	2.46002
NYEGSPIKV	P06748			1.08007	-1.2573			RKLDQVSQF	O60502	TMT10plex		0.294591	0.0820439			MVSSAKDTVATQLSEAVDATRGA	O60664	Oxidation (M)		0.0666653	-0.20125			SMAPGLTSV	O95340	TMT10plex;Oxidation (M)		0.312161	0.162725
EGSPIKVTL	P06748			1.81652	-1.0788			EAVPLLVKV	O60518	TMT10plex		0.0800309	-0.0294485			SADGAEADGSTQVTVEEPVQQPSVVDR	O60664	Acetylation (Protein N-term)		0.774056	-2.15633			TLLPGANAML	O95347	TMT10plex;Oxidation (M)		0.405455	-0.270073
EAMNYEGSPIKV	P06748	Oxidation (M)		0.597376	0.471787			EVYPNLPADV	O60518	TMT10plex		0.132445	0.0700576			SADGAEADGSTQVTVEEPVQQPSVVDRVA	O60664	Acetylation (Protein N-term)		0.269346	-1.84375			AEMQFGELLAA	O95361	TMT10plex;Oxidation (M)		0.924083	-0.743259
FGVDRAILY	P06756			0.240171	-0.158216			QAVPHILAM	O60518	TMT10plex;Oxidation (M)		0.221747	-0.143495			NEIYPVWTY	O60779			0.333058	-0.812225			AEMQFGELLA	O95361	TMT10plex;Oxidation (M)		0.383964	0.244578
RSMPPSFGY	P06756	Oxidation (M)		0.299884	-0.330183			IAQAVPHIL	O60518	TMT10plex		2.27329	0.533227			TKAVTKYTSA	O60814|P57053|P06899			0.271646	-0.78195			ALMDFAYTA	O95365	TMT10plex;Oxidation (M)		0.282321	0.243642
FKYPKLISY	P07099			0.1249	-0.357311			FSFPSLPTM	O60563	TMT10plex;Oxidation (M)		0.712828	-0.239269			LLLPGELAK	O60814|Q93079|P62807|P58876|Q5QNW6|Q99877|P57053|Q99880|Q99879|Q16778|P06899|P23527|Q8N257|P33778|Q96A08			0.324954	1.81323			FLEKLLPPV	O95372	TMT10plex		1.49606	1.55922
ATARIFYKL	P07099			0.547017	-0.651928			FSFPSLPT	O60563	TMT10plex		0.335836	-0.365541			ALFQRPPLI	O60832			1.26656	-0.586825			FNFGGPAPGMN	O95373	TMT10plex;Oxidation (M)		0.398933	0.401173
WTTGTIISSQRF	P07099			0.806605	-1.11832			QTIDYQDTV	O60563	TMT10plex		0.0630916	0.0426149			LLPPPMKEL	O60841	Oxidation (M)		0.194969	-0.972025			ALYYNPHLL	O95373	TMT10plex		0.807922	-0.642486
AKFDGILGM	P07339	Oxidation (M)		0.594932	1.24799			SVAPAALFLAA	O60563	TMT10plex		2.94813	1.17301			AESDWDTVTVLRKKGPTAA	O60869	Acetylation (Protein N-term)		0.260892	-0.59985			SEQLDLPVRQA	O95373	TMT10plex		0.0248461	0.0256958
AQRQDIAFAY	P07355			1.12613	-0.909815			LQNPFPQQM	O60566	TMT10plex;Oxidation (M)		1.06302	-0.738911			AESDWDTVTVLRKKGP	O60869	Acetylation (Protein N-term)		0.0847694	-0.43405			SETANYISA	O95376	TMT10plex		1.67214	0.921997
AQRQDIAF	P07355			1.30751	-1.23744			FATTIHQIV	O60568	TMT10plex		0.40226	-0.122477			ALTDFVRSV	O60888			0.360049	-1.57915			NESTISFY	O95382	TMT10plex		0.631072	0.350589
EVTIVNILT	P07355			1.55556	-2.10853			SAFPAPVPL	O60583	TMT10plex		0.0422956	0.02298			KLADIQIEQL	O60925		+	2.29499	-3.07837			GLADGLVQA	O95382	TMT10plex		1.46626	-1.30922
EVKGDLENAFL	P07355|A6NMY6			1.34491	-2.49154			ETFPTILEEA	O60610	TMT10plex		0.0885948	0.0769334			EEHNFFLAP	O60934			0.276427	-0.2533			TFTGTLQY	O95382|Q99683	TMT10plex		1.08976	-1.42103
STVHEILCKLSLEGDH	P07355|A6NMY6	Acetylation (N-term)		1.48452	-2.64916			ETFPTILE	O60610	TMT10plex		0.152293	-0.12519			PEPEPDFEERDESEDS	O60936			1.06418	-2.02897			ALFSTAVEM	O95394	TMT10plex;Oxidation (M)		0.381794	-0.307682
SAYGSVKAY	P07355|A6NMY6			0.435147	-0.361918			ETFPTILEE	O60610	TMT10plex		0.759289	-0.371865			TLEEPKQASVTY	O75056		+	2.54508	-3.47597			AELYGPFTSA	O95400	TMT10plex		0.592696	0.352654
FKRKYGKSL	P07355|A6NMY6			2.00937	-1.45511			AQFETKKLY	O60613	TMT10plex		0.593728	0.134595			KIWDVSVNSV	O75083			0.230012	0.566149			ALLEGLLEL	O95400	TMT10plex		0.130721	0.0713921
LQLDRISVY	P07437			0.713918	-0.629962			KLYAGAILEV	O60613	TMT10plex		0.585098	-0.994174			SLSGYINYL	O75083			0.0478044	0.10055			PEYLIHAF	O95406	TMT10plex		0.329167	-0.408811
ISVYYNEATGGK	P07437			0.352259	-0.623783			RQVEDLQATF	O60664	TMT10plex		0.027111	0.0179744			LLLPAVPVGA	O75095			1.71151	-3.50557			ALPALLPVPAV	O95407	TMT10plex		0.017074	-0.0638397
EVFPDQFIHL	P07686			0.331181	-0.439077			YAFPKAVTV	O60669	TMT10plex		2.28402	0.351055			FTDPGMGNLTY	O75096	Oxidation (M)		0.146373	0.26405			ALPALLPVPA	O95407	TMT10plex	+	3.53773	-2.85363
PTADDTSAAVTEEMPPLEGDDDTSRMEEVD	P07900	Oxidation (M)		0.35044	-0.920002			YAFPKAVTVF	O60669	TMT10plex		0.113242	0.0532756			FTDVPSIQIY	O75122			1.012	-1.2408			LSDPGSGLY	O95424	TMT10plex		0.45188	-0.436283
KKHSQFIGY	P07900|P08238			0.479433	-0.532347			SAVGLVTIV	O60669|P53985	TMT10plex		0.565237	0.234394			LVDAFVEHRY	O75153			0.613713	-1.17465			LVDLGVLSD	O95424	TMT10plex		0.713855	-0.873547
DKSVKDLVILL	P07900|Q58FG1			0.787256	-2.11548			QGYGYPLML	O60671	TMT10plex;Oxidation (M)		0.480926	-0.101846			LGLLTPVGV	O75179			0.114793	0.423725			DSDLLDSQVQY	O95429	TMT10plex		0.996991	0.65264
DLQSINISGNGF	P08047			3.13379	-3.36284			IQAGIFQEF	O60671	TMT10plex		0.429837	0.744628			YLLDYPNNLL	O75179			0.107978	-0.46405			WIDDTSAFV	O95453	TMT10plex		0.476314	0.422534
FKIADPFVL	P08048|P17010			0.000306693	-0.00129271			ATTSVITIV	O60675	TMT10plex		0.0489779	0.0621281			TLDDIMAAV	O75179	Oxidation (M)		0.518676	-1.8943			GVIDPVPEV	O95470	TMT10plex		0.81884	-0.810983
RLLSGHTCF	P08174			0.499445	1.33501			RIPYAPSGEIPK	O60701	TMT10plex		0.97969	-0.790713			KILEELQKV	O75179			1.34155	-3.33935			NMVAELSSV	O95470	TMT10plex;Oxidation (M)		0.244551	-0.380208
KLFGSTSSF	P08174			0.549311	0.475098			STASILASV	O60716	TMT10plex		0.161129	0.0883975			KLMNVDPDSV	O75293	Oxidation (M)		0.114425	0.25325			ANSGLQLLGFSM	O95471	TMT10plex;Oxidation (M)		0.399417	-0.248704
SQARLLTSF	P08195			0.258689	0.378317			TVISILNTI	O60716	TMT10plex		0.111879	0.0840936			FIMDDPAGNSYL	O75312	Oxidation (M)		1.43557	-2.68965			ANSGLQLLGFSMA	O95471	TMT10plex;Oxidation (M)	+	1.60453	2.67222
YRIGDLQAF	P08195			0.00435922	0.0155609			FLLEVGIVKEEQLKVHGF	O60739	TMT10plex		0.386464	-0.586073			NSESGYILFY	O75317|P62068			0.706658	-1.41628			ANSGLQLLGFS	O95471	TMT10plex		0.711628	0.685898
RHFVGWVWY	P08236			0.412263	-0.771846			YTIGEVPISFV	O60762	TMT10plex		0.121774	0.111235			REDSWLKSLFVRKVD	O75323			0.0429344	0.10275			ANSGLQLLG	O95471|Q8N6F1	TMT10plex		0.328525	0.217247
EVYKLLAHV	P08237			0.545314	-1.13801			QQFRNAPPF	O60830	TMT10plex		0.836309	-0.284614			KLLEYIEEI	O75330			0.0973861	-0.552325			YSDPSVVFV	O95477	TMT10plex		0.392858	0.234432
YTTDFIFNL	P08237			0.934395	-0.6479			QTIESINLL	O60841	TMT10plex		0.716772	0.443792			SFPKAPLKRFND	O75330	Acetylation (Protein N-term)		1.86397	3.30892			SLFQGSVPPVM	O95544	TMT10plex;Oxidation (M)		0.324653	-0.411284
RKRGFEVVY	P08238			0.409355	-0.328938			YMGDFVVVY	O60930	TMT10plex;Oxidation (M)		1.24934	0.442209			FSEFTGVWKY	O75340			0.937123	-0.843824			FLAENDWEM	O95551	TMT10plex;Oxidation (M)		0.178534	-0.197861
ETQKSIYYI	P08238			1.0258	-0.980537			QTPAINVSV	O75030	TMT10plex		0.0601256	-0.0593314			SEFTGVWKY	O75340			1.25415	-0.769975			DEVTLPNVV	O95568	TMT10plex		0.242493	0.155576
SIYYITGESK	P08238|Q58FF8			0.044807	0.113312			DVIDDIISL	O75030	TMT10plex		0.469932	-0.275729			DIRPEIHENYRING	O75348			1.22348	-2.6682			NEIGIPMVF	O95602	TMT10plex;Oxidation (M)		0.177759	-0.215607
STFIGEHYV	P08581			0.292855	-0.217821			QTIQDIVTV	O75044|P0DMP2|P0DJJ0	TMT10plex		0.274154	-0.17108			YLTAEILEL	O75367|Q99878|Q96KK5|Q9BTM1|Q16777|Q6FI13|Q8IUE6|P20671|P04908|Q93077|Q7L7L0|P0C0S8|P16104|Q96QV6			0.232641	-0.2868			LEGLVVQY	O95602	TMT10plex		0.816517	0.569027
FGVDKAVVY	P08648			1.24945	1.35988			SSFPYAIYT	O75054	TMT10plex		0.284925	0.152313			GLAPLEVRV	O75369		+	3.16242	-2.71255			NTEGINLPEL	O95602	TMT10plex		0.110552	-0.136858
SSVPGVRLL	P08670			1.03496	-0.976016			ESAPIGIRV	O75054	TMT10plex		0.140592	-0.172414			NEIVVTDF	O75382			0.256645	0.4813			GEAVGLLAA	O95602	TMT10plex		0.214084	0.176954
LLDFGSLSNLQVTQPTVGMNFKTPRGPV	P08708			0.198841	-1.13874			YEYQPFAGK	O75083	TMT10plex		0.278626	0.100639			SILHDVVEV	O75391			1.62236	-1.1064			TTLEQPPSV	O95644	TMT10plex		0.385796	0.341978
SLSNLQVTQPTVGMNFKTPRGPV	P08708	Oxidation (M)		0.0135778	0.0220556			DADCDDQSDER	O75096	TMT10plex		1.49028	0.794827			TLDAGNIKL	O75400			0.895178	-2.31842			HEIITIGY	O95674	TMT10plex		0.2273	0.236015
FGSLSNLQVTQPTVGMNFKTPRGPV	P08708			0.12158	0.592716			EVQSHIFSI	O75110	TMT10plex		0.419267	0.350885			AEAAAAVVAA	O75400			0.157599	-0.252225			AESAPLPVSA	O95674	TMT10plex		0.457863	0.563632
DFGSLSNLQVTQPTVGMNFKTPRGPV	P08708	Oxidation (M)		0.259583	-0.833			TAAPVVPEL	O75116	TMT10plex		1.20257	-0.299939			KSDSGKPYYY	O75400			0.393588	-0.388625			GLYPQSPLL	O95714|Q9BVR0	TMT10plex		0.67766	-1.06906
GSLSNLQVTQPTVGMNFKTPRGPV	P08708	Oxidation (M)		0.207171	-0.513679			ETFPIPKAFV	O75116|Q13464	TMT10plex		0.881151	-0.187847			HSDPSILGY	O75420			0.155115	-0.250275			TLAEEVVAL	O95714|Q9BVR0	TMT10plex		0.118311	0.104817
MNFKTPRGPV	P08708	Oxidation (M)		0.0844818	0.145192			AQSVLISLF	O75122	TMT10plex		0.378782	-0.368378			QPSEEVTWK	O75438			0.0885722	0.138075			NETTAVAL	O95757|P34932	TMT10plex		0.16006	0.205752
VTQPTVGMNFKTPRGPV	P08708	Oxidation (M)		0.430533	0.605477			DVAEVLNRCA	O75122	TMT10plex		0.253435	0.170592			PSEEVTWK	O75438			0.445383	-0.73735			STDLQDYTY	O95782|O94973	TMT10plex		0.579462	-0.545321
QVTQPTVGMNFKTPRGPV	P08708			0.0649316	0.270107			EIADKIYNL	O75129|O14525	TMT10plex		0.909032	-0.220005			RELQPSEEVTWK	O75438			1.33795	-1.19242			GLAPGGLAVV	O95785	TMT10plex		0.57558	-0.666957
LDFGSLSNLQVTQPTVGMNFKTPRGPV	P08708	Oxidation (M)		0.751089	-1.24177			LYGPTNFSPIINHVAR	O75131	TMT10plex		0.202582	-0.0758474			YTDTGLWGLY	O75439			0.15364	0.32665			EELEQVVY	O95786	TMT10plex		1.27819	1.38333
KQYKVVVY	P08754			0.668234	-0.779765			DLKVQLEHV	O75150	TMT10plex		0.347754	0.0979321			YTDTGLWGL	O75439			0.189974	0.539076			SEISQVFEI	O95793	TMT10plex		0.468343	0.33757
ELAGVIKRL	P08754|P63096			0.389725	-0.321427			VDAQLLTVQ	O75150	TMT10plex		1.29641	0.429806			ATELQSMMY	O75486	Oxidation (M)		0.294093	1.08683			GILPMVPEV	O95793	TMT10plex;Oxidation (M)		1.95428	-0.660208
GVTAIIFCV	P08754|P63096|P04899|P19086			0.146528	0.516073			EVIQLEDTLAQV	O75150|Q5VTR2	TMT10plex		0.00824597	-0.0117643			YMAELIERL	O75496	Oxidation (M)		0.276436	0.4988			SEQVLSLVA	O95822	TMT10plex		0.0953625	0.097435
RKKAYADFY	P09669			0.784662	-0.434394			ALLDNNIGLVL	O75153	TMT10plex		0.908421	-0.811193			HRGPVLSL	O75529			0.0719989	-0.0650997			IVGLSTVGAGA	O95831	TMT10plex		0.127199	0.178198
AAYAGGLVL	P09884			0.942042	-0.781787			EVPTFQLEV	O75165	TMT10plex		0.157362	-0.095638			SLNHLLNYV	O75533			0.687581	-1.48745			VLIVGLSTVGAGA	O95831	TMT10plex		0.980094	-0.555725
KASPLTFTV	P09884			1.81143	-1.11551			SVTEILKML	O75165	TMT10plex;Oxidation (M)		0.545137	-0.24878			NEYRVPEL	O75533			0.193	-0.188175			NEQISVVSF	O95834	TMT10plex		0.214468	-0.0781362
KAVSLFLCY	P09912			0.0704162	-0.141652			VAVPLGPIM	O75170	TMT10plex;Oxidation (M)		0.525295	-0.569763			DEVEFSVI	O75534			0.197441	-0.892525			HDNLVYVY	O95834	TMT10plex		0.207601	0.248768
DVNAIIHYL	P09914			0.824474	1.30697			EVNIPLSLGV	O75175	TMT10plex		0.403232	-0.226399			DEVEFTVV	O75534			0.150143	-0.72815			EEAGFPEVA	O95872	TMT10plex		1.03955	0.71623
GTIGLIHAV	P09936			0.194054	0.151806			KQPSVLVTF	O75179	TMT10plex		0.999503	-0.306083			KRGDVIYIL	O75563			2.17181	-1.31953			AEEAGFPEV	O95872	TMT10plex		0.152743	-0.32819
YSAAILEYL	P0C0S5|Q71UI9			0.104574	0.315139			KKQPSVLVTF	O75179	TMT10plex		0.577923	-0.164871			FTEHEVQIY	O75582			0.0434698	-0.13325			YTDVPFHNQY	O95897	TMT10plex	+	1.62915	3.63096
VLYHYVAVNNPKKQE	P0C6T2			0.919823	1.73534			TSAPSVIGSNL	O75179	TMT10plex		1.17836	-0.313174			YLEETSIRY	O75618			0.0884208	-0.12255			SVDWPESSL	O95905	TMT10plex		0.202887	0.197835
MITDVQLA	P0C6T2	Oxidation (M)		0.0916798	-0.182215			AQLQSLEL	O75179	TMT10plex		0.0273447	-0.0426178			GLIEIISNA	O75643			0.503938	-1.03642			FLPAGIVAV	O95905	TMT10plex		0.0718378	-0.0796936
LSRFGNLTY	P0C7U0			0.112276	-0.127092			EVFTEVANL	O75182	TMT10plex		0.921656	1.42955			SLVGKLEGT	O75643		+	2.89331	-2.81253			IVDRPVTLV	O96000	TMT10plex		0.172285	0.215653
TVGPVLSI	P0CB38			1.16273	-1.29934			GKYGTLQEF	O75182	TMT10plex		2.35624	0.602435			DEHLITFF	O75643			0.294939	1.1802			ILDNETNFVV	O96005	TMT10plex		1.10109	-1.65613
ALNPQNTVF	P0DMV8|P0DMV9			0.265206	-0.210267			SHFDSPFEF	O75190	TMT10plex		0.246058	-0.109105			AQDEHLITF	O75643			1.80613	-1.72848			AELDIPQSV	O96005	TMT10plex		0.673063	0.66843
ADQLTEEQIAEFKEA	P0DP24|P0DP23|P0DP25	Acetylation (N-term)		0.319805	-0.732214			DVAIPLTGV	O75197	TMT10plex		0.367671	0.267042			DEHLITFFV	O75643			1.75128	-1.64247			ASSPPAGPPPPPAPA	O96008	TMT10plex		1.49738	0.975105
ADQLTEEQIAEFKEAF	P0DP24|P0DP23|P0DP25	Acetylation (N-term)		0.696923	-1.52655			SAIGPVIGI	O75197	TMT10plex		1.56715	0.269525			SEIELFRVF	O75643			0.0293786	-0.0960255			ALQLVVDP	O96013	TMT10plex		1.13689	0.321167
ADQLTEEQIAEFKEAFSLFDKD	P0DP24|P0DP23|P0DP25	Acetylation (N-term)		0.48115	-0.722399			DTPDFTDIVL	O75197|O75581	TMT10plex		0.0567767	0.0435779			SEVILHHEY	O75643			1.001	-0.735425			EEIYAPKL	O96020	TMT10plex		0.944184	0.526834
RKLDFPSASF	P0DPD8			0.519758	-1.27178			KQALSGFGY	O75340	TMT10plex		1.24891	-0.251015			RVDPAKGLFY	O75643			0.827506	-0.5518			SLLEQGLVEA	O96028	TMT10plex		0.670808	0.228539
VTFLLPAGWILSHLETYRRPE	P10176			0.338615	0.951098			EQYLSMVF	O75340	TMT10plex;Oxidation (M)		0.0823147	0.0523887			KLHLILDYV	O75676			0.0180259	0.0732749			YGGLIFNSY	P00403	TMT10plex		1.96006	-1.21911
LLPAGWILSHLETYRRPE	P10176			0.0825576	0.285013			DIRPEIHENYRING	O75348	TMT10plex		0.207255	-0.209473			SLLDLHTKV	O75691			0.140428	-0.0851755			YTDYGGLIFN	P00403	TMT10plex		1.21619	-1.49054
IHSLPPEGKLGIMELAVGLTSCF	P10176			0.435259	1.09737			FVCDIRPEI	O75348	TMT10plex		1.01794	0.950058			LSDFESGLKY	O75691			0.169495	0.3587			METVWTILP	P00403	TMT10plex		0.600755	1.10096
LLPAGWILSHLET	P10176			0.485854	-1.75711			GQLSAITVF	O75352	TMT10plex		0.208797	0.110258			RIMGNIWDA	O75694	Oxidation (M)		0.24878	0.457875			GGLIFNSY	P00403	TMT10plex	+	1.76446	-1.91129
FLLPAGWILSHLETYRRPE	P10176			0.463978	1.31098			EMPSVFQNV	O75362	TMT10plex;Oxidation (M)		0.870168	0.450352			GLSETILAV	O75694			0.656085	-0.765975			EMGPVFTL	P00403	TMT10plex;Oxidation (M)	+	3.01701	-2.28802
PAGWILSHLETYRRPE	P10176			0.173504	0.89502			VLFDSESIGIYV	O75367	TMT10plex		0.419228	-0.481718			ALYNWLIQV	O75694			1.68745	-1.24188			YTDYGGLIF	P00403	TMT10plex		0.0217108	-0.0314395
IHSLPPEGKLGIMELAVGLT	P10176			0.280679	1.72608			AQLILKAI	O75367	TMT10plex		0.0798443	0.0312858			TLWNEIERL	O75716			1.69381	-2.6042			ETVWTILP	P00403	TMT10plex		0.187251	0.419516
IHSLPPEGKLGIMELAVGLTS	P10176			0.307701	-2.10775			YLTAEILEL	O75367|Q99878|Q96KK5|Q9BTM1|Q16777|Q6FI13|Q8IUE6|P20671|P04908|Q93077|Q7L7L0|P0C0S8|P16104|Q96QV6	TMT10plex		0.629939	-0.735708			SLFSEETPVVL	O75787			1.08584	-2.6117			FTATRPGVY	P00403	TMT10plex		0.421584	-0.459849
LPAGWILSHLETYRRPE	P10176			0.378059	1.55182			EAFTNKPNVFTVVTR	O75369	TMT10plex		1.89477	-1.06005			AENREPRGAVEAELD	O75817	Acetylation (Protein N-term)		0.520993	0.338475			TILPAIILV	P00403	TMT10plex		0.300073	-0.315688
LLPAGWIL	P10176			0.220123	-0.941191			HVGNQQYNVTYVVK	O75369	TMT10plex		1.31142	-0.581956			PTGDFDSKPSWA	O75821			0.0822046	0.1913			GIYGSTFFV	P00414	TMT10plex		0.532551	-0.780896
PAGWILSHLET	P10176			0.133964	-0.388985			FADEHVPGSPFTVK	O75369	TMT10plex		0.708017	-0.429586			PPGPNVATTTVSD	O75821			0.0254033	0.0760002			VADGLITTL	P00519	TMT10plex		0.268094	-0.366688
IHSLPPEGKLG	P10176			1.00615	2.76454			VNIGQGSHPQK	O75369	TMT10plex		0.804371	-0.482141			PPGPNVATTTVSDD	O75821			0.201834	0.3118			DEYLIPQQGF	P00533	TMT10plex		0.56824	-0.331336
IHSLPPEGKLGIMEL	P10176	Oxidation (M)		0.0754883	0.349138			GKAPLNVQF	O75369	TMT10plex		0.201497	-0.0283656			PTGDFDSKPSWAD	O75821			0.448119	0.39965			NEMIIGGGMAF	P00558	TMT10plex;Oxidation (M)		0.263177	0.131337
IHSLPPEGKLGIMELAVG	P10176			0.328672	1.68756			KYHQRPTFR	O75369	TMT10plex		1.56243	-0.770301			PTGDFDSKPSWADQVEEEG	O75821			0.229188	0.6667			IIGGGMAF	P00558	TMT10plex;Oxidation (M)		0.0945607	0.0551174
KQLPGFTTL	P10276			0.581749	-0.586216			YGGELVPHFPAR	O75369	TMT10plex		0.0887978	-0.0474072			PTGDFDSKPSWADQVEEEGEDD	O75821			0.624304	0.962551			HEAFSPVSY	P00748	TMT10plex		1.02373	0.933369
HVVDVSVAV	P10515			0.0497343	-0.0800858			SAYGPGLVY	O75369	TMT10plex		1.19618	-0.557316			PTGDFDSKPSWADQVEEEGED	O75821			0.0238612	-0.0740752			IAPTILGLPAA	P00846	TMT10plex		0.66101	0.487707
SAVPFKILY	P10586			0.0799985	-0.0685883			LKPGAPLKPK	O75369	TMT10plex		1.775	-0.946182			PTGDFDSKPSWADQVEEEGEDDK	O75821			0.554816	1.21173			TILEIAVAL	P00846	TMT10plex		0.609178	0.288979
MVPLVPALV	P10586	Oxidation (M)		0.614443	-1.9188			EAGPGALGL	O75369	TMT10plex		0.0155853	-0.00369501			HEIAVMLL	O75832	Oxidation (M)		1.39875	-4.41157			SLYNEELVSM	P00966	TMT10plex;Oxidation (M)		0.978211	-0.800877
ASGGGVPTDEEQATGLEREIMLAAKKGLD	P10606			0.260146	0.822824			AKPGTYVIY	O75369	TMT10plex		0.495468	-0.228567			HTDHHMFFDY	O75845	Oxidation (M)		0.344292	-1.4458			SEDVPMVLV	P01116	TMT10plex;Oxidation (M)		0.00432014	-0.00754714
PYNVLAPKGASGTRED	P10606			0.328302	1.01485			TQFPYNPLTM	O75376	TMT10plex;Oxidation (M)		0.76661	-0.620615			EEAPKFLAF	O75865			1.80192	-3.18092			FGGEPLSY	P02786	TMT10plex		0.0947875	0.0814016
AHYKLVPQQLAH	P10606			0.617975	1.31357			VVPGYGHAVLR	O75390	TMT10plex		0.831362	-0.383772			IEDFAHSSF	O75874			1.49356	-1.9762			GPPQGQSPQ	P02810	TMT10plex		0.072127	0.0443499
GAHYKLVPQQLAH	P10606			0.110606	0.206405			ALGFPLERPK	O75390	TMT10plex		1.81348	-1.40836			VTDGPGNYKY	O75882			0.387993	-0.542375			TIFAGTLITA	P03891	TMT10plex		0.300649	0.252617
PNLVPSISNKRIVG	P10606			0.172183	0.48067			HLPNDPMFK	O75390	TMT10plex;Oxidation (M)		2.77023	-0.38791			KKYPYWPHQPIENL	O75947			0.53007	-1.53302			LLANIVPIAM	P03901	TMT10plex;Oxidation (M)		0.878817	-0.746155
KLFLTGESY	P10619			0.813107	1.56501			AHSGVLLQY	O75390	TMT10plex		0.0243517	-0.011169			YWPHQPIENL	O75947			0.393167	-1.13902			LLANIVPIA	P03901	TMT10plex		0.0334772	0.0592051
LSFFVGYGV	P10620			3.28805	2.96748			AYAQGISR	O75390	TMT10plex		1.22823	-0.597755			WPHQPIENL	O75947			0.8639	-1.16335			FTATELIM	P03905	TMT10plex;Oxidation (M)		2.00972	-1.37842
AKDVKFGADARALMLQGVDLLAD	P10809			0.465112	-1.26548			TVVGQITVDMMYGGMR	O75390	TMT10plex;Oxidation (M)		1.34927	0.607758			PHQPIENL	O75947			0.74886	-0.64815			FTATELIMFY	P03905	TMT10plex;Oxidation (M)		0.615006	0.677623
VEKGIIDPTKVVRTALLDAAGVASL	P10809			1.45082	-1.74061			MVANIEEVL	O75396	TMT10plex;Oxidation (M)		0.0879342	0.0455871			AGRKLALKTIDWVAFAE	O75947	Acetylation (Protein N-term)		0.697117	0.917025			TLVGSLPLL	P03905	TMT10plex		0.185246	-0.141382
AAGVASLLTTAEVVVTEIPKEEKD	P10809			0.208257	-0.913627			VQSQRVLLF	O75419	TMT10plex		0.177368	0.0880246			AGRKLALKTIDWVAFA	O75947	Acetylation (Protein N-term)		1.29173	-2.12105			VLVGLAMEV	P03923	TMT10plex;Oxidation (M)		0.48708	0.431568
AKDVKFGADARALML	P10809	Oxidation (M)		0.0913472	-0.205541			ELGPIVQFV	O75431	TMT10plex		0.829046	0.544442			KYPYWPHQPIENL	O75947			0.357903	-0.561125			KEYDGVVVV	P03923	TMT10plex		0.58123	0.443388
YAKDVKFGADARAL	P10809			0.884207	-2.03279			NTHEFVNLV	O75436	TMT10plex		0.270394	0.186546			AGRKLALKTIDWVA	O75947	Acetylation (Protein N-term)		0.546201	-0.852126			VWPTMITPM	P03928	TMT10plex;Oxidation (M)		0.194497	0.346601
EVVVTEIPKEEKD	P10809			0.269748	-0.52323			TVADMLHVV	O75439	TMT10plex;Oxidation (M)		0.0257539	0.00777411			KKKYPYWPHQPIENL	O75947			0.121696	-0.223325			VWPTMITPML	P03928	TMT10plex;Oxidation (M)		0.385429	-0.271001
YAKDVKFGADARALM	P10809			0.291689	-0.874462			QTYGSEVIL	O75448	TMT10plex		0.0435844	0.0249186			AIASSLKSWNETLTSR	O75947			0.694251	1.44567			LNTTVWPTM	P03928	TMT10plex;Oxidation (M)		0.00309226	-0.00646877
YAKDVKFGADARALMLQGVDLLA	P10809			0.0769169	-0.579475			ILLEGTMNL	O75448	TMT10plex;Oxidation (M)		0.109692	0.104668			AGRKLALKTID	O75947	Acetylation (Protein N-term)		0.425665	-0.354701			TTVWPTMITP	P03928	TMT10plex;Oxidation (M)		0.250787	0.4279
AKDVKFGADARALMLQGVDLLA	P10809			0.308284	-1.24404			HSKSPEGLLGV	O75448	TMT10plex		0.319279	0.0799739			AGRKLALKTIDW	O75947	Acetylation (Protein N-term)		2.72567	2.37413			VWPTMITP	P03928	TMT10plex;Oxidation (M)		0.0093683	-0.0120914
YAKDVKFGADARALMLQGVDLLAD	P10809			0.371373	-1.08045			YASPVVAFY	O75460	TMT10plex		0.307505	-0.340206			AGRKLALKTIDWVAF	O75947	Acetylation (Protein N-term)		0.633601	-1.03155			AILGPTFTL	P04035	TMT10plex		0.563455	-0.960931
AKDVKFGADARALMLQGVD	P10809	Oxidation (M)		0.0770216	-0.142743			QAFHEQIVI	O75461	TMT10plex		0.347502	-0.45341			PYWPHQPIENL	O75947			0.574621	-0.65505			LLDTSSVLV	P04035	TMT10plex		0.668225	-1.0108
AKDVKFGADARALMLQGVDLL	P10809			0.497452	-2.07764			AVIEAEKIAQV	O75477	TMT10plex		0.15379	-0.0792155			YPYWPHQPIENL	O75947			0.45626	-1.04037			SLLDTSSVL	P04035	TMT10plex		0.369134	-0.199211
DVKFGADARALMLQGVDLLA	P10809			0.520439	-1.32779			ELAEVAEHV	O75496	TMT10plex		0.0628561	-0.0286076			GEAEAFAIGA	O75955			0.0165159	-0.0612504			LSEPSSLQY	P04035	TMT10plex		0.0262036	0.0215116
VKFGADARALMLQGVDLLAD	P10809			0.596533	-1.79488			DLTSVVQTL	O75506	TMT10plex		0.318155	0.158742			HVLDVIHEV	O75962			0.194719	0.156575			ILGPTFTL	P04035	TMT10plex		0.865822	1.28143
VKFGADARALMLQGVDLLA	P10809			0.852577	-2.57601			EVFAPPAEAYA	O75525	TMT10plex		0.254285	0.308243			RGGPILTF	O75962|O60229			1.70269	-3.75933			VELEVPQL	P04114	TMT10plex		1.02434	0.59431
YAKDVKFGADARALMLQ	P10809			0.151486	-0.638095			TTVELANKV	O75533	TMT10plex		0.294553	0.0792577			YVGEIIGKRG	O75964			0.270134	0.413825			SSPPVILL	P04156	TMT10plex		0.726253	0.68286
VEKGIIDPTKVVRTAL	P10809			1.94706	-3.37309			VKVIDRILY	O75533	TMT10plex		0.758312	0.287073			VGEIIGKRGIIGYDV	O75964			0.897648	-2.07718			AESVVKLTA	P04183	TMT10plex		0.138707	0.126557
YAKDVKFGADARALML	P10809	Oxidation (M)		0.00901225	-0.0244465			AAFLKAIGY	O75533	TMT10plex		0.177654	0.117031			KRGIIGYDV	O75964			0.397631	-0.604375			AENEFVTIK	P04264	TMT10plex	+	1.28826	1.95377
VVVTEIPKEEKD	P10809			0.400568	-0.627013			FLKPDDIQY	O75533	TMT10plex		1.5401	0.386171			AQFVRNLVEKTPA	O75964	Acetylation (Protein N-term)		0.580766	1.47973			GGGIGGGGFGGFGSGG	P04264	TMT10plex		0.511676	0.269057
TTAEVVVTEIPKEEKD	P10809			0.284089	0.383372			TTARAFAVV	O75533	TMT10plex		1.17166	-0.204528			YVGEIIGKRGIIGYD	O75964			1.39474	-1.95337			GIGGGGFGGFGSGG	P04264	TMT10plex		0.0578694	-0.0855401
AKDVKFGADARALMLQ	P10809	Oxidation (M)		0.0727975	-0.18097			GAAEIISRI	O75533	TMT10plex		0.0488891	-0.0374489			ATEVLMWFY	O75964	Oxidation (M)		0.260901	0.60485			GGGIGGGGFGGFGSGGG	P04264	TMT10plex		0.630781	0.497917
VKFGADARALMLQ	P10809	Oxidation (M)		0.455079	-1.17087			EVYPFGIVGM	O75534	TMT10plex;Oxidation (M)		0.146729	-0.0402212			YVGEIIGKRGIIGY	O75964		+	2.7786	-3.4476			GSGGGGFGGGGFGGGGY	P04264	TMT10plex		1.64464	1.3414
AKDVKFGADARALM	P10809	Oxidation (M)		0.0046737	-0.0106649			NTFQFTNEA	O75534	TMT10plex		0.384113	0.183067			EIIGKRGIIGYDV	O75964			1.8231	-3.55665			GGIGGGGFGGFG	P04264	TMT10plex		0.244268	0.325807
VVVTEIPKEEKDPGMGAMGGMGGGMGGGMF	P10809	Oxidation (M)		0.4059	-1.602			EVYPFGIVG	O75534	TMT10plex		0.530349	-0.302767			AQFVRNLVEKTPALVN	O75964	Acetylation (Protein N-term)		1.75726	-2.78327			GGGGIGGGGFGGFGS	P04264	TMT10plex		0.00540574	0.00888729
MVEKGIIDPTKVVRTAL	P10809	Oxidation (M)		0.784745	-1.42192			EVGDSKKLFFHV	O75534	TMT10plex		1.46766	-0.386688			AQFVRNLVEKTPALVNA	O75964	Acetylation (Protein N-term)	+	3.87861	-2.74215			GFGGGGIGGGGFG	P04264	TMT10plex		0.874833	-0.573077
VKFGADARALMLQGVDLL	P10809			0.0816963	-0.21024			GQNAQTMAY	O75534	TMT10plex;Oxidation (M)		0.0168474	0.044775			YVGEIIGKRGIIG	O75964			1.12269	-2.47565			GGFGGGGIGGGGFG	P04264	TMT10plex		0.124969	-0.145862
FGADARALMLQ	P10809	Oxidation (M)		0.116	-0.477278			FTIFLPASV	O75564	TMT10plex		0.25547	-0.277333			FYVGEIIGKRGIIGYDV	O75964			1.98305	-2.97935			GGFGGGGFGGGG	P04264	TMT10plex		0.116072	0.243587
PGMGAMGGMGGGMGGGMF	P10809	Oxidation (M)		0.404807	-2.09293			FTIFLPAS	O75564	TMT10plex		0.145101	-0.160669			YVGEIIGKRGIIGYDV	O75964			1.6963	-2.0572			GSGGGGFGGGGF	P04264	TMT10plex		0.0593278	-0.0418756
DAAGVASLL	P10809			0.985479	-1.0142			RAAPLLLYA	O75581	TMT10plex		0.307157	0.0378277			SLITLIEKV	O75976			0.201907	0.43395			GGGIGGGGFGGF	P04264	TMT10plex		0.230313	-0.279544
RASSIIDEL	P10909			0.230147	0.456462			AQVIPLADYY	O75586	TMT10plex		0.143136	-0.0826998			KLPEKWESV	O76021			1.02074	-0.977975			NVEIDPEIQ	P04264	TMT10plex		0.618717	0.641266
GVTEVVVKL	P10909			1.34963	-1.61275			IIAGVIYQA	O75586	TMT10plex		0.471018	0.153071			HIIENIVAV	O76021			1.43258	-0.9663			TNAENEFVT	P04264	TMT10plex		0.321616	0.469757
RKYNELLKSY	P10909			0.674808	-0.923235			GQIPQILYY	O75592	TMT10plex		1.08701	0.277916			LLADLLHNV	O76075			0.637721	-1.938			GFGGGGFGGGGIGG	P04264	TMT10plex		1.47334	-0.856859
FFFPKSRIV	P10909			1.4418	-1.50898			EVFGLVQQL	O75592	TMT10plex		0.668921	0.788135			RTEEALQLY	O76094			0.510746	-0.873675			TLLEGEES	P04264	TMT10plex		0.12815	0.213676
ETAEAYLGKKV	P11021			0.118737	-0.296543			ETSPITDTDL	O75592	TMT10plex		0.179613	0.0919914			AEEPDLHGP	O94761			0.391893	-0.4814			GGGFGGFGSGG	P04264	TMT10plex		1.20527	1.22296
MKLSLVAAM	P11021	Oxidation (M)		0.230614	0.408505			SVPAPYISV	O75592	TMT10plex		0.441538	0.350784			QELPTIRTP	O94763			0.807226	-1.3292			GGGIGGGGFGGFG	P04264	TMT10plex		0.0688285	0.063436
TATDIRVTL	P11047			1.93692	1.02848			FQLQPPVTF	O75607	TMT10plex		0.503763	-0.279224			RQIDQFLVV	O94776|Q9BTC8			1.27509	-3.16985			GGGGFGGGGFGGGGIGG	P04264	TMT10plex		1.10427	0.584124
SQLPKLLVY	P11117			0.241782	-0.272602			EIAVPVANL	O75607	TMT10plex		0.463036	-0.540294			STEQIPILY	O94808			1.76591	-1.86985			VEIDPEIQ	P04264	TMT10plex		0.247332	0.20326
AMNPTNTVF	P11142	Oxidation (M)		0.552706	-0.432926			DVAPLNLGMIAA	O75643	TMT10plex;Oxidation (M)		0.160421	-0.150306			RVLEALWEL	O94812			2.14989	-2.61952			GGFGGFGSGGGG	P04264	TMT10plex		0.283598	0.225895
EGIDFYTSI	P11142|P0DMV8|P0DMV9			0.688061	-0.864143			AQDEHLITF	O75643	TMT10plex		0.43825	0.119606			SLFHSILNV	O94812			2.81562	-1.94033			GIGGGGFGGFG	P04264	TMT10plex		0.354525	-0.352416
FKIEPPGLF	P11387|Q969P6			0.562741	-0.312756			STFNFHPNV	O75643	TMT10plex		0.468652	0.103062			AASKPVEAAVVAAAVPSSGSGVGGG	O94826	Acetylation (Protein N-term)		0.724082	-1.3494			GGGFGGFGSGGG	P04264	TMT10plex		0.605711	-0.35259
NTYGFPIIF	P11498			1.32881	-2.62807			FQIMNEIVY	O75643	TMT10plex;Oxidation (M)		0.0343961	0.0456786			AASKPVEAAVVAAAVPSSGSGVG	O94826	Acetylation (Protein N-term)		0.0101851	-0.0266001			GGGFGGGGIGGG	P04264	TMT10plex		0.132082	-0.148323
EVMKYITSL	P11586			0.46396	-0.863697			FSSGAIQVV	O75643	TMT10plex		0.834852	-0.798218			AASKPVEAAVVAAAVPSSG	O94826	Acetylation (Protein N-term)		0.472021	-2.15212			GGGIGGGGFGG	P04264	TMT10plex		0.0257036	-0.017307
DVVGVSFHV	P11926			0.466408	0.537464			DLFADKHIQV	O75643	TMT10plex		0.673077	-0.266852			NEFHSAVGAYTF	O94827		+	2.78124	-3.01385			GYGGGGFGGGGFG	P04264	TMT10plex		0.166872	0.200941
GKFGPALSV	P11940|Q9H361			0.912901	-0.947242			LIILDEIHL	O75643	TMT10plex		0.0817843	0.18471			KTDMVEKALLY	O94832	Oxidation (M)		0.584705	-0.8472			GIGGGGFGGFGSGGGG	P04264	TMT10plex		0.645384	0.857432
GKSKGFGFVSF	P11940|Q9H361|P0CB38			1.40334	-0.931315			IKINPTSSLY	O75665	TMT10plex		0.346877	-0.160605			TMDLDHSIGTQY	O94842	Oxidation (M)		0.530005	-0.982325			AQYEDIAQ	P04264|P12035	TMT10plex		0.242667	0.644976
GRSKGFGFVCF	P11940|Q9H361|Q13310			0.505529	-1.4184			EFDPLAPA	O75674	TMT10plex		0.670451	0.156598			DLDHSIGTQY	O94842			0.551083	-0.794625			SADAPMFV	P04406	TMT10plex;Oxidation (M)		0.80599	-0.862771
DSSHVSLVQL	P12004			0.251915	0.669972			RQAPFLVTL	O75676	TMT10plex		0.0159882	0.00982428			HSDPESDFY	O94864			0.193728	0.275525			INDPFIDL	P04406	TMT10plex		0.555685	-0.861722
IAYPHLRIR	P12074			0.22875	-0.233974			EASQILRSL	O75676	TMT10plex		0.154254	0.0775037			KLGDFPYVSI	O94888		+	2.50308	-3.00205			GLMTTVHAI	P04406	TMT10plex;Oxidation (M)		0.310931	-0.257307
GNHTLFHNPHVNPLPTGYEDE	P12074			0.325399	1.52898			GAYGKVFLV	O75676|O75582	TMT10plex		2.28102	0.880467			FIHQHFVEV	O94889			0.027586	0.0762496			SADAPMFVM	P04406	TMT10plex;Oxidation (M)		1.25555	1.23256
FVALPGVAV	P12074			0.59084	-0.51844			ETFQTITSYI	O75691	TMT10plex		0.25424	0.460325			ALGGHPLLGV	O94907			0.137979	0.140525			GIVEGLMTTV	P04406|O14556	TMT10plex;Oxidation (M)		1.18957	1.16275
RMWKTLTFF	P12074			0.330521	-0.848825			ILNSLEIVL	O75691	TMT10plex		0.544636	-0.399555			RLAAVLWNL	O94910			1.06754	-0.807775			GIVEGLMT	P04406|O14556	TMT10plex;Oxidation (M)		0.549459	-0.296241
SSGAHGEEGSARMWKTLTFF	P12074	Oxidation (M)		0.0308961	0.176915			EIFNHELFGA	O75691	TMT10plex		1.16751	0.631634			ELFSSPPAV	O94916			0.0939278	-0.39015			LLDIDETEY	P04626	TMT10plex		0.366995	-0.392183
NPHVNPLPTGYEDE	P12074			0.729839	1.15029			SKFSNPRAL	O75691	TMT10plex		0.980062	0.269219			DLDLESPKSLY	O94916			0.879195	-1.96537			EEITGYLY	P04626	TMT10plex		0.729749	-0.362708
SSGAHGEEGSARMWKTLT	P12074	Oxidation (M)		0.031314	0.135925			EANLPSILL	O75691	TMT10plex		0.261629	-0.129017			AMYPDQVQL	O94952	Oxidation (M)		1.28169	-1.57225			YSDESGNMDF	P04632	TMT10plex;Oxidation (M)		0.196422	0.115875
SSGAHGEEGSARMWKTLTF	P12074	Oxidation (M)		0.167724	0.939413			AGYSDPILV	O75694	TMT10plex		0.862846	0.238953			KVLDILQHI	O94952			0.0323316	-0.17655			SELPGAFEA	P04632	TMT10plex		1.47837	0.47639
LILPGYIDF	P12268			0.370578	-1.22375			DASLVVERI	O75694	TMT10plex		0.418899	-0.162695			KYFGGVLEY	O94955			0.228655	-1.0497			PTQVSSSLSPEG	P04792	TMT10plex		0.045	-0.0555267
TKISTQLDF	P12270			0.776995	-0.469473			EVARIQLQI	O75694	TMT10plex		0.0392674	-0.0111578			NSDLNNLLF	O94955			1.98464	-1.50747			IESPAVAAPAY	P04792	TMT10plex		0.441422	-0.484483
AHIKLSNLY	P12270			0.65295	-1.06552			SVFKPIVQI	O75694	TMT10plex		0.483062	-0.247687			LSDILRFIY	O94955			0.534469	1.7736			PEAAKSDETAA	P04792	TMT10plex	+	1.91753	3.96547
TVQIAAVVDVIR	P12273			0.653748	-0.417817			EIFNGTKMFV	O75695	TMT10plex;Oxidation (M)		1.1122	-0.308454			RLFDDSTVTTV	O94966			1.54429	-2.6599			NEITIPVTF	P04792	TMT10plex		0.593485	-0.679649
SVRPNDEVTAVLAVQTELK	P12273			1.3021	-1.11185			FTIGGVQKEV	O75717	TMT10plex		1.71848	-0.259398			DSVVVHVY	O94966			0.625025	-1.42857			SLSPEGTLTV	P04792	TMT10plex		0.303674	0.292729
AKVLTPELY	P12277			1.05652	-2.57138			YKSLPGAEDY	O75718	TMT10plex		1.99776	0.476283			LLQEVEHQL	O94972			0.887416	-0.918975			PTQVSSSLS	P04792	TMT10plex		1.78566	-0.782048
RHRPELIDY	P12814			1.31964	-0.687964			ASYPELRLF	O75718	TMT10plex		0.0673559	0.0925248			SLQDLIEKV	O94979			1.02817	-1.2226			PTQVSSSL	P04792	TMT10plex		0.127701	-0.14047
LKPPPIKLY	P12956			0.758724	-0.557295			FTSAVVYQGL	O75751	TMT10plex		0.58858	0.306466			VLLDPPLIAL	O94985			1.85066	-2.47962			PTQVSSSLSPEGT	P04792	TMT10plex		1.409	0.993253
RANPQVGVAF	P13010			1.03432	-1.01195			FAPNFPVFV	O75751	TMT10plex		0.0939149	-0.0985096			QLEWDDSTLSY	O94985			1.6058	-2.45923			DEFPLLTT	P04818	TMT10plex		0.0757479	0.1179
IKFSEEQRF	P13010			1.10619	-1.14943			SLYGGNAVVELVTV	O75787	TMT10plex		0.256041	-0.484173			ILVDWLVQV	O95067			0.681875	-1.32107			NSELSCQLY	P04818	TMT10plex		0.481074	0.435476
EIYSFSESL	P13010			1.07972	-1.08457			LKSPGSVVF	O75787	TMT10plex		0.186262	-0.040983			YVKDIYQY	O95067			1.27157	-1.8595			MEAPAAGLF	P04843	TMT10plex;Oxidation (M)		1.20794	0.627156
YTVYPPPHQV	P13051			1.41791	-1.16391			GWPLYLSTK	O75874	TMT10plex		2.52216	-0.561568			WVDETLSSV	O95071			1.36405	-0.917249			ILDDSVEM	P04843	TMT10plex;Oxidation (M)		0.155985	-0.119057
AQNRFLLEL	P13489			1.01412	-2.05009			NILGGTVFR	O75874|P48735	TMT10plex		1.71127	-0.653627			SEGPPLTSF	O95071			0.182024	-0.940949			MLQEPLLVV	P04843	TMT10plex;Oxidation (M)		1.4276	0.851128
DTIVPKYEV	P13497			0.261925	-0.868408			YIVDHTIIM	O75880	TMT10plex;Oxidation (M)		0.0916446	0.0501163			TGYTPDEKLRLQQLRE	O95139	Acetylation (Protein N-term)		0.157738	-0.4585			SEAFSVASA	P04844	TMT10plex		0.43906	0.432252
KLFGPFTRNYY	P13498			1.06289	-1.07153			GKLFPLPGY	O75928	TMT10plex		0.445002	-0.137688			GDRIFFVSA	O95140			0.249072	-0.378825			QEALSALTA	P04844	TMT10plex		0.761903	-0.331768
DVSKVIAYL	P13521			0.911616	-2.19195			ILAEEQFIL	O75935	TMT10plex		0.161972	-0.168355			TVADKIHSV	O95147			0.266532	0.198825			VLPDDLSGV	P04899	TMT10plex		0.744474	-0.324913
KKSDPVVSY	P13639			0.860804	-0.555423			KKIEDLIKY	O75935	TMT10plex		0.654158	0.248961			CPPPPCCCSI	O95153			0.903566	-1.32665			AEAEAVAVA	P04920	TMT10plex		0.74207	1.76112
SVSPVVRVAV	P13639			0.66358	-0.469752			PHQPIENL	O75947	TMT10plex		0.530353	-0.346956			TLMTDPVRL	O95155	Oxidation (M)		0.417363	-0.935825			SLLYNVPAV	P05067	TMT10plex		1.59457	0.96801
VKTGTITTF	P13639			0.981478	-0.635665			EIAHIALETL	O75955	TMT10plex		0.108684	0.0457325			SMLEPVPEL	O95155	Oxidation (M)		0.0420892	-0.1933			ATDYENYALVY	P05090	TMT10plex		1.31707	1.73531
ETAKLIEKL	P13639			0.390281	-0.32186			NVYQGEVVQI	O75962	TMT10plex		0.189794	0.189537			VSAEEALKY	O95163			0.28798	-0.39215			MLAGNEFQV	P05161	TMT10plex;Oxidation (M)		0.0164051	0.0173609
EGIPALDNFLDKL	P13639			0.25421	0.373737			HVLDVIHEV	O75962	TMT10plex		1.77573	0.169628			AARVGAFLKN	O95167	Acetylation (Protein N-term)	+	4.662	3.55103			NMVDIIHSV	P05166	TMT10plex;Oxidation (M)		0.294431	0.153093
MKKLWGDRY	P13639	Oxidation (M)		2.20309	-1.43288			KEHEEFQI	O75962	TMT10plex		0.135735	0.0369248			AARVGAFLKNAWD	O95167	Acetylation (Protein N-term)		0.91251	-1.3641			SIAEMGAYV	P05198	TMT10plex;Oxidation (M)		0.0603915	-0.0823338
GQYEPHFDF	P13674|O15460			0.630307	-1.03369			YVGEIIGKRGIIGYDV	O75964	TMT10plex		0.21808	-0.379892			PQGPSLEWLKKL	O95167			1.32089	-0.9245			ANVNIGSL	P05386	TMT10plex		0.082847	0.0649791
FAYDGKDYLTL	P13747			0.307352	-0.936267			IVNSAQTGSFK	O75964	TMT10plex		0.313291	-0.217854			SFPKYKPSSLRTLPE	O95168	Acetylation (Protein N-term)		1.0174	-0.924275			AVAVSAAPG	P05387	TMT10plex		0.498292	0.29402
AKVDLNSNGF	P13797			1.13651	-1.26964			TPALVNAAVTYSKPR	O75964	TMT10plex		1.47176	-0.583137			SFPKYKPS	O95168	Acetylation (Protein N-term)		1.14386	-0.951375			SVPAGGAVAVSAAPG	P05387	TMT10plex		0.839376	-0.560842
EVAPISDII	P13804			0.159549	-0.269779			KIVNSAQTGSFK	O75964	TMT10plex		0.00023134	-0.000161886			GLIENPALL	O95168			0.937517	-1.96403			SDDDMGFGLFD	P05387|P05386	TMT10plex;Oxidation (M)		0.05664	-0.0324595
KRYKSIVKY	P14324			1.56376	-1.05031			TVKEAVLNGLVAT	O75964	TMT10plex		0.372906	-0.444125			SFPKYKPSSLR	O95168	Acetylation (Protein N-term)		1.0299	-1.8818			DDDMGFGLFD	P05387|P05386	TMT10plex;Oxidation (M)		0.759679	0.232346
TVGGTAYAIYELAVASFPKKQE	P14406			0.311375	1.40725			AALPIFSSF	O76021	TMT10plex		1.88138	0.488185			SFPKYKPSSLRTLPETLDPAEY	O95168	Acetylation (Protein N-term)		0.685355	-1.2263			DDMGFGLFD	P05387|P05386	TMT10plex;Oxidation (M)		0.600557	0.810793
ILTVGGTAYAIYELAVASFPKKQE	P14406			0.406567	0.82853			HIIENIVAV	O76021	TMT10plex		0.0500483	0.0243874			SFPKYKPSSLRTLPET	O95168	Acetylation (Protein N-term)		1.26942	-2.12947			SEESDDDMGFGL	P05387|P05386	TMT10plex;Oxidation (M)		0.490734	0.74933
GTAYAIYELAVASFPKKQE	P14406			0.419198	1.42393			SQIISLQTL	O76021	TMT10plex		0.59411	-0.778631			SFPKYKPSSLRTLPETLD	O95168	Acetylation (Protein N-term)		0.701677	-0.6327			EESDDDMGFGL	P05387|P05386	TMT10plex;Oxidation (M)		0.325265	0.39908
FKNKVPEKQKLFQ	P14406|O60397			0.528996	1.76143			YQLPALLY	O94761	TMT10plex		0.0139261	-0.0248156			PSKEPERVVHYEI	O95169			0.2598	0.257451			DDDMGFGL	P05387|P05386	TMT10plex;Oxidation (M)		1.78838	0.693113
YLLPDTKAY	P14625			1.02852	-0.868396			ETFSSVSQL	O94768	TMT10plex		2.33169	0.526385			PALAATVF	O95180			0.287855	0.29975			ESDDDMGFGL	P05387|P05386	TMT10plex;Oxidation (M)		0.374988	-0.229635
ESSPFVERL	P14625			0.93864	-0.699019			ETYLNISQV	O94768	TMT10plex		0.0760385	-0.0246508			NELDLKLVSF	O95249			0.588542	-0.9408			DMGFGLFD	P05387|P05386|Q8NHW5|P05388	TMT10plex;Oxidation (M)		0.791746	-0.236041
AKISTLPQL	P14635			0.408238	-0.830462			EILHEIAVL	O94768	TMT10plex		0.164008	0.141017			VIIGKIAL	O95292			0.4629	0.57745			VTEEFQPVY	P05556	TMT10plex		1.03221	-0.41678
AKYWGEIISQQY	P14735			0.162294	-0.431886			KQPSILSKF	O94782	TMT10plex		0.989706	-0.399617			SPISALAPTGKEEGLSTRLLAL	O95292			1.2624	-3.1321			EEVEVILQY	P05556	TMT10plex		0.22719	-0.185505
ITTDVLYTI	P14866			0.623309	-0.488533			KLFQGQLVL	O94782	TMT10plex		0.450593	-0.31937			RRNPEPLRF	O95298|E9PQ53			0.403014	-0.513525			YLMDLSYSM	P05556|P26010|P05106|P05107	TMT10plex;Oxidation (M)		0.0491792	0.0777323
VQRVPSFESF	P15036			1.64963	-1.26181			EVSPPSLNA	O94804	TMT10plex		0.105224	0.0701432			ISQSGDFLRY	O95302			1.21202	-2.09412			LEAEIATY	P05783	TMT10plex		0.325291	-0.225572
MAAAWPLLL	P15151			0.574378	1.13652			EASPEVLGV	O94822	TMT10plex		0.434074	0.234025			FLEKLLPPV	O95372			1.88429	-1.0297			AAETTLTEL	P05783	TMT10plex		0.547547	0.343831
KKAPDFVFY	P15311			0.7823	-0.661757			FAFGSPIGM	O94830	TMT10plex;Oxidation (M)		0.808452	0.45977			HMIGSLAEI	O95373	Oxidation (M)		0.0745429	-0.2403			RLAADDFRV	P05783	TMT10plex		0.696085	1.27062
KAPDFVFYA	P15311			0.110543	-0.405253			NAVELIAHV	O94854	TMT10plex		1.71643	-0.900678			REMPVKVEA	O95373	Oxidation (M)		0.0773466	0.17095			GSVQAPSYG	P05783	TMT10plex		0.994532	1.34023
AQRMTTQLL	P15328	Oxidation (M)		1.25012	-1.66883			LQFPTSNSL	O94868	TMT10plex		0.428497	-0.414244			LSDTKYLEM	O95373	Oxidation (M)		0.451899	-0.88205			LGSSFGSGAGSSSF	P05787	TMT10plex		0.0676055	0.0928636
MTTQLLLLL	P15328	Oxidation (M)		0.015879	-0.0637965			EVSNLYNNI	O94874	TMT10plex		0.844539	0.238289			SEQLDLPVRQA	O95373			0.272687	0.4561			SGYAGGLSSAYGG	P05787	TMT10plex		0.649036	0.836809
GTIGLIHAI	P15374			0.61541	-0.571434			ALYVPGVAF	O94880	TMT10plex		0.315091	-0.260568			LSDTKYLEMIY	O95373	Oxidation (M)		0.0802875	0.238825			SPLVLEVDPNIQ	P05787	TMT10plex	+	1.95381	2.1436
GKLKDPANF	P15559			0.586726	-0.48264			DVSSFLDQV	O94888	TMT10plex		0.45468	0.169963			FTDMMPLLH	O95373|O15397	Oxidation (M)		1.10482	-1.26413			GITAVTVNQSL	P05787	TMT10plex		1.06897	0.671082
GKLKDPANFQY	P15559			0.709299	-0.410784			NSFIHQHFV	O94889	TMT10plex		0.0766265	-0.0575902			FTDMMPLLHNY	O95373|O15397	Oxidation (M)		1.57091	-1.48495			NMDNMFESY	P05787	TMT10plex;Oxidation (M)		0.40611	0.397179
EIIDFFLG	P15880			0.642041	-0.828644			SIAGLIYAV	O94889	TMT10plex		1.25126	1.08913			ALPALLPVPA	O95407			1.04063	-3.89195			GGITAVTVNQSL	P05787	TMT10plex		0.306992	0.506081
EIIDFFLGA	P15880			0.675392	0.385776			TVFEGRIYV	O94889	TMT10plex		0.381419	-0.448625			ALPALLPVPAV	O95407		+	3.68829	-6.08843			LVLEVDPNIQA	P05787	TMT10plex		0.169035	-0.209584
STYPAPFYV	P15923			0.832038	-1.71237			LSSNIISEI	O94898	TMT10plex		0.319157	-0.24419			LVDLGVLSD	O95424			0.449684	-1.0823			YAGGLSSAYGGLTS	P05787	TMT10plex		0.56125	0.407619
EVFGLFQKL	P15924			0.195869	-0.248971			GQLLGQFTY	O94901	TMT10plex		0.417074	0.223726			LSDPGSGLY	O95424			0.371601	-0.7222			ITAVTVNQSL	P05787	TMT10plex		0.814193	-0.795428
EVFRIGNVEISQV	P15927			1.10946	-1.08292			TTVDHFWGL	O94901	TMT10plex		0.85982	-0.339847			LVDLGVLSDPGSG	O95424		+	3.42552	-5.6213			LVSESSDVLP	P05787	TMT10plex		0.264467	0.470676
EVFRIGNVEI	P15927			1.28969	-0.804084			EVVNFLVPNAV	O94905	TMT10plex		0.309831	-0.36272			LVDLGVLSDPGSGLY	O95424			2.37832	-1.09762			LVLEVDPNIQ	P05787	TMT10plex		0.00256039	-0.00474238
FTTHILEVI	P15927			0.63368	-0.423394			ELEQAKAQLAV	O94913	TMT10plex		0.962484	-0.740941			ALMKEEGVKL	O95433	Oxidation (M)		1.89232	-2.47812			SAYGGLTSPGLSY	P05787	TMT10plex		0.620902	0.777614
EKAPTNIVY	P15927			0.315827	-0.617131			ILNEVDISV	O94915	TMT10plex		1.36524	-0.885987			AKWGEGDPRWIVEERADATNVN	O95433	Acetylation (Protein N-term)		0.530166	-3.03118			YGGLTSPGLSYS	P05787	TMT10plex		0.310045	0.360575
YEEGPGKNLPFSVENKWS	P15954			0.725689	1.90312			LVANIIQNV	O94915	TMT10plex		0.0429281	0.0561833			AKWGEGDPRWIVEERADATN	O95433	Acetylation (Protein N-term)		0.319621	-2.05582			ISSSSFSRVG	P05787	TMT10plex		1.09261	1.6775
SHYEEGPGKNLPFSVENK	P15954			1.24612	2.65681			NIFPSPNSV	O94916	TMT10plex		0.377106	0.113244			AKWGEGDPRWIVEE	O95433	Acetylation (Protein N-term)		0.351456	-1.53195			AEAESMYQI	P05787	TMT10plex;Oxidation (M)		0.347992	-0.306314
LYFGSAFATPFLVVRHQLLKT	P15954			0.504949	1.48781			LSADIFQQV	O94916	TMT10plex		0.340037	0.199661			DFRVKGVT	O95470			0.614158	-1.67432			SAYGGLTSPG	P05787	TMT10plex		0.512375	-0.714053
SHYEEGPGKNLPFSVENKWS	P15954			1.66646	2.99508			SPSEILQEL	O94925	TMT10plex		0.879439	0.653786			ANSGLQLLGFS	O95471			0.569026	1.33773			GGYGGASGMGGITA	P05787	TMT10plex;Oxidation (M)		1.22737	0.984153
SHYEEGPGKNLPFSVENKWSLLA	P15954			0.341245	1.17375			EAAPEVAGL	O94952	TMT10plex		0.0400506	0.0237429			RISDVHFSV	O95503			0.30335	-0.258749			GGLTSPGLSYSL	P05787	TMT10plex		0.703085	-0.866582
SHYEEGPGKNLPFSVENKWSLL	P15954			0.0545415	0.330079			KPRPIIPML	O94953	TMT10plex;Oxidation (M)		0.460838	-0.526963			YLDGHLITTV	O95544			1.59454	-2.03973			SPLVLEVD	P05787	TMT10plex		0.187514	-0.140235
YFGSAFATPFLVVRHQLLKT	P15954			0.025954	0.13567			GQSGLFTQY	O94953|Q9H3R0|O75164	TMT10plex		0.0497262	0.0172122			NIASIGSTIFL	O95562			0.35732	-1.05487			VSESSDVLP	P05787	TMT10plex		0.198146	0.217123
SAFATPFLV	P15954			0.216412	0.34901			DVSNVIEKV	O94955	TMT10plex		0.946309	0.128273			SLLGGNIRL	O95573			0.766277	-2.06782			YAGGLSSAYG	P05787	TMT10plex		0.0429096	-0.0736513
ATPFLVVRHQLLKT	P15954			0.0488156	0.175288			GKYFGGVLEY	O94955	TMT10plex		1.05868	0.170357			IEKEIKDVF	O95602			0.78932	-1.3614			VLEVDPNIQA	P05787	TMT10plex		0.921356	0.409245
SAFATPFLVVRHQLLKT	P15954			0.543347	1.42323			SVPVIIAAV	O94955	TMT10plex		0.917233	0.378083			LEGLVVQY	O95602			0.403558	-1.03782			AGGLSSAYGGLTSP	P05787	TMT10plex		0.515726	0.377752
FGSAFATPFLVVRHQLLKT	P15954			0.356303	-1.68322			AKSVLIPVY	O94955	TMT10plex		0.818808	0.17656			NEIGIPMVF	O95602	Oxidation (M)		0.540796	-0.6			LSPLVLEVD	P05787	TMT10plex		0.933021	0.636759
LVVRHQLLKT	P15954			0.128814	0.411505			KSVLIPVY	O94955	TMT10plex		0.173031	0.0658329			NTEGINLPELFKY	O95602			0.597041	-1.08103			GYGGASGMGGITA	P05787	TMT10plex;Oxidation (M)		0.345051	0.493189
GSAFATPFLVVRHQLLKT	P15954			0.209627	0.719085			AHTPQFFIY	O94966	TMT10plex		0.364329	-0.292596			SLMGPVVHEV	O95613	Oxidation (M)		0.542707	-0.610625			MENEFVLI	P05787	TMT10plex;Oxidation (M)		0.294666	-0.288312
FATPFLVVRHQ	P15954			1.03228	2.09755			ITSPIMNPLGDPQSQMLQ	O94979	TMT10plex;Oxidation (M)		1.38196	-0.322202			VTDDSWLGNTTQY	O95644			0.0284249	0.0993745			GGYGGASGMGGITAV	P05787	TMT10plex;Oxidation (M)		0.588458	1.07089
FATPFLVVR	P15954			0.521326	-0.546092			GKYLELLGY	O94979	TMT10plex		0.885559	-0.225072			TLLESIQHV	O95714			0.559044	-1.05577			YSLGSSFGSG	P05787	TMT10plex		0.167006	0.249758
SHYEEGPGKNLPFSVENKWSLLAK	P15954			0.349566	1.25887			NAYPNTPYI	O94979	TMT10plex		1.15388	-0.300495			TLAEEVVAL	O95714|Q9BVR0			0.31047	-0.33395			SLGSSFGSGAG	P05787	TMT10plex		0.926188	0.934778
FATPFLVVRHQLLKT	P15954			0.0768563	0.429353			DTSTVGVLL	O94979	TMT10plex		0.312458	0.213195			GVYGDVHRV	O95758			1.09877	-0.93565			SESSDVLP	P05787	TMT10plex		1.53835	1.08752
FQAAKIITY	P16066			0.722036	-0.896614			EVAQLQFQL	O94986	TMT10plex		2.10347	0.853623			YADPVNAHY	O95758			0.554821	-0.610125			AVTVNQSL	P05787	TMT10plex		0.585427	0.647531
NAFDGPITI	P16070			1.1075	1.19383			ETASFFKEI	O94988	TMT10plex		1.34553	-0.351855			ISDLIRDSY	O95759			0.630584	-0.589375			VLEVDPNIQ	P05787	TMT10plex		0.386911	0.602839
MTADETRNLQNVDMKIGV	P16070			0.32087	-0.872959			MPSGVFSGL	O94991	TMT10plex;Oxidation (M)		0.244393	-0.33969			SLLPHPIIV	O95759			2.21793	-1.53648			SAYGGLTSP	P05787	TMT10plex		1.0042	0.591635
DETRNLQNVDMKIGV	P16070	Oxidation (M)		1.00882	-2.51736			YASSKLLKI	O95067	TMT10plex		0.367092	-0.183599			VTDISDLIRDSY	O95759			0.780807	-0.681476			LLSPLVLEV	P05787	TMT10plex		0.292828	-0.13485
ETPDQFMTADETRNLQNVDMKIGV	P16070	Oxidation (M)		1.06323	-3.19058			DAVNLQNYV	O95071	TMT10plex		0.429148	0.154377			FLTPPLLSV	O95782			1.09604	-1.94937			ISSSSFSR	P05787	TMT10plex		0.202769	0.248899
ETRNLQNVDMKIGV	P16070	Oxidation (M)		0.315599	-0.976052			FAFFDPVMY	O95071	TMT10plex;Oxidation (M)		0.274473	-0.159905			YTEKQIGYL	O95782			1.8168	-2.88405			GLGGGYGGASGM	P05787	TMT10plex;Oxidation (M)		0.0825507	0.0562971
LQFPVGRVH	P16104|Q99878|Q96KK5|Q9BTM1|Q16777|Q6FI13|Q8IUE6|P20671|P04908|Q93077|Q7L7L0|P0C0S8			0.691841	-0.811395			RAYPAAITI	O95071	TMT10plex		0.395825	-0.100372			STDLQDYTY	O95782			0.1507	-0.280925			ESSDVLPK	P05787	TMT10plex		0.104613	-0.171075
LTAEILELA	P16104|Q99878|Q96KK5|Q9BTM1|Q16777|Q6FI13|Q8IUE6|P20671|P04908|Q93077|Q7L7L0|P0C0S8|O75367			0.149253	-0.254165			EAIANAISV	O95071	TMT10plex		0.082657	-0.0930629			PPPEESQAPQAQTAAAEAP	O95785			1.1744	-1.2332			SLDMDSII	P05787	TMT10plex;Oxidation (M)		0.910715	0.924206
AGLQFPVGR	P16104|Q99878|Q96KK5|Q9BTM1|Q16777|Q6FI13|Q8IUE6|P20671|P04908|Q93077|Q7L7L0|P0C0S8|P0C0S5|Q71UI9			0.03804	-0.0796692			RAYPAAITIL	O95071	TMT10plex		0.270797	-0.0966241			DEFRMPYL	O95793	Oxidation (M)		1.11831	-0.821325			GGLTSPGLSYSLGS	P05787	TMT10plex		0.889353	0.833093
KQHYGFVLY	P16278			0.5448	-0.946992			TVADKIHSV	O95147	TMT10plex		2.32251	0.333536			DEFRMPYLSH	O95793	Oxidation (M)		1.48055	-1.09455			YSLGSSFGSGAGSS	P05787	TMT10plex		1.12684	0.460747
TTFGMVFSL	P16871	Oxidation (M)		1.00046	2.4796			ETVDMFHIL	O95155	TMT10plex;Oxidation (M)		0.118261	-0.0481126			PRVPSEGPKETPSSAN	O95817			1.54731	-3.0832			GYGGASGMGGITAV	P05787	TMT10plex;Oxidation (M)		0.46362	0.366465
SEAGEATTTTTTTLPQAPTEAAAAAPQD	P16989	Acetylation (N-term)		1.29224	2.37978			DVAEFLFFI	O95155	TMT10plex		0.524415	-0.504447			SAATHSPMMQVASGNGDRD	O95817	Acetylation (Protein N-term);Oxidation (M)		1.54142	2.49805			SAYGGLTSPGLS	P05787	TMT10plex		0.00317393	0.00582862
EVADEKLHVTV	P17252			0.313677	0.433653			QQPSFLVPY	O95155	TMT10plex		1.25178	-0.83985			ASSGASGGKIDNSVLVL	O95831			0.999471	-2.88212			GGLTSPGLSYSLG	P05787	TMT10plex		0.387196	0.418865
GKFKEPQAVFY	P17252			0.265453	-0.280294			EVFKQIFI	O95155	TMT10plex		0.00264008	-0.00178909			ASSGASGGKIDNSVLVLIVG	O95831			0.0422643	-0.1515			YAGGLSSAYGGLT	P05787	TMT10plex		0.0546202	0.0625572
GKVWLSVLF	P17302			0.0841611	-0.272187			VILPPLSPY	O95167	TMT10plex		0.84423	-0.485532			NEQISVVSF	O95834			0.0665085	0.301775			GLGGGYGGASG	P05787	TMT10plex		0.762867	0.721742
PPPPPPPPPPPPGLSPRAPAPPPAGAL	P17483			0.388854	1.14158			SVISVVSYL	O95197	TMT10plex		1.24173	-0.621725			LTDIHGNVLQY	O95861			0.74751	-0.8234			GMGGITAV	P05787	TMT10plex;Oxidation (M)		0.0473512	-0.0603466
GKLGLKEFY	P17655			1.13022	0.956044			QSYPTPVTV	O95199	TMT10plex		0.831328	-0.336349			RLDPHTLEV	O95897			0.868676	-1.0098			VLEVDPNIQAV	P05787	TMT10plex		0.0884717	-0.1058
RAIDFSPYL	P17676			0.601636	-1.90585			QVAEIVATL	O95202	TMT10plex		0.631789	-0.216353			YTDVPFHNQY	O95897			2.18884	-1.76653			MGGITAVTVNQSL	P05787	TMT10plex;Oxidation (M)		1.54363	1.57891
YTFFTPNNI	P17844			0.0106845	0.0170264			SAFGLPIVF	O95214	TMT10plex		0.155656	0.43428			SVDWPESSL	O95905			1.11965	-1.01455			GLTSPGLSYSLG	P05787	TMT10plex		0.271101	-0.305632
EVAGLWIKI	P17900			0.0838693	0.160979			EVAGILEPVGLQ	O95229	TMT10plex		0.635878	0.177984			PDPEMEHV	O95983			0.343177	-0.588525			VTVNQSLL	P05787|P13647	TMT10plex		0.349153	0.552322
EVLRVTHEL	P17980			1.11509	-1.25248			EVAGILEPVGLQE	O95229	TMT10plex		0.949085	-0.381145			PDSWDKDVYPE	O96000			0.406851	-0.42215			SEPDGFWEA	P06396	TMT10plex		0.38608	0.36122
IQPPKGVLMY	P17980	Oxidation (M)		0.588493	-0.663798			EVAGILEPVGL	O95229	TMT10plex		0.416685	0.0690722			IVDRPVTLV	O96000			0.0845549	-0.209876			QTDGLGLSY	P06396	TMT10plex		0.0578311	0.0486469
LVSNVIELL	P17980			0.87866	-2.79765			AEVAGILEPVGL	O95229	TMT10plex		0.0636888	0.0463743			IVDRPVTL	O96000			0.537013	-0.7296			LEVVMATY	P06400	TMT10plex;Oxidation (M)		0.129007	-0.0893788
AAASIANIV	P17987			0.336342	0.17891			EVAGILEPVG	O95229	TMT10plex		0.162289	-0.216188			PDSWDKDVY	O96000			0.119454	0.259676			YLDSIPPGQYM	P06493	TMT10plex;Oxidation (M)	+	6.59616	4.15297
TTSVVIIAA	P17987			0.575794	0.718575			GILEPVGL	O95229	TMT10plex		0.182432	-0.109312			ILDNETNFVV	O96005			0.915224	-2.13475			QEVNFQEY	P06703	TMT10plex		1.54367	-0.423056
EVITWVDTI	P18084			0.109102	0.316206			EVAGILEPV	O95229	TMT10plex		0.207516	-0.354812			ALFWEQHDL	O96005			2.50703	-2.47557			IYNEALKG	P06703	TMT10plex		0.767688	-0.953284
ATNIEQIFRSF	P18583	Acetylation (N-term)		0.0133193	0.0342848			DFLQNILA	O95229	TMT10plex		0.427075	0.554762			AAAQEADGARSAVVAAGGGSSGQVTSN	O96005	Acetylation (Protein N-term)		0.713759	-1.67457			PVVSIEDPFD	P06733|P13929|P09104	TMT10plex		0.148384	-0.256761
ATNIEQIFRSFVVSK	P18583	Acetylation (N-term)		0.398355	-0.781496			AGILEPVGL	O95229	TMT10plex		0.0449136	0.0158219			EEIYAPKL	O96020			0.495632	0.657625			FGANAILGV	P06733|P13929|P09104	TMT10plex		0.209471	0.237404
ETAQAIKGMHI	P18621	Oxidation (M)		0.453415	0.267881			LQPAGDVNLP	O95229	TMT10plex		0.586754	0.1661			TSDFSRFTNY	O96020			1.13425	3.40492			EENLFIFGM	P06737	TMT10plex;Oxidation (M)		0.117964	0.113488
IKLPSVTSF	P18858			0.24051	-0.380568			GILEPVGLQ	O95229	TMT10plex		0.240837	-0.195016			HEIGEFPVF	O96028			1.32112	-0.84705			FLGDDVFLREL	P06737	TMT10plex	+	1.99031	1.50727
DPKFEVIEKPQA	P18859			0.15465	0.279148			VHAPPMQLGF	O95235	TMT10plex;Oxidation (M)		2.50391	-0.516214			GIQKELQF	P00338			0.446486	-0.911175			TLQNTMINL	P06737	TMT10plex;Oxidation (M)		0.213344	0.181862
IGVTAVAFNKELD	P18859			0.604225	-1.14011			TAILVPYNV	O95259	TMT10plex		0.194282	0.0684867			TLWGIQKEL	P00338			0.0566376	0.0620999			PEFMLPVHF	P06737	TMT10plex;Oxidation (M)		0.178208	-0.238653
PKFEVIEKPQA	P18859			0.669881	-0.316819			QIVDWPIVY	O95259	TMT10plex		0.632786	0.323026			ATLKDQLIYNLLK	P00338	Acetylation (Protein N-term)		0.968957	-1.63328			QEYFVVAA	P06737|P11216	TMT10plex		1.09346	0.522428
NADMNTFPTFKFEDPKFEVIEKPQA	P18859	Oxidation (M)		0.50483	-2.07872			DVINAFENV	O95259	TMT10plex		1.66382	-0.502938			NLDSARFRY	P00338|P07195			0.379158	-1.12493			NLAENISRV	P06737|P11216	TMT10plex		0.348049	0.220419
EIIDIFKPV	P19021			0.172084	0.169658			ELIQIEHGEV	O95263	TMT10plex		0.785996	-0.72326			MVEEPSMNL	P00395	Oxidation (M)		1.02967	-1.02798			AMLPYDQYL	P06744	TMT10plex;Oxidation (M)		1.16549	-0.629654
LKTGISDVF	P19338			1.62823	-1.05627			EVAGLDMNI	O95271	TMT10plex;Oxidation (M)		0.0714949	0.0711799			MVEEPSMNLEW	P00395	Oxidation (M)	+	4.72791	-5.8969			ATDINGDDY	P06756	TMT10plex		0.89303	0.520647
EVFEKATFIKV	P19338			2.00133	-2.69638			SPISALAPTGKEEGLSTRLLAL	O95292	TMT10plex		1.51289	-1.50809			MVEEPSMNLEWLY	P00395	Oxidation (M)		0.260571	1.42123			KLQEVGQVSV	P06756	TMT10plex	+	2.14479	2.59236
EVFEKATFI	P19338			0.846634	-0.61479			EVYTPKEIFV	O95297	TMT10plex		0.529552	0.119331			ETVWTILP	P00403			3.17077	-2.1738			SLDDLLTNV	P07099	TMT10plex		0.19228	0.114916
EVFEDAAEIRL	P19338			0.720125	-0.726618			EIFEKFHPI	O95298	TMT10plex		0.767106	0.355243			FTATRPGVY	P00403			0.605386	-1.17783			DEHVFEVI	P07099	TMT10plex		0.330037	-0.290777
GKSKGIAYIEF	P19338			1.34964	-1.49271			VKIPPKLAY	O95302	TMT10plex		0.263622	0.112619			EMGPVFTL	P00403	Oxidation (M)	+	3.10443	-6.6704			LLIENVASL	P07203	TMT10plex		0.949696	-0.441823
AKWNPTAGVAF	P19387			0.398213	-0.335011			FTHSQFIVV	O95347	TMT10plex		0.600205	-0.872901			FLEPGDLRLL	P00403			3.55224	-1.8298			LLIENVAS	P07203	TMT10plex		0.0856458	0.105617
KKFLPGMAIGY	P19623	Oxidation (M)		0.330299	-0.368649			YTIIPLNKI	O95347	TMT10plex		0.449022	-0.267832			YTDYGGLIF	P00403			2.41467	-1.84218			ATEESDLAQQY	P07237	TMT10plex		0.0877561	-0.126129
RQPKHLLAF	P20042			1.33292	-0.918699			EIFGAGTYVGL	O95361|Q309B1	TMT10plex		0.221404	0.0910521			METVWTILP	P00403			0.887678	-1.52415			SEVAVIGF	P07237	TMT10plex		0.273633	0.144308
ETIMNQEKLAKLQ	P20290	Oxidation (M)		0.327155	-0.484259			EIFGAGTYV	O95361|Q309B1	TMT10plex		1.70205	0.487636			KIFEMGPVF	P00403	Oxidation (M)		0.351019	-1.47113			NEVEAVKV	P07237	TMT10plex		0.360956	0.203586
ETIMNQEKL	P20290	Oxidation (M)		0.0124253	-0.0280786			STVHLIQLL	O95361|Q309B1	TMT10plex		0.416419	0.297716			KIFEMGPVFT	P00403	Oxidation (M)		1.48732	-3.38005			YLSQDTVSV	P07339	TMT10plex		1.20909	0.998074
STVGIDFKV	P20337|O95716|P20336|Q96E17			0.6511	-0.829692			EIFGAGTYVG	O95361|Q309B1	TMT10plex		1.08312	0.630693			YTDYGGLIFN	P00403		+	2.46674	-7.67077			DEVTIVNIL	P07355	TMT10plex		1.08498	-1.14282
EVVEFAKHI	P20393			0.484881	0.528763			HVLEFYEEI	O95373	TMT10plex		0.744496	-0.150354			QEMETVWTILP	P00403	Oxidation (M)		0.376404	0.649725			ALSGHLETV	P07355|A6NMY6	TMT10plex		0.0819408	-0.0787113
ELRPTLNELGISTPEELGLDKV	P20674			0.0247345	0.0860806			EVTPIAVEM	O95373	TMT10plex;Oxidation (M)		0.845797	-0.205985			YGGLIFNSY	P00403			1.44545	-2.42477			DEVTIVNI	P07355|A6NMY6	TMT10plex	+	0.975968	-2.51732
ISTPEELGLDKV	P20674			0.00227141	0.00664186			FISPTTAAQTL	O95373	TMT10plex		0.193569	0.11618			KIFEMGPVFTL	P00403			1.14048	-2.0731			AEGNEFWSA	P07384	TMT10plex		1.2968	1.2357
RKGINTLVTY	P20674			0.0500856	0.0850432			NTIDTLLSV	O95373	TMT10plex		0.241969	0.102876			YTDYGGLIFNSY	P00403			0.396045	-0.522675			ALVGFCDEV	P07602	TMT10plex		1.35767	0.976595
RLQLLMSRLALPQPPPDPPAPPLAPP	P20809	Acetylation (N-term);Oxidation (M)		0.0429538	-0.10656			FAVGVQQVL	O95373	TMT10plex		0.0760315	0.301604			ATKAVCVLKG	P00441	Acetylation (Protein N-term)	+	3.23516	-3.56688			ILLEEVSPEL	P07602	TMT10plex		0.185776	0.35993
AKYPIKQSL	P21283			0.422315	-0.415461			FSMTNNVL	O95382	TMT10plex;Oxidation (M)		0.775406	0.499877			ATKAVCVLKGD	P00441	Acetylation (Protein N-term)		0.282422	-1.69827			LLEEVSPEL	P07602	TMT10plex		2.56464	1.02754
SAADIPINI	P21333			0.236796	-0.144838			AKPNGLILQY	O95394	TMT10plex		0.135844	-0.0371845			ATKAVCVLKGDGPVQGIINFEQKES	P00441	Acetylation (Protein N-term)		0.176544	-1.4773			SEIAIQMM	P07602	TMT10plex;Oxidation (M)	+	3.61986	1.84195
LVVKWGDEHIPGSPYRVVVP	P21333			0.211322	-0.657269			RKLDPPGGQFY	O95400	TMT10plex		0.435521	0.062227			DEYLIPQQGFF	P00533			0.658717	-0.849626			ALVVQVAEA	P07686	TMT10plex		0.00282208	0.00253654
GKGKLDVQF	P21333			1.28142	-1.82019			NVKDFFHHA	O95427	TMT10plex		0.790951	-0.296811			DEYLIPQQGF	P00533			1.57502	-1.60667			SLLQDGEFSM	P07737	TMT10plex;Oxidation (M)		1.61092	-0.863571
ELARVLVTL	P21359			0.0496453	0.0799448			RKFDEVVSL	O95427	TMT10plex		0.253782	0.272385			AEYLRVAPQSSEFIGA	P00533		+	3.69288	-4.76357			LLQDGEFSMDL	P07737	TMT10plex;Oxidation (M)		0.284871	0.327336
SASGVLFSL	P21359			0.89262	-1.14883			KAKPAPSK	O95433	TMT10plex		2.57923	-1.67006			NEMIIGGGMAF	P00558	Oxidation (M)		0.328463	1.57747			FTDVNSILRY	P07814	TMT10plex		0.798776	-0.583879
AGGHKLGLGLEFQA	P21796			1.92669	-3.16258			GVIDPVPEV	O95470	TMT10plex		0.8208	-0.347359			LEGKVLPGVDALSNI	P00558			2.58906	-2.1073			RVPPPPPIA	P07910|B2RXH8|P0DMR1|B7ZW38|O60812	TMT10plex		0.677242	0.535453
AVPPTYADLGKSARDVFTKGYGFG	P21796	Acetylation (N-term)		0.430139	1.38186			FTADVRSVL	O95476	TMT10plex		1.91149	0.30411			TILEIAVAL	P00846			0.419356	0.95065			SLLENLEKI	P07910|B2RXH8|P0DMR1|B7ZW38|O60812	TMT10plex	+	1.53685	2.0974
VIYVPLTDKEKQWSRW	P22061			0.368136	-1.213			FLLHIQQQV	O95486	TMT10plex		0.344773	0.26543			ALYEDRYLLGT	P00966			0.481645	-0.756725			GDPEEEEEEEE	P07919|A0A096LP55	TMT10plex		0.723764	0.917942
VIYVPLTDKEKQWSRWK	P22061			0.0101029	-0.042376			ATAPLISGV	O95487	TMT10plex		0.437806	-0.230606			AFHKAFLEVNEEGSEAAAS	P01008			0.482934	-1.21402			GDPEEEEEE	P07919|A0A096LP55	TMT10plex		0.445981	-0.550184
KKIGGIFAF	P22307			0.95382	-0.986269			YLSNVDVYL	O95544	TMT10plex		0.614431	-0.560552			FHKAFLEVNEEGSEAAAS	P01008			0.74171	-1.3158			GDPEEEEEEE	P07919|A0A096LP55	TMT10plex		0.153474	0.142377
ANLERTFIAIKPDGVQRGLVG	P22392	Acetylation (N-term)		0.1491	-0.552659			EVIPPYYSYL	O95551	TMT10plex		1.56727	-0.481199			FHKAFLEVNEEGSEAAA	P01008			0.497918	-0.647825			GDPEEEEEEEEELVD	P07919|A0A096LP55	TMT10plex		1.13641	-0.791656
HTINGHNAEV	P22626			1.14956	-0.67144			YQADIERMY	O95573	TMT10plex;Oxidation (M)		0.918536	-0.19714			VSLTACKV	P01891			0.0232097	-0.0450244			GLEDEQKML	P07919|A0A096LP55	TMT10plex;Oxidation (M)	+	3.32533	4.37921
QQVPVPHVY	P22670			0.0359869	0.104454			GKPPTWSEF	O95573	TMT10plex		1.75175	-0.568862			SAQGSDVSLTACKV	P01891			0.210421	0.382625			EEEEEEELVD	P07919|A0A096LP55	TMT10plex		0.614297	0.373574
AQHFTHQFF	P23219			0.102056	0.264539			GHIELPLTVY	O95602	TMT10plex		2.09913	-0.57159			KAHDGGRY	P02452			0.335113	0.458125			YQDPVTLQL	P07942	TMT10plex		0.295578	-0.364563
SYDIAQDAPDGLAVLAAFVEVK	P23280			0.227009	-0.462815			FQFLPHAY	O95602	TMT10plex		0.145227	-0.112032			KELEKTYSA	P02545			0.155465	0.176675			IENVVTTF	P07942	TMT10plex		0.140348	0.117039
MKVLLAAAL	P23284			0.374233	-1.01694			QKIDVQESF	O95602	TMT10plex		0.354528	-0.0878248			LDMEIHAY	P02545	Oxidation (M)		0.0583694	0.164225			DDYAGFVF	P07996|P35442	TMT10plex		0.439552	-0.302243
YKLLGGLAV	P23396			0.339623	0.25323			ESYGNPLRV	O95619	TMT10plex		0.0914057	-0.0301285			RLAVYIDRV	P02545			0.959895	-0.588025			GSGQIQIIPGAN	P08047	TMT10plex		0.736916	-0.693928
GVVDIFQTV	P23468|Q13332			0.164197	0.170967			VTIVKPIVY	O95619	TMT10plex		0.434861	-0.198554			QGVVTTLENV	P02751			0.0442313	-0.0566754			GIGSLTSV	P08218	TMT10plex		0.52575	-0.297915
GKTISLTDF	P23588			1.87107	-4.63493			STSAIIDYL	O95620	TMT10plex		0.106309	0.162471			KLVTDLTKV	P02768			0.498912	0.680175			YIFEEPFTI	P08237	TMT10plex		0.336082	-0.354042
EVSRVLLLL	P23610			0.606891	-1.74732			EATGVSWITV	O95620	TMT10plex		1.12111	0.473654			KVPQVSTPTLVEVSR	P02768			0.220716	0.20295			TTDFIFNLY	P08237	TMT10plex		0.109271	-0.12496
NKIIDINYY	P23921			0.933104	-0.959045			ETPGFSVSI	O95620	TMT10plex		0.134855	0.110235			VPQVSTPTLVEVSR	P02768			0.19108	0.153125			AAVPDEIPPLEG	P08238	TMT10plex		0.324766	-0.216555
EVWGEEFEKL	P23921			1.37962	-2.36298			VVIGADTIVTV	O95671	TMT10plex		0.014248	-0.0112813			QEHLWLLLP	P03886			0.267665	0.445374			AEEPNAAVP	P08238	TMT10plex		0.00453694	-0.00253463
KQIFETIYY	P23921			0.886148	-0.536862			SSAGVLSTV	O95714	TMT10plex		1.28656	-0.194601			TIFAGTLITA	P03891			0.668367	1.66578			AEIAQLMSL	P08238	TMT10plex;Oxidation (M)		0.475479	0.229264
ALWKQFQSF	P24001			0.441413	-1.2343			STINLLQTL	O95714|Q9BVR0	TMT10plex		0.646928	-0.314763			TLMTLNTHSLLA	P03901	Oxidation (M)		0.343309	-0.6846			AAVPDEIPPLE	P08238	TMT10plex		0.304191	0.256184
VATQVGIEWNLSPVGRVTPKEWRNQ	P24311			0.0380623	0.195062			LLLIGNSSVGK	O95716	TMT10plex		1.43813	-0.517691			LLANIVPIA	P03901			1.40511	-1.39388			EDQTEYLEER	P08238|Q58FF7	TMT10plex		0.931707	1.24961
SHQKRTPDFHDKYGNAVLASGATF	P24311			0.016526	-0.0872526			EVIGSGATAVV	O95747|Q9UEW8	TMT10plex		1.61769	-0.424326			LLANIVPIAMLV	P03901	Oxidation (M)		0.534472	-0.870225			EEVETFAF	P08238|Q58FF7	TMT10plex		0.206524	0.104165
IEWNLSPVGRVTPKEWRNQ	P24311			0.0842012	0.482557			EIAGIPYSL	O95755	TMT10plex		0.425608	-0.339649			FTATELIM	P03905	Oxidation (M)	+	4.08808	-4.55765			LSSGFSLED	P08238|Q58FF7	TMT10plex		0.577105	-0.648899
RAYPDANLL	P24385			0.985739	1.33275			AAFGAPGII	O95758	TMT10plex		1.01811	-0.716111			FTATELIMFY	P03905	Oxidation (M)		0.510493	2.44167			ALLSSGFSL	P08238|Q58FF7	TMT10plex		0.998441	-0.863862
ETIPLTAEKL	P24385			1.33842	0.769057			GVYGDVHRV	O95758	TMT10plex		0.0648524	0.0412686			PNINQFFKY	P03915			0.755057	-1.78953			AVPDEIPPLE	P08238|Q58FF7	TMT10plex		0.0807088	0.0808892
EVFPLAMNYL	P24385|P30281|P30279			0.160929	0.321257			FAADIPRIL	O95782	TMT10plex		1.87582	-0.253776			NSDPNINQFFKY	P03915			1.73075	-1.27312			ALQESLVQI	P08240	TMT10plex		0.362278	-0.282283
SQYPNQPTRF	P24468			0.553447	-0.283441			ESSEISNITL	O95789	TMT10plex		0.128295	-0.0791454			KEYDGVVVV	P03923			0.417842	0.80955			DEVIFSLETY	P08243	TMT10plex	+	1.54032	-1.80054
SVIEQLFFV	P24468|P10589			0.843906	-1.64245			EISNITLLL	O95789	TMT10plex		0.463351	0.408639			SGVEVLVSV	P03923			0.019405	0.0577743			ALLVPLVYT	P08574	TMT10plex		0.0830025	-0.116958
VQSMDVAAFNKI	P24534	Oxidation (M)		0.137808	0.478033			DTTPVITSV	O95789	TMT10plex		0.246268	0.0950825			NTNYHLPPSPKP	P03928			0.204617	-0.8044			MALLVPLVY	P08574	TMT10plex;Oxidation (M)		0.100144	0.0806246
GFGDLKSPAGLQVLNDYLADKSY	P24534			0.324694	-1.06465			EISQVFEIA	O95793	TMT10plex		1.31195	0.52416			SLHSLPPQS	P03928			0.648931	-1.77362			ALLVPLVY	P08574	TMT10plex		0.132585	0.226105
YVQSMDVAAFNKI	P24534	Oxidation (M)		0.310034	1.06156			AQSDFISAF	O95801	TMT10plex		0.208397	-0.224006			LNTNYHLPPSPKPMK	P03928	Oxidation (M)		1.57271	3.16707			LILDVPPG	P08575	TMT10plex		0.403012	-0.780683
PVPPLPEYGGKVRYGLIPEEF	P24539			0.753921	-2.97474			DIVYPGIAV	O95807	TMT10plex		0.866918	-0.731414			VWPTMITPML	P03928	Oxidation (M)		1.7086	2.21887			YVDPVITSI	P08581	TMT10plex		0.359957	-0.389714
PVPPLPEYGGKVRYG	P24539			0.0462691	0.150337			TIASIAAGV	O95807	TMT10plex		0.879706	0.274916			MPQLNTTVWPTMITP	P03928	Oxidation (M)		0.642846	0.749875			ALNPELVQA	P08581	TMT10plex		0.776929	0.395319
AKPVFHVGF	P24928			0.186643	-0.174715			HACGVIATI	O95807	TMT10plex		0.975482	-0.538668			VWPTMITP	P03928	Oxidation (M)		1.60611	2.78888			LLDFGSLSN	P08708	TMT10plex		0.707237	0.541478
NISQVIAVV	P24928			0.0555835	0.0629387			FLNDEVWNL	O95825	TMT10plex		0.051033	-0.0907567			FLITQLKM	P03928	Oxidation (M)	+	2.15169	-3.22905			VTQPTVGMN	P08708	TMT10plex;Oxidation (M)		0.618094	-0.360325
GKVPQPAIL	P24928			0.277227	-0.269001			IVGLSTVGAGAYA	O95831	TMT10plex		0.537312	0.32424			LNTTVWPTMITP	P03928	Oxidation (M)		1.4679	1.51872			LLDFGSLSNLQ	P08708	TMT10plex		0.262787	0.301264
FSAEDIAKI	P25205			1.39005	-1.88618			IVGLSTVGAGA	O95831	TMT10plex		0.220362	0.150643			LITQLKML	P03928	Oxidation (M)		1.70696	-2.4714			ALDQEIIEV	P08708	TMT10plex		1.08384	0.7412
GTSFSYTFHGD	P25685			0.345154	-0.628886			SGASGGKIDNSVLVL	O95831	TMT10plex		0.537365	-0.691213			FLITQLKML	P03928	Oxidation (M)		1.36661	-3.69907			DQEIIEVD	P08708	TMT10plex		0.303098	-0.481927
GKISEQSDAKLKEIVTNFLAGFEA	P25705			0.562728	-1.09528			ASSGASGGKIDNSVLVL	O95831	TMT10plex		0.0508524	0.0660098			LNTNYHLPPSPKPM	P03928	Oxidation (M)	+	2.43876	3.76083			LEQEIATY	P08727	TMT10plex		0.00130835	0.000868559
GKLVQIEY	P25787			0.117889	0.114001			IVGLSTVGA	O95831	TMT10plex		0.136242	-0.145376			MLNTNYHLPPSPKPM	P03928	Oxidation (M)	+	3.69546	4.51143			GVLTASDGLLAGN	P08727	TMT10plex		0.706499	-0.259393
EVAKIIYIV	P25788			0.0825922	0.125767			GASGGKIDNSVLVL	O95831	TMT10plex		0.626457	-0.580008			LNTNYHLPPSPKP	P03928			3.39484	1.8194			IELQSQLSM	P08727	TMT10plex;Oxidation (M)		0.0676209	0.0935407
YMIDPSGVSY	P25788	Oxidation (M)		0.373592	-1.16233			RQAPIPAEL	O95833	TMT10plex		0.982025	-0.370458			MLNTNYHLPPSPKP	P03928	Oxidation (M)		1.90139	2.86073			ALISGIEAQL	P08727	TMT10plex		0.0663113	0.187701
GKRPFGVSL	P25789			0.122511	-0.1404			AAIEFISKM	O95835	TMT10plex;Oxidation (M)		0.199589	0.144408			MPQLNTTVWPTMITPML	P03928	Oxidation (M)		1.05316	-3.08195			TLQGLEIEL	P08727	TMT10plex		0.63655	0.761671
EVFFSEKIYKL	P25789			0.879477	-1.03608			EASDLIIKL	O95835	TMT10plex		1.80627	0.788131			LSSDIIILT	P04035			1.21242	-3.79515			GVSVSSARF	P08727	TMT10plex		0.0964176	-0.19259
GQYLDDPDLKY	P26358			0.378727	-0.628692			RAFHPDLEF	O95864	TMT10plex		0.470034	-0.157237			ILGPTFTL	P04035			0.415042	-1.081			AETEARFGA	P08727	TMT10plex		0.441649	0.163706
GQIPATALL	P26368			1.23374	-1.57548			AASGLPLMV	O95881	TMT10plex;Oxidation (M)		0.535403	-0.913752			AEIIQLVNA	P04035			0.0209442	0.0872498			VRFGPGVAF	P08727	TMT10plex		0.15967	0.380699
RVAGIHKKV	P26373			0.162265	-0.0881658			YTAEIKQNLERGTAV	O95926	TMT10plex		1.4312	-0.639361			KMISMDIEQV	P04035	Oxidation (M)		1.34157	-1.44937			VMTPELAGV	P08754	TMT10plex;Oxidation (M)		0.950308	-1.18832
RDNEVDFQEYCVF	P26447			1.05865	-1.61261			TPLQPLPPISTV	O95948|Q9UBC0	TMT10plex		0.621556	-0.370072			FLDKELTGL	P04035			1.23485	-2.3019			ALSDYDLVL	P08754|P63096	TMT10plex		0.417282	-0.27475
SVFGFSFKL	P26639			0.738428	-2.09236			VKFDAVSGDYY	O96005	TMT10plex		0.479992	-0.136571			SREGRPIWQL	P04035			1.75838	-1.5153			NLDFQMEQY	P08865	TMT10plex;Oxidation (M)		0.849711	0.601552
ISFPDPKML	P26639	Oxidation (M)		0.773267	-1.7792			AGIFPRLSF	O96005	TMT10plex		0.1404	0.0796113			LSEPSSLQY	P04035			1.29773	-1.07128			EEFQGEWTAP	P08865	TMT10plex		0.831788	1.73598
TVIAKVNNV	P26639			0.875625	-0.530053			ELFPIQMEGV	O96008	TMT10plex;Oxidation (M)		0.018707	-0.00319839			PYQYPALTPEQKKELSD	P04075			0.0909465	0.3126			NTDSPLRY	P08865	TMT10plex		0.921973	0.348069
ALIEFIRSEY	P26639			0.244089	-0.144942			ELFPIQME	O96008	TMT10plex;Oxidation (M)		0.0207899	-0.0114594			ALSDHHIYL	P04075			0.00631063	0.00475073			AVFPFQPGSV	P09382	TMT10plex		0.347282	-0.395705
IQIKDAIGRY	P26639			0.710529	-0.635128			ASSPPAGPPPPPAPAL	O96008	TMT10plex		0.664501	0.487605			ALTGHLEEV	P04083			0.326587	-0.304975			TVAVGLYAM	P09601	TMT10plex;Oxidation (M)		0.139804	-0.242329
LSAPPHFHF	P26641			0.875531	0.891119			ELFPIQMEG	O96008	TMT10plex;Oxidation (M)		0.147529	-0.175632			EIDMNDIKAFY	P04083	Oxidation (M)		0.137012	-0.487675			DEEQVFHFY	P09884	TMT10plex		1.59153	-0.627789
FSWEGAFQHV	P26641			0.547196	-0.336735			VATPHARIIEL	O96018	TMT10plex		0.159152	0.0941367			ALTGHLEEVVLALLK	P04083			0.0043065	0.00792527			YSESSQLLYL	P09884	TMT10plex		0.0899662	-0.0515089
KAKDPFAHL	P26641			0.441379	0.462834			ETFIQIAQL	O96020	TMT10plex		0.74661	0.254984			AMVSEFLKQAW	P04083	Acetylation (Protein N-term);Oxidation (M)		0.680336	-2.79335			GETFSHVF	P09884	TMT10plex		0.0669153	-0.089107
FAHLPKSTF	P26641			0.802445	0.467081			ETISVPQEI	O96033	TMT10plex		0.729072	-0.260139			FIENEEQEYVQTVK	P04083			0.0118383	0.0503254			YSESSQLLY	P09884	TMT10plex		0.213008	0.242838
RKFPAGKVPAF	P26641			0.157776	0.100536			ETISVPQEIKA	O96033	TMT10plex		1.74683	-0.554447			FLKQAWFIENEEQEYVQTVK	P04083			0.325055	0.950725			NEFLAQTL	P09960	TMT10plex		0.477243	0.312947
AQVVQWVSF	P26641			0.0683903	-0.207754			FIDLPTPSN	P00156	TMT10plex		0.17214	0.225034			VLFSSPPVILL	P04156			1.50288	-0.945425			LTDIDPDVAY	P09960	TMT10plex		1.51659	1.17404
KEYERAIIF	P27105			0.501951	-0.529891			FLYSETWNI	P00156	TMT10plex		0.241752	-0.370745			AESVVKLTA	P04183			0.066863	0.332			EELDSLIKA	P0C0S5|Q71UI9	TMT10plex		0.399089	0.32748
AKGPGLFF	P27105|Q9NP85			0.322905	-0.252219			GQVASVLYF	P00156	TMT10plex		0.773906	-0.693672			YEDIAQKS	P04264			0.437633	1.1843			DDLLINTY	P0DMN0|P0DMM9	TMT10plex		0.300218	0.454716
FSNKITPIQSKEAY	P27144			0.563698	-1.30177			SADTLWGIQK	P00338	TMT10plex		0.157163	0.089726			NVEIDPEIQ	P04264			0.491287	1.47562			SGSGPTIEEVD	P0DMV8|P0DMV9	TMT10plex		0.155631	-0.112426
NKIWPYVY	P27144			0.620271	-1.83512			LIVSNPVDIL	P00338	TMT10plex		0.0459525	0.0759788			GKVKVGVNG	P04406			0.0244978	-0.06635			GSGSGPTIEEVD	P0DMV8|P0DMV9	TMT10plex		0.0741382	-0.0681856
KKLQLIKDY	P27348			0.658226	-0.981821			FIIPNVVK	P00338	TMT10plex		0.582066	-0.502288			GLMTTVHAI	P04406	Oxidation (M)		0.234548	-0.389			TIDDGIFEV	P0DMV8|P0DMV9|P34931	TMT10plex		1.89681	-0.790835
SKKWGFTKF	P27635|Q96L21			0.116557	-0.120369			SVADLAESI	P00338	TMT10plex		0.3465	0.325518			VIPELNGK	P04406			0.052701	0.0395246			LTIDDGIFEV	P0DMV8|P0DMV9|P34931	TMT10plex		0.071277	-0.0801294
WQVKSGTIFDNF	P27797			0.0542208	-0.268421			DQLIYNLLK	P00338	TMT10plex		0.0783973	-0.0772297			KVDIVAIND	P04406			0.480024	-0.744851			LLDVAPLSL	P0DMV8|P0DMV9|P34931|P17066	TMT10plex		0.661388	-0.592017
REAQTLDSQIQETSI	P27816			0.399949	-0.924774			VHPVSTMIK	P00338	TMT10plex;Oxidation (M)		0.314406	-0.183895			GKVKVGVNGFG	P04406			0.742183	-1.72125			TIDFPEFL	P0DP24|P0DP23|P0DP25	TMT10plex	+	3.97293	-2.68254
GSYGSLARF	P28070			0.844298	-0.816661			LVIITAGAR	P00338|Q9BYZ2|Q6ZMR3	TMT10plex		0.242945	-0.240311			ALNDHFVKL	P04406			0.0881032	-0.18475			EEFVQMMTA	P0DP24|P0DP23|P0DP25	TMT10plex;Oxidation (M)		0.606747	0.686234
SKLLANMVY	P28074	Oxidation (M)		0.719468	1.20562			NPVDILTYV	P00338|Q9BYZ2|Q6ZMR3|P07195	TMT10plex		0.695622	0.193109			FIDLNYMVY	P04406	Oxidation (M)		0.663586	1.15585			VLMGLPLAQA	P0DP58	TMT10plex;Oxidation (M)		0.414428	-0.501368
IQWENNGQVF	P28300			1.81272	-1.92587			NAIEKVFKV	P00367|P49448	TMT10plex		0.919787	0.270972			GALQNIIPASTGAAK	P04406			0.191781	0.164175			NLLGVPLVGA	P10253	TMT10plex		0.648044	0.723291
EVFPTAGAGTDL	P28331			0.697728	-1.23899			ALASLMTYK	P00367|P49448	TMT10plex;Oxidation (M)		1.47499	-0.50024			GKVKVGVNGFGRIG	P04406			0.334015	-0.919575			SEEPFGVIV	P10253	TMT10plex		0.043785	0.0454485
RKNPPKVLF	P28331			0.609704	-0.437171			MQIGDTIEF	P00387	TMT10plex;Oxidation (M)		0.197521	0.0493612			WYDNEFGYSNRVVDLMAHMASKE	P04406	Oxidation (M)		0.732725	-1.84958			SEGQWVTLP	P10253	TMT10plex		0.582673	0.282726
GKVGGLLAF	P28340			0.428657	-0.339961			TYSTSFTPMYHAVTK	P00390	TMT10plex;Oxidation (M)		0.566264	0.145981			ISWYDNEFGYSNRVVDL	P04406			0.981652	-2.3718			LVPQQLAH	P10606	TMT10plex		0.0795286	-0.0943432
RIMDPDVITGY	P28340	Oxidation (M)		1.76698	-1.79174			YTAPHILIA	P00390	TMT10plex		0.68369	0.329399			VDIVAINDPFIDLNYMVYMFQYDSTHGK	P04406			0.497806	-1.31997			ASGGGVPTD	P10606	TMT10plex		0.0186356	0.028017
KQTELFAHF	P28370|O60264			0.558627	-0.480809			ALLTPVAIAAGR	P00390	TMT10plex		0.384384	0.0901277			VIHDNFGIVEGLMTTVHAITATQK	P04406	Oxidation (M)		0.694696	2.04818			DEVFMAFA	P10620	TMT10plex;Oxidation (M)		0.11282	-0.0722158
TVFNFPVSI	P28562			1.21337	-2.91101			HTFEEPVYM	P00395	TMT10plex;Oxidation (M)		0.219846	-0.050009			GIVEGLMTTV	P04406|O14556	Oxidation (M)		1.45728	3.08545			SPQLATLADEVSA	P10636	TMT10plex		1.08729	0.939573
RTFPWIIEV	P28749			0.575293	-0.477617			EVNDPSLTI	P00403	TMT10plex		1.70507	-0.460052			VLFPGYTHL	P04424			0.108759	-0.25585			SENEEFVEV	P10644	TMT10plex		0.560873	-0.213362
KKIEFGVVY	P29218			0.178445	-0.226644			EVPLLNTSV	P00414	TMT10plex		0.644835	0.843796			TLSGLLWEL	P04424			0.176437	-0.3483			YTEEDAASY	P10644	TMT10plex		0.193373	-0.103059
FAIPFAITI	P29275			0.883225	0.756343			ITSEVFFFA	P00414	TMT10plex		0.181843	0.186419			ATDLAYYLV	P04424			0.415583	0.930425			NLAPAPLNA	P10646	TMT10plex		0.0451878	-0.0423851
SMGPVRVAF	P29279			0.27287	-0.844185			LVFGFLNGR	P00491	TMT10plex		0.128816	0.0605731			GSHSMRYFFTSVSR	P04439|P30455|P30443	Oxidation (M)		0.0117322	-0.0630748			SEHGLVVIAP	P10768	TMT10plex		0.843957	0.982414
RKYPENDLF	P29375			0.518999	-0.568441			DHINLPGFSGQNPLR	P00491	TMT10plex		0.356456	0.360783			GSHSMRYFF	P04439|P30455|P30443	Oxidation (M)		1.68698	-1.94165			EELPQLINA	P10768	TMT10plex		0.513819	-0.237988
AIAQAVRGLITKA	P29401			1.19512	-1.2545			MVAGPSFETV	P00491	TMT10plex;Oxidation (M)		0.0190467	0.00960398			GSHSMRYFFT	P04439|P30455|P30443			0.609803	-2.54833			LLPDNFIAA	P10768	TMT10plex		0.0112638	0.0328889
HAAPILYAV	P29401			0.624781	-1.0486			FVTVQTISGTGALR	P00505	TMT10plex		1.86717	0.602648			GSHSMRYFFTSVSRPG	P04439|P30455|P30443			1.0008	-1.9415			SEHGLVVIA	P10768	TMT10plex		0.41707	0.298482
GKYFDKASY	P29401			0.777822	-0.723732			TQLVSNLKK	P00505	TMT10plex		2.93358	0.475499			DVSLTACKV	P04439|P30455|P30443|P13746|P16188			0.10381	0.299675			LLDAAGVASL	P10809	TMT10plex		0.967608	-1.00539
HASDRIIAL	P29401			1.16019	-1.06951			IGASFLQR	P00505	TMT10plex		1.17033	0.380667			SDVSLTACKV	P04439|P30455|P30443|P13746|P16188			0.0182754	0.0397248			LQGVDLLAD	P10809	TMT10plex		0.897074	-0.606457
MFGIDRDAIAQAVRGLITKA	P29401	Oxidation (M)		0.0988027	-0.616921			AHSSMVGVNLPQK	P00558	TMT10plex;Oxidation (M)		0.751222	-0.500694			VMAPRTLLL	P04439|P30455|P30443|P13746|P16188	Oxidation (M)		0.613153	-0.934751			LDAAGVASL	P10809	TMT10plex		1.49288	-0.738927
IDRDAIAQAVRGLITKA	P29401			0.398319	-1.00104			GPVGVFEWEAFARGTK	P00558	TMT10plex		1.11763	-1.53856			RKGGSYTQAASSDSAQGSDVSLTACKV	P04439|P30455|P30443|P13746|P16188			0.0218841	0.0730996			VVVTEIPKE	P10809	TMT10plex		0.671199	-0.349356
RSFPSVREL	P29597			1.20335	-1.67107			LGDVYVNDAFGTAHR	P00558|P07205	TMT10plex		0.995101	-0.325012			GSYTQAASSDSAQGSDVSLTACKV	P04439|P30455|P30443|P13746|P16188			0.738781	-1.44845			MLQGVDLLA	P10809	TMT10plex;Oxidation (M)		0.819043	1.05598
ATNFLAHEKIWFDKFKYDDAERRF	P29692	Acetylation (N-term)	+	3.85826	-3.52226			TILGLPAAVL	P00846	TMT10plex		0.0808624	-0.175266			SSDSAQGSDVSLTACKV	P04439|P30455|P30443|P13746|P16188			0.0207327	0.0751998			EIIEGMKF	P10809	TMT10plex;Oxidation (M)		1.41374	-1.03109
KKLFPKGVF	P30041			1.08027	-1.28052			QHGIPIPVTPK	P00966	TMT10plex		2.36785	-0.751398			SDSAQGSDVSLTACKV	P04439|P30455|P30443|P13746|P16188			0.0318354	0.0934999			GGMGGGMF	P10809	TMT10plex;Oxidation (M)		1.97879	0.883237
GKIGTVMTF	P30046	Oxidation (M)		0.388178	-0.356042			YVSHGATGK	P00966	TMT10plex		0.318233	-0.379583			ASSDSAQGSDVSLTACKV	P04439|P30455|P30443|P13746|P16188			0.135683	0.430425			TIDNGVFEV	P11021	TMT10plex		1.15479	-0.555232
GRHPHDIIDDINSGAVECPAS	P30050			0.654471	2.12115			NQAPPGLYTK	P00966	TMT10plex		1.67703	-0.99847			SYTQAASSDSAQGSDVSLTACKV	P04439|P30455|P30443|P13746|P16188			0.041678	-0.19825			KLSLVAAML	P11021	TMT10plex;Oxidation (M)		0.043397	0.0352225
GKADVSFVLF	P30085			0.590399	-0.723366			GQVYILGR	P00966	TMT10plex	+	3.788	-1.40303			VETRPAGDGTFQKWAA	P04439|P30455|P30443|P13746|P16188|P13747			0.927506	-1.26985			NELESYAY	P11021	TMT10plex		0.252094	-0.249471
ALFPGVALL	P30101			0.423558	-0.623008			KQVEIAQR	P00966	TMT10plex		1.79667	-1.24424			NEDLRSWTA	P04439|P30455|P30443|P13746|P16188|P13747			0.236509	-0.283451			GASSGPTIEEVD	P11142	TMT10plex		0.216984	-0.292705
VKAELRQYF	P30153			0.338838	-0.43926			KATAYILSV	P01106	TMT10plex		1.09889	0.314358			AASSDSAQGSDVSLTA	P04439|P30455|P30443|P13746|P16188|P30464|P30484			0.0187786	-0.0271997			ASSGPTIEEVD	P11142	TMT10plex		0.194489	-0.179231
YAYRDAVFL	P30260			0.563006	-1.23376			LVVVGAGGVGK	P01116|P01111|P01112	TMT10plex		1.03851	-0.240041			GSDVSLTA	P04439|P30455|P30443|P13746|P16188|P30464|P30484			0.269965	-0.65635			SSGPTIEEVD	P11142	TMT10plex		1.05033	0.632236
ETTPLTIEKL	P30281			2.13992	-1.6908			FIIQGLRSV	P01906	TMT10plex		0.0753348	-0.0874252			SDSAQGSDVSLTA	P04439|P30455|P30443|P13746|P16188|P30464|P30484			0.0184892	-0.0507503			AEAYLGKTVT	P11142	TMT10plex	+	1.7041	1.86839
FAMYPPSMI	P30281|P30279	Oxidation (M)		0.322801	0.814489			DDGPSGAEGPP	P02458	TMT10plex		0.580551	0.389336			SSDSAQGSDVSLTA	P04439|P30455|P30443|P13746|P16188|P30464|P30484			0.201911	-0.542525			SGPTIEEVD	P11142|P0DMV8|P0DMV9	TMT10plex		0.950161	0.456597
ISAPLVKTL	P30305			0.445744	-0.336849			EVVSREVSGIKA	P02545	TMT10plex		0.270239	0.0613167			SAQGSDVSLTA	P04439|P30455|P30443|P13746|P16188|P30464|P30484			0.113377	-0.17935			LESYAFNM	P11142|P0DMV8|P0DMV9|P34931	TMT10plex;Oxidation (M)		0.765517	-0.685882
GKFQGLIEKF	P30307			1.16916	-0.907631			SSFSQHAR	P02545	TMT10plex		0.943223	-0.610504			TELVETRPAGD	P04439|P30455|P30443|P13746|P16188|P30464|P30484|P13747			0.130865	-0.2224			TIEDGIFEV	P11142|P54652	TMT10plex		1.0277	-0.367395
EVSEIHIKV	P30414			0.410418	-0.729499			GQLISIQQY	P02751	TMT10plex		0.212337	-0.143271			ALGFYPAEITL	P04439|P30455|P30443|P13746|P16188|P30464|P30484|P13747			1.40722	-1.91275			IEDGIFEV	P11142|P54652	TMT10plex	+	1.89336	-1.98915
TLPYIKQEV	P30876			0.844019	-0.920075			SNLFGGEPLSYTR	P02786	TMT10plex		1.66218	-2.28023			SELPGAFEA	P04632			0.209552	0.26085			LTIEDGIFEV	P11142|P54652	TMT10plex		1.16334	-0.932685
LAKAWPTVL	P31040			0.85885	-1.05061			SAFSNLFGGEPLSY	P02786	TMT10plex		0.180132	-0.199124			KLLPENNVL	P04637			2.12953	-2.84602			GPTIEEVD	P11142|P54652|P0DMV8|P0DMV9|P34931	TMT10plex		1.95899	1.06621
YSFGHPSSV	P31327			1.07042	-0.978747			SNLFGGEPLSYT	P02786	TMT10plex		2.01478	-1.06532			LSGLLDLALGK	P04745			0.457663	0.697425			DLGGGTFDV	P11142|P54652|P0DMV8|P0DMV9|P34931|P11021|P17066	TMT10plex		1.48703	-0.972596
RKVDSKSLFHY	P31327			1.18417	-1.54035			SAFSNLFGGEPLSYTR	P02786	TMT10plex		0.863091	-0.481384			IAEYMNHLIDIGVAGFR	P04745|P04746|P19961	Oxidation (M)		0.123383	0.509325			DEAVAYGA	P11142|P54652|P0DMV8|P0DMV9|P34931|P11021|P17066	TMT10plex		0.923656	1.0474
YSFGHPSSVAGEVVF	P31327			1.58529	-2.85584			SNLFGGEPLSY	P02786	TMT10plex		0.890332	-0.33411			PFIYQEVIDLGGEPIK	P04745|P04746|P19961			0.332399	0.82545			LIFDLGGGTFDV	P11142|P54652|P0DMV8|P0DMV9|P34931|P17066	TMT10plex	+	1.71678	-1.64648
VAQAPWKAV	P31327			0.743761	-0.663013			LVHANFGTK	P02786	TMT10plex		1.77652	0.478786			TERRVPFSLL	P04792	Acetylation (Protein N-term)		0.203557	1.1994			LLDVTPLSL	P11142|P54652|P38646	TMT10plex		0.988973	-0.841428
MKDGQKITF	P31689	Oxidation (M)		0.231557	-0.295261			FSNLFGGEPLSY	P02786	TMT10plex		0.788575	-0.555188			IPVTFESRAQLGGPEAAKSDETAA	P04792			0.646311	-1.30082			ALFPGDVDRL	P11216	TMT10plex		0.212441	-0.154728
EIVQFFQGL	P31942			1.16907	-2.89819			YNSQLLSFVR	P02786	TMT10plex		0.476375	0.0865576			TERRVPFSL	P04792	Acetylation (Protein N-term)		0.50815	-0.465575			AEEVATFFA	P11387	TMT10plex		0.0199356	-0.0142651
SDGQLDFSEFLNL	P31949			0.649631	-1.20577			AVLGTSNFK	P02786	TMT10plex		1.86565	0.398345			NEITIPVTFESRAQLGGPEAAKSDETAA	P04792			1.16994	-1.53925			SQIEADFRL	P11387	TMT10plex		1.28986	-1.35663
RKDLFIATY	P32121			0.446163	-1.11081			SSGLPNIPVQTISR	P02786	TMT10plex		2.75407	0.619048			EITIPVTFESRAQLGGPEAAKSDETAA	P04792			1.55695	-1.89127			VTDSGPTFNYL	P11388	TMT10plex		1.07363	-0.575406
SSHFVPVFV	P32942			0.0371952	-0.0393815			TVSNVLKEI	P02786	TMT10plex		0.851104	0.398606			TERRVPFS	P04792	Acetylation (Protein N-term)		0.496668	-1.63335			VTDSGPTFNY	P11388	TMT10plex		0.142981	0.200406
SVYAHFPINV	P32969			0.674747	-1.18212			LLNENSYVPR	P02786	TMT10plex		0.974769	0.27116			RLFDQAFGL	P04792		+	2.00187	-4.75008			EEFITPIV	P11388	TMT10plex		1.09878	0.348077
YAHFPINVV	P32969			0.365541	-0.303712			VEYHFLSPYVSPK	P02786	TMT10plex		0.0814567	0.0312386			SNEITIPVTFESRAQLGGPEAAKSDETAA	P04792			0.68969	-1.007			PETEQVNGLF	P11586	TMT10plex		0.437348	-0.305006
QTVDIPENV	P32969			0.271971	0.421081			LFGGEPLSY	P02786	TMT10plex		0.0394337	0.0435138			RAQLGGPEAAKSDETAAK	P04792			0.149661	-0.58715			SVASEIMAV	P11586	TMT10plex;Oxidation (M)		0.0242253	0.06266
ASFLSRITF	P33527			0.237837	-0.304731			AAFPFLAY	P02786	TMT10plex		1.14267	0.296434			PTQVSSSLSPE	P04792			0.211452	-0.3837			KEQVPGFTP	P11586	TMT10plex		0.340861	0.146748
RLYFSQQTY	P33897			0.102266	0.103934			SNLFGGEPLS	P02786	TMT10plex		1.56022	0.732415			ESRAQLGGPEAAKSDETAAK	P04792			0.309858	-0.4712			TLEGTPVFV	P11586|Q6UB35	TMT10plex		1.47642	-1.39654
GKTPALKY	P33991			0.644273	-0.628157			ETHFLDEEV	P02792	TMT10plex		0.438719	0.315808			NEITIPVTF	P04792			1.47118	-1.19882			VTDPSTLEQY	P11717	TMT10plex		0.102031	0.106226
NVIGEPFLNV	P33991			0.943995	-1.70393			KLAPISIMY	P03891	TMT10plex;Oxidation (M)		1.33926	-0.17224			ITIPVTFESRAQLGGPEAAKSDETAA	P04792			1.36025	-2.85153			ALTPVVVTL	P11802	TMT10plex		0.744116	-0.699914
SAVGLTAYV	P33991|P49736			0.450968	-0.438835			TIFAGTLITA	P03891	TMT10plex		0.294125	-0.384508			QLGGPEAAKSDETAA	P04792			0.564841	-0.8026			SSEQTFMYY	P11926	TMT10plex;Oxidation (M)		0.735928	0.474726
AKLKKFIAY	P33992			0.990467	-0.9748			AAVGLALLV	P03901	TMT10plex		1.22783	-0.377892			FESRAQLGGPEAAKSDETAAK	P04792			0.305467	-0.675275			SEQTFMYYV	P11926	TMT10plex;Oxidation (M)		0.0303351	-0.0236943
AKAGILTTL	P33993			1.42185	-0.528195			SLNPDIITGFSS	P03905	TMT10plex		0.0450526	-0.0334723			TERRVPFSLLRGPSWDPFR	P04792	Acetylation (Protein N-term)		0.56862	-1.8907			IADMGHLKY	P12004	TMT10plex;Oxidation (M)	+	5.39668	5.2832
VQGLLSETY	P33993			0.776174	-0.702468			LSLNPDIITGFSS	P03905	TMT10plex		0.440556	-0.55597			ITIPVTFESRAQLGGPEAAKSDETAAK	P04792			0.512727	-0.472725			SADVPLVVEY	P12004	TMT10plex		0.489023	0.380221
HAAPFSKVL	P34932|Q92598			0.476499	-0.5087			EAWGSGVEVLV	P03923	TMT10plex		0.0242287	0.0147216			TERRVPFSLLRGP	P04792	Acetylation (Protein N-term)		0.179844	0.754925			SADVPLVV	P12004	TMT10plex	+	1.83238	-1.63899
LQKNVPILY	P35221			0.310237	-0.298732			SGVEVLVSV	P03923	TMT10plex		1.60787	-0.911789			PTQVSSSLSPEGTL	P04792			0.332602	-0.5442			SMSADVPLV	P12004	TMT10plex;Oxidation (M)		0.730392	-0.600558
TAVHAGNINFKWD	P35221	Acetylation (N-term)		0.0122358	-0.0400963			MLNTNYHLPPSPKP	P03928	TMT10plex;Oxidation (M)		1.12279	0.403002			SNEITIPVTFESRAQLGGPEAAKSDETAAK	P04792			0.164363	-0.642375			AENEFVTLK	P12035	TMT10plex	+	1.3301	2.0912
AQNAVRLHY	P35222			1.34336	-1.10119			LNTNYHLPPSPKP	P03928	TMT10plex		0.431655	0.151947			NEITIPVTFESRAQLGGPEAAKSDETAAK	P04792			0.0197639	-0.0465751			VNPLPTGYEDE	P12074	TMT10plex		0.924865	-0.605994
GMQIPSTQF	P35222	Oxidation (M)		1.19923	-1.24052			MITPMLLTL	P03928	TMT10plex;Oxidation (M)		0.81367	-0.420376			AQLGGPEAAKSDETAA	P04792			0.612862	-0.885425			PLPTGYEDE	P12074	TMT10plex		0.333665	0.605955
NTIPLFVQL	P35222|P14923			1.99078	-1.10912			VWPTMITP	P03928	TMT10plex;Oxidation (M)		0.409693	0.37151			TERRVPFSLLR	P04792	Acetylation (Protein N-term)		1.55596	-1.4856			EEAGIPLVA	P12081	TMT10plex		0.0371591	-0.0450356
NTIPLFVQ	P35222|P14923			1.48474	-3.51271			FLITQLKM	P03928	TMT10plex;Oxidation (M)		0.726701	-0.63745			TERRVPFSLLRG	P04792	Acetylation (Protein N-term)		0.160003	-0.221925			STDGEVETQVY	P12270	TMT10plex		0.192171	0.269713
AAKVFESIGKFGLAL	P35232	Acetylation (N-term)		0.384284	-0.846742			SSGLFPFLV	P03973	TMT10plex		0.145006	0.535048			TERRVPFSLLRGPSW	P04792	Acetylation (Protein N-term)		0.558959	-0.662249			AEAIHSPQV	P12270	TMT10plex		0.360918	0.253343
ITTEILKSV	P35232			0.604561	0.306417			NVIGYMPIPVGV	P04035	TMT10plex;Oxidation (M)		0.410021	0.151043			PTQVSSSLSPEG	P04792			0.170022	-0.3495			SISQPILTV	P12270	TMT10plex		0.494666	-0.388987
AAKVFESIGKFG	P35232	Acetylation (N-term)		0.0956013	-0.251954			HAANIVTAI	P04035	TMT10plex		0.765756	-0.452176			EITIPVTFESRAQLGGPEAAKSDETAAK	P04792			0.130955	-0.521899			AESSFSQEV	P12270	TMT10plex		0.339831	0.393749
VASQLPRIF	P35232			0.528563	-0.614539			TTTEAMIEV	P04035	TMT10plex;Oxidation (M)		0.0235238	0.010891			GGPEAAKSDETAAK	P04792			0.426974	1.68253			GEVETQVY	P12270	TMT10plex		0.019769	0.0296881
AAKVFESIGKFGLA	P35232	Acetylation (N-term)		0.0782499	0.445718			EVIVGTVTL	P04035	TMT10plex		1.39603	-0.451381			TERRVPFSLLRGPS	P04792	Acetylation (Protein N-term)		0.190311	-0.311575			GLQLTPGIGGMQ	P12270	TMT10plex;Oxidation (M)		0.0509684	-0.0933073
SRSRNITYLPAGQSVL	P35232			0.747703	-1.66317			EVNINKNLV	P04035	TMT10plex		0.71829	-0.341402			LGGPEAAKSDETAA	P04792			0.66373	-0.8804			SLDGDLAGRYY	P12277	TMT10plex		1.31149	-0.629701
DVSLTHLTF	P35232			1.90397	-3.06149			ETISPGYSI	P04062	TMT10plex		0.136288	-0.0697217			SRAQLGGPEAAKSDETAAK	P04792			0.169602	-0.3424			SEVELVQM	P12277	TMT10plex;Oxidation (M)		0.450076	0.36143
RKLEAAEDIAY	P35232			0.121027	-0.0961537			SFDPPTFPA	P04062	TMT10plex		0.700208	0.520373			PTQVSSSLSPEGTLTVEAPMPKLATQSN	P04792	Oxidation (M)		1.47968	-4.11975			DEFPDLSAH	P12277	TMT10plex		0.0134134	-0.0247927
DDVSLTHLTF	P35232			1.90822	-1.35668			FSHEEIAMATVTALR	P04075	TMT10plex;Oxidation (M)		1.0996	-0.376556			RAQLGGPEAAKSDETAA	P04792			0.656867	-1.0189			AEDEFPDLSA	P12277	TMT10plex		0.13337	-0.197177
EISGIVEVV	P35244			0.755424	-0.560595			PYQYPALTPEQKK	P04075	TMT10plex		0.279294	0.118753			FESRAQLGGPEAAKSDETAA	P04792			0.755823	-0.771775			GLFAPQFYV	P12757	TMT10plex		0.841854	0.296149
VVANSKESYELRYFQINQDEEEEEDED	P35268			0.0961838	-0.382091			FSHEEIAMATVTALRR	P04075	TMT10plex;Oxidation (M)		0.0168331	0.0102007			TERRVPFSLLRGPSWD	P04792	Acetylation (Protein N-term)		0.864936	-0.341825			TIDQLYLEY	P12814	TMT10plex		1.07066	-0.865372
APVKKLVVKGGKKKKQVLKFTLD	P35268			0.47495	0.946011			ADDGRPFPQVIK	P04075	TMT10plex		1.84784	0.426669			SRAQLGGPEAAKSDETAA	P04792			0.606739	-0.8232			EEIQGLTTA	P12814	TMT10plex		0.785149	-0.304142
QGFPNRVVF	P35579			2.21607	-1.05831			IGEHTPSALAIMENANVLAR	P04075	TMT10plex;Oxidation (M)		0.196582	0.093823			LGGPEAAKSDETAAK	P04792			0.0397235	-0.0696249			TLGMIWTI	P12814|O43707	TMT10plex;Oxidation (M)		0.0749914	0.161787
MAAALFVLL	P35613	Oxidation (M)		0.363103	-0.889152			GILAADESTGSIAK	P04075	TMT10plex		0.690849	0.350385			AQLGGPEAAKSDETAAK	P04792			0.0255835	-0.0463495			NEVENQIL	P12814|O43707	TMT10plex		0.226852	-0.201356
GQFSKPFSF	P35658			1.24694	-0.972615			ALQASALK	P04075	TMT10plex		2.14349	0.364419			ESRAQLGGPEAAKSDETAA	P04792			0.662063	-0.870574			LLPPQPALA	P12821	TMT10plex		0.0869282	-0.158791
SEYGSIIAF	P35658			0.352193	-0.882937			SKGGVVGIK	P04075	TMT10plex		1.67364	0.246072			QLGGPEAAKSDETAAK	P04792			0.0808502	-0.12385			LLLPPQPALA	P12821	TMT10plex		1.42998	-1.65443
QGFPNRIVF	P35749|P35580			1.26868	-1.5741			PYQYPALTPEQK	P04075	TMT10plex		1.26652	1.04265			YMIAHITGL	P04818	Oxidation (M)		0.441249	-1.96178			FLDTNETPY	P13010	TMT10plex		0.263017	0.256704
RKIKVSNTL	P36543			0.636161	-0.365173			ALANSLACQGK	P04075	TMT10plex		0.0635881	-0.0616624			NSELSCQLY	P04818			0.517994	2.19302			SLAEGSVTSV	P13010	TMT10plex		0.340056	-0.324725
DVVDEELSKLGL	P36776			0.468017	-1.5226			ALTFSYGR	P04075|P09972	TMT10plex		0.512532	0.281021			SEKQFVVF	P04843			0.233979	0.750826			ALIDSMSLA	P13010	TMT10plex;Oxidation (M)		0.650761	-0.843346
SVATLAEIYV	P36956			0.726149	-1.56702			FIENEEQEYVQTV	P04083	TMT10plex		0.593679	0.277662			KISVIVETV	P04843			0.166091	-0.46305			DEAAAVAL	P13010	TMT10plex		0.472841	0.346147
TLAEIYVAA	P36956			0.659741	-1.3113			QTPDFIVPLTDLR	P04114	TMT10plex		1.23461	-0.637446			MEAPAAGLF	P04843	Oxidation (M)		0.124965	0.74775			NMLNPPAEV	P13010	TMT10plex;Oxidation (M)		0.308478	-0.383909
KAIDYIRFL	P36956			1.29773	-1.63788			QTPDFIVPLTDL	P04114	TMT10plex		0.684602	-0.318984			RLDELGGVYL	P04844			1.47105	-1.11745			LLLDVPTAAVQA	P13284	TMT10plex		1.28097	-0.360612
RKAIDYIRF	P36956			1.26657	-1.50023			QTPDFIVPLTD	P04114	TMT10plex		1.47292	-0.493791			VVVGDLVEV	P05023|P50993			1.55182	-2.22023			LLLDVPTAAV	P13284	TMT10plex		0.796572	-0.664592
PRVLLLDL	P36957			0.619267	-1.26214			QTPDFIVPL	P04114	TMT10plex		0.57037	-0.514636			LLAAWTARA	P05067			1.99573	-1.49145			LLDVPTAAV	P13284	TMT10plex		1.26926	-0.238825
KKVPLLHNF	P37268			1.40069	-1.32419			QTPDFIVPLT	P04114	TMT10plex		0.151187	-0.139095			FAEDVGSNKGAIIGL	P05067			1.61776	-2.98927			LLLDVPTAAVQ	P13284	TMT10plex		0.0997756	0.305275
HHIPDVITY	P37268			1.34073	-1.23658			ASFPGANII	P04150	TMT10plex		0.294995	-0.106916			DVGSNKGAIIGLMVGGVV	P05067	Oxidation (M)		0.489423	-1.30673			DVPTAAVQA	P13284	TMT10plex		0.434336	0.468607
NTTDIFQTV	P37802			0.109701	-0.0895996			GQFFPDIVEF	P04183	TMT10plex		1.94373	-1.09874			FAEDVGSNKGAIIGLMVGGVV	P05067	Oxidation (M)		0.559982	-1.45372			LDVPTAAVQA	P13284	TMT10plex		0.0347572	-0.0268011
YGMPRQIL	P37802	Oxidation (M)		1.199	-1.48216			GQFFPDIVE	P04183	TMT10plex		0.144941	-0.12478			TDAAVSFAKDF	P05141	Acetylation (Protein N-term)		1.10481	-2.13945			LLLDVPTAA	P13284	TMT10plex		0.0234083	-0.0233164
PPQRTAGVKVETTEDLVAKLKEIGRI	P38117			0.475462	-0.511013			DVAQEALGVAVI	P04183	TMT10plex		0.157699	0.186592			VLYDEIKKYT	P05141		+	4.88873	6.03155			VPTAAVQA	P13284	TMT10plex		0.221701	-0.134971
EVIKPGDLGV	P38117			0.734872	-0.45877			ALYTGFSILV	P04233	TMT10plex		0.0528012	-0.0537207			GAWSNVLRGMGG	P05141|P12235	Oxidation (M)		1.64538	2.77095			LLLDVPTA	P13284	TMT10plex		1.02288	-1.5671
AELRVLVAVKRVID	P38117	Acetylation (N-term)		0.694657	-1.24461			RVIISAPSADAPMFVMGVNHEK	P04406	TMT10plex;Oxidation (M)		0.566326	-0.211078			GAWSNVLRGMGGAF	P05141|P12235	Oxidation (M)		0.901353	1.85923			LLDVPTAA	P13284	TMT10plex		0.882575	-0.369245
SNSDVIIYV	P38606			0.574532	-2.06541			VIHDNFGIVEGLMTTVHAITATQK	P04406	TMT10plex;Oxidation (M)		0.671846	-1.08381			VLVLYDEIKKY	P05141|P12235			0.634784	0.9107			SIDSVSFSY	P13473	TMT10plex		0.00439912	-0.00392818
STFGYVHGV	P38606			0.157041	0.410597			VIISAPSADAPMFVMGVNHEK	P04406	TMT10plex;Oxidation (M)		0.0774617	0.0261378			VLVLYDEIKK	P05141|P12235			3.01173	2.12543			AMWANEQAL	P13498	TMT10plex;Oxidation (M)		0.172431	-0.164982
GQISGLNVL	P38646			0.502837	-0.937688			GALQNIIPASTGAAK	P04406	TMT10plex		0.0634522	0.0259647			KMLAGNEFQV	P05161	Oxidation (M)		0.567609	0.8475			AIASGIYLL	P13498	TMT10plex		0.153915	-0.240763
ASEAIKGAVVGIDLG	P38646			0.0329211	0.0947826			VVDLMAHMASKE	P04406	TMT10plex;Oxidation (M)		0.277623	0.110382			NMVDIIHSV	P05166	Oxidation (M)		0.349519	-0.48395			WTDGSTLQY	P13611	TMT10plex		0.952314	0.595287
TVVEIILQA	P38935			0.279602	-0.909831			LVINGNPITIFQERDPSK	P04406	TMT10plex		0.126659	-0.0538156			SILRHVAEV	P05198			1.30682	-1.4018			TVDGVVFHY	P13611	TMT10plex		0.992668	0.781074
PGVTVKDVNQQEFVRALA	P39019			0.293598	0.527936			AGAHLQGGAK	P04406	TMT10plex		0.249779	0.0729837			FAKALANVNIGSL	P05386			0.304139	-1.00843			TETLIPEM	P13611	TMT10plex;Oxidation (M)		0.268481	-0.316926
QQVPVNQVF	P39023			0.0980566	-0.158766			VGVNGFGR	P04406	TMT10plex		0.301436	0.105573			AKALANVNIGSL	P05386			0.0227598	-0.0386			NESFGFTA	P13639	TMT10plex		0.278997	0.168302
FLSTINVGL	P39687			1.23835	-2.77978			INDPFIDLNY	P04406	TMT10plex		0.0488556	-0.0345905			ESDDDMGFGLFD	P05386|P05387	Oxidation (M)		0.163266	0.453225			ILTDITKGV	P13639	TMT10plex		0.441314	-0.346792
YVFDGKPPQL	P39748			1.13438	-0.855494			VVDLMAHMASK	P04406	TMT10plex;Oxidation (M)		0.0535974	0.0339565			DDMGFGLFD	P05386|P05387	Oxidation (M)		0.117385	0.2783			GLVGVDQFLV	P13639	TMT10plex		0.896915	0.487925
HQVPSVQVF	P40189			0.0383477	-0.0524158			LVINGNPITIFQER	P04406	TMT10plex		0.00628078	-0.00491667			ESEESDDDMGFGLFD	P05386|P05387	Oxidation (M)		0.100516	-0.30195			NVSTGDVNVEMN	P13645	TMT10plex;Oxidation (M)		1.21624	0.901605
ELADVLTEA	P40227			1.78585	0.839315			VIPELNGK	P04406	TMT10plex		0.438401	0.0811195			SDDDMGFGLFD	P05386|P05387	Oxidation (M)		0.00490553	0.0125751			GGGFSSGGFSGGSF	P13645	TMT10plex		0.473321	0.283668
ELFVPSLNV	P40337			0.627024	-1.45964			DIVAINDPFI	P04406	TMT10plex		0.19939	-0.189521			SEESDDDMGFGLFD	P05386|P05387	Oxidation (M)		0.0772038	0.2724			VSTGDVNVE	P13645	TMT10plex		0.0629191	0.0835998
HNAGISFSV	P40692			0.584108	-0.490217			AGAHLQGGAKR	P04406	TMT10plex		0.173513	-0.072351			DMGFGLFD	P05386|P05387|P05388|Q8NHW5	Oxidation (M)		0.0254013	-0.0545998			AAPGVDLTQ	P13645	TMT10plex		0.0574523	0.163046
NIIDLVKKY	P40763			1.17759	-2.46004			INDPFIDL	P04406	TMT10plex		0.5249	-0.541734			KLASVPAGG	P05387			0.567336	0.57945			SSGGFSGGSF	P13645	TMT10plex		0.187269	-0.181442
TVFEHTFHV	P41250			0.0172634	0.019423			VATGVISTL	P04424	TMT10plex		0.295963	-0.375003			MRYVASYL	P05387	Oxidation (M)		0.86321	-0.616275			SFGGGSFGGG	P13645	TMT10plex		0.721085	0.780164
SVVTSIFGV	P41252			1.47829	-2.29196			SATELMNIL	P04632	TMT10plex;Oxidation (M)		0.415728	-0.650837			PAAAEEKKDEKKEESEESDDDMGFGLFD	P05387	Oxidation (M)		0.0900583	0.23885			YENEVALRQ	P13645	TMT10plex		0.990439	-1.62624
ETFNVPALFI	P42025|P61163			0.460059	0.809781			ELMNILNKV	P04632	TMT10plex;Oxidation (M)		0.056122	-0.0305367			KDEKKEESEESDDDMGFGLFD	P05387	Oxidation (M)		0.1411	-0.33475			QSVEADIN	P13645	TMT10plex		0.791682	-1.03173
LVASVRVPA	P42126			0.617739	-0.383706			LFDQAFGLPR	P04792	TMT10plex		1.8533	-0.713943			MRYVASYLLA	P05387	Oxidation (M)		0.995219	-0.660501			IDNNIEQIS	P13645	TMT10plex		0.0601406	-0.0997412
ETIILLPDNVHYV	P42285			0.807849	-0.705514			QLGGPEAAKSDETAAK	P04792	TMT10plex		0.117561	-0.0479105			MRYVASYLLAA	P05387	Oxidation (M)		0.498818	-0.5328			SLGGGFSSGGFSGG	P13645	TMT10plex		0.471389	0.437446
SAISSVRLY	P42285			0.613962	-0.462601			PEAAKSDETAAK	P04792	TMT10plex		0.344032	0.280299			MRYVASYLLAAL	P05387			0.82872	-2.2423			EEQLQQIR	P13645	TMT10plex	+	0.987125	-2.23751
STFHRPELV	P42330			0.346909	-0.400625			LATQSNEITIPVTFESR	P04792	TMT10plex		0.417718	-0.429537			MRYVASYLL	P05387			1.42983	-2.67333			ALEEQLQQIR	P13645	TMT10plex		0.695766	-0.929598
EVSALINKL	P42356			0.723636	-0.985205			ITIPVTFES	P04792	TMT10plex		0.516472	-0.142848			DEKKEESEESDDDMGFGLFD	P05387	Oxidation (M)		0.443416	-0.652475			EESNYELE	P13645	TMT10plex		0.981217	0.698572
AKAPYLAKF	P42356|A4QPH2			1.01433	-1.10109			ITIPVTFE	P04792	TMT10plex		0.372025	-0.261288			SAPAAAEEKKDEKKEESEESDDDMGFGLFD	P05387	Oxidation (M)		0.0336086	-0.0979004			NLTTDNAN	P13645	TMT10plex		0.285877	-0.548703
VKWKGSLFF	P42695			0.986925	-2.8546			GPEAAKSDETAAK	P04792	TMT10plex		0.724893	-0.215427			RLNKVISEL	P05387			0.312224	1.31407			ALEEQLQQ	P13645	TMT10plex		0.0673832	0.178148
STIAILNSV	P42695			0.949791	-3.80521			GGPEAAKSDETAA	P04792	TMT10plex		0.719428	-0.452974			MRYVASYLLAALG	P05387			0.893342	-0.991			TTDNANIL	P13645	TMT10plex		0.164519	0.140013
ESYHVPELI	P42704			0.0848063	0.0813804			ITIPVTFESRA	P04792	TMT10plex		1.08316	-1.28999			MRYVASYLLAALGG	P05387	Oxidation (M)		0.410852	-0.462025			APGVDLTQL	P13645	TMT10plex		0.626735	-0.566599
YVSEILEKV	P42704			0.135862	-0.147379			LAHLGVQVK	P04843	TMT10plex		0.726157	-0.236682			MRYVASYLLAALGGNS	P05387	Oxidation (M)		0.101207	0.406325			GGGSFGGGSF	P13645	TMT10plex		0.00156602	0.0021224
KKYKPLDL	P42766			0.0186777	-0.0263526			FGRPVIVAY	P04843	TMT10plex		0.169459	-0.134767			MRYVASYLLAALGGNSS	P05387	Oxidation (M)		0.423845	-1.0977			GGFSSGGFSGG	P13645	TMT10plex		0.948469	0.446816
KSIARVLTV	P42766			0.159536	-0.139874			DTFGRPVIV	P04843	TMT10plex		0.31479	-0.317179			MRYVASYLLAALGGN	P05387	Oxidation (M)		0.0939535	-0.473125			AAPGVDLT	P13645	TMT10plex		0.036136	0.045933
SIARVLTVI	P42766			1.83898	2.52504			LTPTHYLTK	P04844	TMT10plex		1.29001	-0.755563			EKKEESEESDDDMGFGLFD	P05387	Oxidation (M)		0.0321847	-0.0301499			GSLGGGFSSGGFSGGS	P13645	TMT10plex		1.51195	1.17667
RKSIARVL	P42766			0.0573478	0.0458446			SVTQIYHAV	P04844	TMT10plex		0.324491	-0.119892			MRYVASYLLAALGGNSSPSAKD	P05387	Oxidation (M)		0.0297572	0.0283751			QSVEADING	P13645	TMT10plex		0.00727928	0.00857329
RKFYKGKKY	P42766			0.381645	-1.98886			RQIPLAVLF	P04920	TMT10plex		0.798054	0.616519			KKEESEESDDDMGFGLFD	P05387|P05386	Oxidation (M)		0.4198	-1.1705			SFGGGSFGGGSFGGG	P13645	TMT10plex		0.0717243	-0.0696878
ETVSPDKDWYV	P42858			0.677676	-1.45065			NPNTSEPQHLLVMK	P05023	TMT10plex;Oxidation (M)		0.932574	-0.616055			KEESEESDDDMGFGLFD	P05387|P05386	Oxidation (M)		0.0558844	-0.239425			GSLGGGFSSG	P13645	TMT10plex		0.101816	-0.105124
AAASLIRLV	P42858			0.338236	-0.356551			YHTEIVFAR	P05023	TMT10plex		0.112341	0.101114			IRGNVGFVF	P05388		+	3.33709	4.04645			NVSTGDVNVE	P13645	TMT10plex		0.745463	0.547906
FAFPGEILM	P43005	Oxidation (M)		0.670283	-0.65385			LNIPVSQVNPR	P05023|P13637	TMT10plex		0.11639	-0.0490437			AAAPAKVEAKEESEESDEDMGFGLFD	P05388|Q8NHW5	Oxidation (M)		0.154329	-0.798226			APGVDLTQ	P13645	TMT10plex		0.848536	1.31209
LAFPGEMLL	P43007	Oxidation (M)		0.768146	-2.54755			NVPEGLLATVTV	P05023|P13637|P50993|P54707|Q13733	TMT10plex		0.463723	0.135023			AKEESEESDEDMGFGLFD	P05388|Q8NHW5	Oxidation (M)		0.560474	-1.73315			TEIDNNIEQIS	P13645	TMT10plex		3.60887	0.809536
VKVDLSEKY	P43243			0.845875	-1.08138			NVPEGLLATV	P05023|P13637|P50993|P54707|Q13733	TMT10plex		1.40036	-1.39356			LSEGVTISY	P05556			0.177888	-0.364325			GSFGGGSFGGG	P13645	TMT10plex		0.21955	0.402894
FVNEIISRI	P43246			0.560526	-0.379302			NVPEGLLATVT	P05023|P13637|P50993|P54707|Q13733	TMT10plex		0.313378	-0.370533			VTEEFQPVY	P05556			0.277529	0.35225			DLEMQIES	P13645	TMT10plex;Oxidation (M)		0.214309	-0.192188
EIAFIPNDV	P43246			0.444647	-1.10288			VIMVTGDHPITAK	P05023|P13637|P50993|P54707|Q13733|P20648	TMT10plex;Oxidation (M)		0.38494	-0.127567			SFTTRSTFSTNYRS	P05783	Acetylation (Protein N-term)		0.506559	1.14057			GGFGGGGFGGG	P13645|P04264|P35908	TMT10plex		1.80662	0.634298
AQLDAVVSF	P43246			0.946443	-1.10439			LIFDNLKK	P05023|P13637|P50993|P54707|Q13733|P20648	TMT10plex		0.370451	-0.307925			LEAEIATY	P05783			0.214548	0.960125			GGFGGGGFGG	P13645|P04264|P35908	TMT10plex		0.677972	0.311036
MSASIGVVGV	P43246	Oxidation (M)		0.235821	-0.727125			EVVVGDLVEV	P05023|P50993	TMT10plex		0.371837	0.364598			YGARPVSSAASVY	P05783			0.179116	-0.322775			GGGFGGGGFG	P13645|P04264|P35908	TMT10plex		0.442046	0.418092
AVYEHPSIL	P43251			1.06006	-1.24817			EVYPELQITNV	P05067	TMT10plex		1.82092	-0.756736			ILLHLESEL	P05783			1.4295	-1.35383			GGGFGGGGFGGG	P13645|P04264|P35908	TMT10plex		0.842328	0.989313
ISEPVNREPPSREAQLLTLQNTSEFDIL	P43304			0.493098	-2.258			DSSNVLQLI	P05106	TMT10plex		0.0986102	-0.0645282			RLASYLDRV	P05783			1.75273	-0.973751			GGGFGGGGFGG	P13645|P04264|P35908	TMT10plex		0.477152	0.540353
AFQKAVKGTILVGGGA	P43304	Acetylation (N-term)		0.504208	-0.979575			DINTDGAVNF	P05109	TMT10plex		0.0841527	0.0528979			GKVVSETNDTKVL	P05783			0.0995629	0.3681			SVEADING	P13645|P08727	TMT10plex		0.0137081	-0.0321746
AFQKAVKGTILVGGGAL	P43304	Acetylation (N-term)		2.5738	-2.77553			AAYFGIYDTAK	P05141	TMT10plex		1.48209	0.616151			RLAADDFRV	P05783			1.63815	-0.94255			LQIDNARLA	P13645|P08727|P05783	TMT10plex		0.310619	-0.58761
PSIGIPLLL	P43308			0.728701	-1.91257			DFLAGGVAAAISK	P05141	TMT10plex		0.322368	0.185923			IVDGKVVSETNDTKVL	P05783			0.193375	-0.849			NLQIDPSIQ	P13647	TMT10plex		0.294509	-0.266054
RVLTQTSSGG	P43353	Acetylation (N-term)		0.291014	-0.198242			EQGVLSFWR	P05141|P12236	TMT10plex		0.154568	-0.100837			SFTTRSTFSTNYRSLG	P05783	Acetylation (Protein N-term)		0.0291307	-0.0674253			SDSAQGSDVSLTA	P13746|P30455|P30443|P04439|P16188	TMT10plex		0.0129181	-0.0252273
EIFGPILPIVNV	P43353|P48448			2.25323	-2.08329			LLLQVQHASK	P05141|P12236|P12235	TMT10plex		0.262352	0.200061			RIVDGKVVSETNDTKVL	P05783			0.208245	-1.62535			SAQGSDVSLTA	P13746|P30455|P30443|P04439|P16188	TMT10plex		0.714782	0.345182
SAFPTTINF	P43355			0.803848	-0.833157			FVYPLDFART	P05141|P12236|P12235	TMT10plex		1.21058	0.670205			YTSGPGSRISSSSFSRVG	P05787			0.586008	1.82878			SSDSAQGSDVSLTA	P13746|P30455|P30443|P04439|P16188	TMT10plex		1.12813	1.38784
RKVAKLVHF	P43360			0.117403	-0.108805			GNLANVIR	P05141|P12236|P12235|Q9H0C2	TMT10plex		1.03145	-0.0997891			LLSPLVLEV	P05787			0.883045	-2.2017			DSAQGSDVSLTA	P13746|P30455|P30443|P04439|P16188	TMT10plex		0.00174172	0.00347424
DTLDPALLRPGRL	P43686			0.522109	0.572439			LTQTVAHLK	P05161	TMT10plex		2.07435	-1.02429			TSGPGSRISSSSFSRVGSSN	P05787			2.29778	-2.25568			SAQGSDVSL	P13746|P30455|P30443|P04439|P16188	TMT10plex		0.818547	0.664203
AKENAPAIIFI	P43686			0.185666	-0.800628			LAVHPSGVALQDR	P05161	TMT10plex		0.9808	-0.330214			GPGSRISSSSFSRVGSSN	P05787			0.720851	-1.36293			SSDSAQGSDVSL	P13746|P30455|P30443|P04439|P16188	TMT10plex		1.18185	0.773606
ENAPAIIFI	P43686			0.0504502	-0.239566			IGVHAFQQR	P05161	TMT10plex		2.93689	-0.966615			SYTSGPGSRISSSSFSR	P05787			0.110483	0.250849			QGSDVSLTA	P13746|P30455|P30443|P04439|P16188	TMT10plex		1.28679	-0.927572
VTAKVFFDV	P45877			0.474952	-1.24953			FANPFPAAV	P05166	TMT10plex		1.15066	-0.676265			FRGGLGGGYGGASGMG	P05787	Oxidation (M)		0.318349	-0.518875			SYTQAASSD	P13746|P30455|P30443|P04439|P16188	TMT10plex		0.977529	1.06421
RKVDVEEEFF	P46013			0.56077	-0.622662			LDPHNVDYLLG	P05186	TMT10plex		0.15784	0.0929525			SSNFRGGLG	P05787			0.345776	0.86125			ALGFYPAEITL	P13746|P30455|P30443|P04439|P16188|P13747	TMT10plex	+	2.82375	-1.48241
GKKGPQSLF	P46087			0.65674	-0.618236			KKPFTAILY	P05186	TMT10plex		0.799742	-0.488687			GASGMGGITAVTVNQSLL	P05787	Oxidation (M)		0.0344732	0.134174			SQPTIPIVGIIAG	P13746|P30455|P30443|P04439|P16188|P13747	TMT10plex		0.536488	0.227824
QVVSFLHTV	P46100			0.745435	-1.29432			LEYNNIEGMIL	P05198	TMT10plex;Oxidation (M)		1.82563	-1.24066			PGSRISSSSFS	P05787			0.963545	-1.7626			DTELVETRPAGD	P13746|P30455|P30443|P04439|P16188|P13747	TMT10plex	+	3.732	2.16036
FKRYQVKF	P46777			0.566864	0.338008			AKALANVNIGSL	P05386	TMT10plex		0.221918	0.102471			ISSSSFSRVG	P05787			0.51566	1.11403			TELVETRPAGD	P13746|P30455|P30443|P04439|P16188|P13747	TMT10plex		0.161604	-0.107676
RKHGVVPLATY	P46778			1.19304	0.606917			KALANVNIGSL	P05386	TMT10plex		0.810694	0.302148			ITAVTVNQSLL	P05787			0.483066	1.49985			YVDDTQFV	P13746|P30455|P30443|P04439|P16188|P13747	TMT10plex		0.0947662	-0.143929
DIVDIKGMGTV	P46778	Oxidation (M)		0.583633	-1.49116			ANVNIGSLI	P05386	TMT10plex		2.45425	-0.354332			FRGGLGGGYGGASGMGG	P05787	Oxidation (M)		0.358049	-0.57395			MVDGTLLL	P13747	TMT10plex;Oxidation (M)		0.915319	-1.90028
KHGVVPLATY	P46778			0.621191	-0.688689			ANVNIGSL	P05386	TMT10plex		0.0914343	-0.0719433			SSNFRGGLGGGYGG	P05787			0.0206506	-0.0416505			MVDGTLLLL	P13747	TMT10plex;Oxidation (M)		0.644975	-0.459728
EPIPYEFMA	P46778	Oxidation (M)		0.0349982	0.0962555			LANVNIGSL	P05386	TMT10plex		1.87487	-0.368226			SYTSGPGSRISSSSFSRVGSSN	P05787			0.084958	-0.2609			SAQGSESHSL	P13747	TMT10plex		0.418986	0.321446
GQRKPATSY	P46779			0.909579	0.60159			AKKEESEESDDDMGFGLFD	P05386	TMT10plex;Oxidation (M)		0.420175	0.330036			SIHTKTTSGYAGGLSSAYG	P05787			0.749413	-1.83032			VLDVESGNISV	P13798	TMT10plex		0.0434445	-0.0597088
SAHLQWMVVR	P46779	Acetylation (N-term);Oxidation (M)		0.552532	1.28463			ALANVNIGSL	P05386	TMT10plex		0.319152	-0.14176			KLVSESSDVLP	P05787			0.248376	1.48855			LSEPEEAAALY	P13798	TMT10plex		0.985581	-0.764653
SAHLQWMVVRN	P46779	Acetylation (N-term);Oxidation (M)		0.228169	0.748206			SDDDMGFGLFD	P05386|P05387	TMT10plex;Oxidation (M)		1.29088	0.198845			GITAVTVNQSLL	P05787			0.4435	1.26175			SLAVSSPRL	P13798	TMT10plex		0.263788	-0.250201
NIPSFIVRL	P46781			1.1226	-0.493769			ESDDDMGFGLFD	P05386|P05387	TMT10plex;Oxidation (M)		0.687589	0.287742			YTSGPGSRISSSSFSRVGSSN	P05787			1.00514	-1.82508			ILADIVISA	P13995	TMT10plex		0.389578	0.290443
AKYLPHSAGRY	P46782			0.0452572	0.0391364			SEESDDDMGFGLFD	P05386|P05387	TMT10plex;Oxidation (M)		1.40906	0.618048			DGKLVSESSDVLPK	P05787			0.049578	0.047775			NVGWNNSTFA	P14174	TMT10plex		0.18388	-0.282654
EVAPVSPEV	P46821			1.06136	-0.928018			DDDMGFGLFD	P05386|P05387	TMT10plex;Oxidation (M)		0.459675	0.119262			SSNFRGGLGGGYGGASGMG	P05787	Oxidation (M)		0.754867	-1.19765			ANVGWNNSTFA	P14174	TMT10plex		0.104985	0.0790522
EIFDGNVAHI	P46939			0.981397	-0.722347			ESEESDDDMGFGLFD	P05386|P05387	TMT10plex;Oxidation (M)		0.251239	-0.256438			KMLETKWSL	P05787	Oxidation (M)		0.507998	-1.26325			AANVGWNNSTFA	P14174	TMT10plex		0.340864	-0.230094
TSAAIYHVL	P46977			0.608787	-0.428139			EESDDDMGFGLFD	P05386|P05387	TMT10plex;Oxidation (M)		0.44491	0.470242			SIRVTQKS	P05787	Acetylation (Protein N-term)		0.300768	0.7922			FLSELTQQL	P14174	TMT10plex		1.05957	0.705365
KKYEENPLHFL	P47712			1.10976	-1.3147			DDMGFGLFD	P05386|P05387	TMT10plex;Oxidation (M)		0.862188	0.353266			SIRVTQKSYKVSTSGPRAFSSRSYT	P05787	Acetylation (Protein N-term)		0.159582	0.838225			IVNTNVPRA	P14174	TMT10plex		0.331001	-0.503456
KKYEENPLHF	P47712			1.25996	-0.945343			DMGFGLFD	P05386|P05387|P05388|Q8NHW5	TMT10plex;Oxidation (M)		0.826391	0.354362			GSRISSSSFSRVG	P05787			0.326415	0.99625			DGGFDLSDALPD	P14209	TMT10plex		1.64175	-0.742689
YVIELQHVV	P47897			0.515927	-0.494575			EKKEESEESDDDMGFGLFD	P05387	TMT10plex;Oxidation (M)		2.29611	0.584697			LVSESSDVLP	P05787			0.0632593	-0.4163			SFSDADLAD	P14209	TMT10plex		0.0401723	-0.0241928
FAKLVRPPVQVYG	P48047			0.245162	-1.00801			MRYVASYLLA	P05387	TMT10plex;Oxidation (M)		0.468885	0.488237			GPGSRISSSSFSR	P05787			0.694719	1.57297			SFSDADLADGVSGG	P14209	TMT10plex		0.312354	0.317295
LVRPPVQVYG	P48047			0.853923	1.08452			YTFPLAEKV	P05388	TMT10plex		0.128722	-0.0718675			KLSELEAAL	P05787			0.0900802	-0.1029			SFSDADLADG	P14209	TMT10plex		0.258879	0.282034
VEVPFFPAR	P48200			0.684782	-0.727025			FLADPSAFV	P05388|Q8NHW5	TMT10plex		0.742689	0.341867			TSGPGSRISSSSFSRVG	P05787			0.926024	2.37638			DGGFDLSD	P14209	TMT10plex		0.622892	-0.415009
KQKDIVSIHY	P48200			0.64197	-0.924276			EDMGFGLFD	P05388|Q8NHW5	TMT10plex;Oxidation (M)		0.902685	0.306734			GGITAVTVNQSL	P05787			0.635728	1.9212			DGGFDLSDA	P14209	TMT10plex		0.608746	-0.394611
ELSHVQIPV	P48426			0.365281	0.477189			YGYSNPKIL	P05412	TMT10plex		0.376218	0.244983			SPLVLEVD	P05787			0.140218	0.500475			LLLPLPVPA	P14222	TMT10plex	+	2.61756	-3.37929
GKLPAGGVLY	P48634			0.577926	-0.501566			MVAPAVASV	P05412	TMT10plex;Oxidation (M)		0.259022	0.134384			SSNFRGGLGGGYGGASGMGGITAVTVNQSL	P05787	Oxidation (M)		0.175401	0.804624			DGDGALSEAEAQA	P14314	TMT10plex		0.126939	0.148744
FAGLVQEI	P48643			0.110821	-0.132009			GGMGSGGLATGIAGGLAGMGGIQNEK	P05783	TMT10plex;Oxidation (M)		1.23335	-1.25684			SSFGSGAGSSSFSRTSSS	P05787			0.286687	0.502875			DGALSEAEAQA	P14314	TMT10plex		0.826309	0.584632
FAGLVQEISF	P48643			1.08511	-2.10699			PVSSAASVYAGAGGSGSR	P05783	TMT10plex		0.101837	-0.0906758			SIRVTQKSY	P05787	Acetylation (Protein N-term)		0.486144	1.0414			ALSEAEAQA	P14314	TMT10plex		0.625938	0.36552
IAVNAVLTV	P48643			0.260828	-0.366483			VSSAASVYAGAGGSGSR	P05783	TMT10plex		1.641	0.605474			SIRVTQKSYKV	P05787	Acetylation (Protein N-term)		0.186651	0.464849			GDGALSEAEAQAL	P14314	TMT10plex		0.487686	0.524963
VVSSVVHPL	P48645			0.866647	-0.893944			ARPVSSAASVYAGAGGSGSR	P05783	TMT10plex		0.776184	-1.14275			PNIQAVRTQEKE	P05787			0.77722	0.9462			LLSGDTQTD	P14314	TMT10plex		0.126628	-0.263193
VGIPHIRWY	P48729			0.444079	-0.525533			STFSTNYR	P05783	TMT10plex		1.2378	-1.80519			RISSSSFSRVG	P05787			0.873651	1.8787			APTEDDHDEL	P14314	TMT10plex		0.0249243	0.0283849
EVAPPTPLTP	P48730			0.467118	-0.602598			SLGSVQAPSYGAR	P05783	TMT10plex		1.58619	-1.63685			ASGMGGITAVTVNQSLL	P05787	Oxidation (M)		0.0424295	-0.179625			GALSEAEAQA	P14314	TMT10plex		1.06495	0.513502
RKFSLKTVL	P48730|P49674			0.711318	-0.508883			SVQAPSYGARPVSSAASVYAGAGGSGSR	P05783	TMT10plex		1.5752	-2.25292			SYTSGPGSRISSSSFSRVG	P05787			1.16019	3.1899			PTEDDHDEL	P14314	TMT10plex		0.00761197	0.0109117
GGRVFLAF	P48960			0.244335	0.227747			GARPVSSAASVYAGAGGSGSR	P05783	TMT10plex		1.01738	-1.0925			SGPGSRISSSSFSRVGSSN	P05787			0.852376	-1.44265			GDGALSEAEAQA	P14314	TMT10plex		0.00303594	-0.00503039
STVHFIIFV	P49257			0.367494	-1.79073			SVQAPSYGAR	P05783	TMT10plex		1.29293	-1.06728			LSPLVLEVD	P05787			0.205291	0.6741			EELDLPAVF	P14324	TMT10plex		0.957341	0.81222
VTDISHLV	P49321			2.38544	-2.04973			TVMGAELRHVL	P05976|P12829|P08590	TMT10plex;Oxidation (M)		0.385009	-0.230117			GITAVTVNQSL	P05787			0.468869	1.12292			YQTEIGQTL	P14324	TMT10plex		0.5806	-0.828467
LKPNTSVQF	P49327			0.964887	-0.886621			LLIDDKGTIKL	P06493	TMT10plex		1.08457	-2.29816			GGGYGGASGMGGITAVTVNQSL	P05787	Oxidation (M)		0.0700743	-0.129201			ATMILTVGGTAY	P14406	TMT10plex;Oxidation (M)		0.572808	-0.22184
FLFDGSPTYV	P49327			1.32267	-1.24897			YQILQGIVF	P06493	TMT10plex		0.962476	-0.997952			ITAVTVNQSL	P05787			0.42723	1.22035			VLLEEPVVL	P14550	TMT10plex		1.1448	-1.44451
GKLKDLSRF	P49327			1.39385	-1.13645			VLDSGAPIKIPVGPETLGR	P06576	TMT10plex		0.154631	0.0767374			IETRDGKLVSESSDVLP	P05787			0.0103794	-0.0514753			YVDDGLISL	P14618	TMT10plex		0.709962	-0.35701
FLFDGSPTY	P49327			0.856341	-1.67948			AHGGYSVFAGVGER	P06576	TMT10plex		0.107822	-0.0526319			LVLEVDPNIQA	P05787			0.014664	-0.0965753			ATESFASDPILY	P14618	TMT10plex		1.11034	0.907811
HTMDPQLRL	P49327	Oxidation (M)		1.90112	-1.47935			VVDLLAPYAK	P06576	TMT10plex		0.652585	0.194863			AVVVKKIETRDG	P05787			0.146998	-0.76015			ALVQDLAKA	P14635	TMT10plex		0.0419488	-0.0470631
YKELRLRGY	P49327			0.968447	-1.81594			VALVYGQMNEPPGAR	P06576	TMT10plex;Oxidation (M)		0.603032	0.380662			LSPLVLEVDPNIQ	P05787			0.697784	-2.1762			EESLLPVM	P14635	TMT10plex;Oxidation (M)		0.424138	-0.217861
QQVPILEKF	P49327			1.81883	-2.81436			LVPLKETIK	P06576	TMT10plex		0.294564	0.225656			LVSESSDVLPK	P05787			0.0685949	-0.2716			LLQETMYMTV	P14635	TMT10plex;Oxidation (M)		0.479489	0.586055
STIRLLTSL	P49368			0.544105	-0.695838			AAQTSPSPK	P06576	TMT10plex		0.475686	-0.40769			SRISSSSFSRVGSSN	P05787		+	3.04979	-3.93377			MELTMLDY	P14635	TMT10plex;Oxidation (M)		1.73521	0.734353
KKIGDEYFTF	P49368			0.0856851	-0.0725718			VALTGLTVAEYFR	P06576	TMT10plex		0.0962578	0.0536909			AEAESMYQI	P05787	Oxidation (M)		0.232749	0.554824			AAELAGLSY	P14735	TMT10plex		2.16657	0.405196
EVIPRTLIQ	P49368			0.800331	-2.94047			IPSAVGYQPTLATDMGTMQER	P06576	TMT10plex;Oxidation (M)		0.119634	-0.0770533			SIRVTQKSYKVSTSGPRAFSSRS	P05787	Acetylation (Protein N-term)		1.1213	2.10552			AEGTFPGKI	P14854	TMT10plex		0.0600992	-0.143914
TIADIIRTC	P49368			0.0726647	0.221979			LGRIPSAVGYQPTL	P06576	TMT10plex		1.09982	-0.609251			NMDNMFESY	P05787	Oxidation (M)		0.772913	1.58238			ASEGGANVFTVSY	P14868	TMT10plex	+	5.00961	3.52937
IKNPRIVLL	P49368			0.110536	0.113838			IGLFGGAGVGK	P06576:A0A3Q0NHA4|A0A3Q0NHA4_LISMG	TMT10plex		0.324214	0.135712			SIRVTQKSYKVSTSGPR	P05787	Acetylation (Protein N-term)		0.535549	1.6954			YLAQSPQLY	P14868	TMT10plex		0.232674	-0.248086
EVIPRTLIQNC	P49368			0.13459	0.272064			FTQAGSEVSALLGR	P06576:A0A3Q0NHA4|A0A3Q0NHA4_LISMG	TMT10plex		0.412821	0.262918			RDGKLVSESSDVLP	P05787			0.233231	-1.71022			YTSDYFISY	P14921	TMT10plex		0.0368768	0.0630195
RQIGVEHVVVY	P49411			0.0779962	-0.0722523			ALIYNEALKG	P06703	TMT10plex		0.0865701	0.103045			SIRVTQKSYKVSTSGPRAFSSRSYTSG	P05787	Acetylation (Protein N-term)		0.073	0.599225			TEWQQTYTY	P14923	TMT10plex		0.0242398	-0.021945
IGVEHVVVY	P49411			0.0740556	-0.056385			LAQANGWGVMVSHR	P06733	TMT10plex;Oxidation (M)		1.73836	-0.471936			SRISSSSFSRVG	P05787			0.899268	2.5296			NLMEQPIKV	P14923	TMT10plex;Oxidation (M)	+	1.76973	6.62901
AVTKIIAKV	P49419			0.574618	-0.435195			LAMQEFMILPVGAANFR	P06733	TMT10plex;Oxidation (M)		0.00820883	-0.00814056			GYGGASGMGGITAVTVNQSL	P05787	Oxidation (M)		0.291907	1.22888			LSSPVESVLFY	P14923	TMT10plex		0.775	-0.733597
EVFAWNNEV	P49419			0.688596	-1.7021			DATNVGDEGGFAPNILENK	P06733	TMT10plex		0.194886	0.118333			GGYGGASGMGGITAVTVNQSL	P05787	Oxidation (M)		0.577493	2.41327			ALMGSPQLVAA	P14923	TMT10plex;Oxidation (M)		0.845778	0.403409
VKVPTTLAEY	P49427|Q712K3			0.809997	-0.634628			TIAPALVSK	P06733	TMT10plex		0.850913	-0.461258			SIRVTQKSYKVSTSGPRA	P05787	Acetylation (Protein N-term)		0.111757	0.36185			LSSPVESVL	P14923	TMT10plex		0.861026	-0.800067
ETAELLSKV	P49441			0.3916	0.609644			YISPDQLADLYK	P06733	TMT10plex		0.628871	-0.605594			TRDGKLVSESSDVLP	P05787			0.0371283	-0.343425			AELATRALP	P14923	TMT10plex		0.169874	0.135753
KQYEVEIQTY	P49454			0.0918071	-0.114763			IEEELGSK	P06733	TMT10plex		0.643389	-0.448875			SGPGSRISSSSFSRVG	P05787			1.00373	2.38702			ALMGSPQLV	P14923	TMT10plex;Oxidation (M)		0.863417	-1.29662
ATTQILEEL	P49454			0.565064	-0.81302			EVILPVPAFNV	P06733	TMT10plex		0.531848	-0.614108			YGGASGMGGITAVTVNQSL	P05787	Oxidation (M)		0.421878	1.48125			SSDVPLDPLEM	P14923	TMT10plex;Oxidation (M)		0.412216	-0.248184
EVGKLLNEV	P49454			0.800505	-2.44155			SGKYDLDFK	P06733	TMT10plex		0.259472	-0.154845			PGSRISSSSFSR	P05787			0.343064	-0.872875			EEENFYLEP	P14927	TMT10plex		0.871658	-0.534128
SVNGLIQEV	P49454			0.0285882	-0.0668392			IGAEVYHNLK	P06733	TMT10plex		0.371332	0.325984			SIRVTQKSYKVSTSGPRAFSSRSY	P05787	Acetylation (Protein N-term)		0.409803	2.0036			VLAAGVVPLL	P15018	TMT10plex		0.171988	0.135353
PQYQTWEEFSRAAEKLYLAD	P49458			0.829496	-1.43596			EIFDSRGNPTV	P06733	TMT10plex		0.348432	0.145948			FRGGLGGGYGGASGMGGITAVTVNQSL	P05787	Oxidation (M)		0.325837	-1.22505			VLAAGVVPL	P15018	TMT10plex		0.432061	0.302743
KARVVLKY	P49458			0.482518	-0.443802			NFRNPLAK	P06733	TMT10plex		0.697131	-0.298186			PGSRISSSSFSRVGSSN	P05787		+	3.16892	-4.69682			SEQEFQMF	P15036	TMT10plex;Oxidation (M)		0.309548	0.329899
PQYQTWEEF	P49458			0.998475	-2.45392			FTASAGIQV	P06733	TMT10plex		0.457302	0.397165			TRDGKLVSESSDVLPK	P05787			0.0145945	-0.06265			SQDFPGSNL	P15036	TMT10plex		1.40372	-0.621933
KSIDLIQKW	P49585			0.958364	-1.02749			TDKVVIGMDVAASEFF	P06733	TMT10plex;Oxidation (M)		0.40125	-0.631006			GKLVSESSDVLPK	P05787			0.156157	-0.2238			YLSPDLSKV	P15056	TMT10plex		0.496028	-0.325469
STSDIITRI	P49585|Q9Y5K3			0.0186356	-0.0164218			EIFDSRGNPTVEVDL	P06733	TMT10plex		0.278966	0.376849			KLVSESSDVLPK	P05787			0.0714332	-0.20525			LSDGLNSLTY	P15291	TMT10plex		1.29906	-0.573713
ETYPDPVRV	P49588			1.09747	-0.725723			AAVPSGASTGIYEALELR	P06733|P09104|P13929	TMT10plex		0.570095	-0.282104			SIRVTQKSYKVSTSGPRAFS	P05787	Acetylation (Protein N-term)		0.292121	0.498225			PLGSPTLLAL	P15407	TMT10plex		0.139066	0.133184
LTVPFARYL	P49590|P12081			0.482841	-0.569619			FIADLVVGL	P06733|P09104|P13929	TMT10plex		0.574349	-0.642627			GASGMGGITAVTVNQSL	P05787	Oxidation (M)		0.546574	2.12293			QELQWMVQP	P15407	TMT10plex;Oxidation (M)		1.55519	1.05631
KGYPSEFSTY	P49674			0.356064	-0.485569			AAVPSGASTGIYE	P06733|P09104|P13929	TMT10plex		0.315717	0.240549			GGASGMGGITAVTVNQSL	P05787	Oxidation (M)		0.191628	0.58345			QENGNVHAIA	P15514	TMT10plex		0.206986	0.236032
AKAPFAAHGY	P49721			0.0258281	-0.0178323			DAFPDQVAI	P06737	TMT10plex		0.656802	0.663114			LSPLVLEVDPNIQA	P05787			0.0118727	0.0638752			LLPPAPVVL	P15514	TMT10plex		1.20574	-1.18186
DTVQFAEYI	P49721			0.0386444	-0.143931			YGYGIRYEY	P06737	TMT10plex		0.477648	0.314395			GPGSRISSSSFSRVG	P05787			1.02543	2.7741			SEVEVFEY	P15529	TMT10plex		0.882991	1.05505
EVFFDGVRV	P49748			0.255063	0.404625			AAYGYGIRY	P06737|P11216	TMT10plex		0.963149	0.259663			SGMGGITAVTVNQSL	P05787	Oxidation (M)		0.185938	0.789274			SLFDLNFQA	P15559	TMT10plex		0.00546883	-0.00888038
FLLGPRLVLA	P49755			0.524472	-1.65631			HFVALSTNTTK	P06744	TMT10plex		0.989062	-0.670074			ASGMGGITAVTVNQSL	P05787	Oxidation (M)		0.518228	1.90275			ALPTLIPSV	P15822	TMT10plex		0.873908	-0.762815
KKDPNFKGF	P49792|P0DJD0|P0DJD1|Q7Z3J3			0.502152	-0.297716			DVMPEVNKV	P06744	TMT10plex;Oxidation (M)		0.0539555	0.0215898			SIRVTQKSYKVS	P05787	Acetylation (Protein N-term)		0.558076	0.9083			ITDQNSDGY	P15924	TMT10plex		0.0032003	-0.0055244
AKLFPGSPAIY	P49792|P0DJD0|P0DJD1|Q7Z3J3|O14715|Q99666|A6NKT7			0.404691	-1.04027			EWFLQAAK	P06744	TMT10plex		1.04481	-0.461378			PGSRISSSSFSRVG	P05787			0.95556	2.34415			SMVEDITGL	P15924	TMT10plex;Oxidation (M)		0.303295	-0.292338
KLFPGSPAIY	P49792|P0DJD0|P0DJD1|Q7Z3J3|O14715|Q99666|A6NKT7			0.679514	-0.437849			NYEGSPIKV	P06748	TMT10plex		0.531055	-0.17713			GLGGGYGGASGMGGITAV	P05787	Oxidation (M)		0.286749	1.29875			NEFTTHIL	P15927	TMT10plex		0.917639	0.218714
EVSFVIHNL	P49903|Q99611			0.820194	0.744294			EAMNYEGSPIKV	P06748	TMT10plex;Oxidation (M)		0.56706	-0.531			SIRVTQKSYKVST	P05787	Acetylation (Protein N-term)		0.882956	1.2896			SHYEEGPG	P15954	TMT10plex		0.307538	-0.675947
ALFRTIITY	P50148|P29992			0.580539	-1.21889			EGSPIKVTL	P06748	TMT10plex		1.75192	-0.58457			FRGGLGGGYGGASGMGGITA	P05787	Oxidation (M)		0.0966056	0.324725			SAFATPFLV	P15954	TMT10plex		1.10726	-0.584978
NVTSIMFLV	P50148|P29992			0.608293	-1.40519			GPSSVEDIK	P06748	TMT10plex		0.466349	0.429924			SIRVTQKSYKVSTS	P05787	Acetylation (Protein N-term)		0.531272	0.81425			AEILELAGNAA	P16104|Q99878|Q96KK5|Q9BTM1|Q16777|Q6FI13|P20671|P04908|Q93077|Q7L7L0|P0C0S8|Q8IUE6|O75367	TMT10plex		0.0851467	-0.0483375
DVIDFTGHAL	P50395|P31150			0.933932	-1.1571			TVSLGAGAK	P06748	TMT10plex		0.457062	0.160853			LSPLVLEVDPNIQAVRTQEKE	P05787			0.0815234	-0.6725			AEILELAGNA	P16104|Q99878|Q96KK5|Q9BTM1|Q16777|Q6FI13|P20671|P04908|Q93077|Q7L7L0|P0C0S8|Q8IUE6|O75367|Q96QV6	TMT10plex		0.229457	0.121991
AKIDPSLGIIA	P50416			0.326124	-0.315167			LQIQSSNLF	P06756	TMT10plex		0.222542	-0.221471			SIRVTQKSYKVSTSG	P05787	Acetylation (Protein N-term)		0.329398	0.62535			YLTAEILEL	P16104|Q99878|Q96KK5|Q9BTM1|Q16777|Q6FI13|P20671|P04908|Q93077|Q7L7L0|P0C0S8|Q8IUE6|O75367|Q96QV6	TMT10plex		0.297638	-0.405787
AKIDPSLGIIAK	P50416			0.384466	-0.78245			DVGPVVQHI	P06756	TMT10plex		1.26255	-0.435284			SIRVTQKSYKVSTSGP	P05787	Acetylation (Protein N-term)		0.0182835	-0.0528255			GVLPNIQAV	P16104|Q99878|Q96KK5|Q9BTM1|Q16777|Q6FI13|P20671|P04908|Q93077|Q7L7L0|P0C0S8|Q8IUE6|Q96QV6	TMT10plex		0.214044	0.231401
EVHAGLGELL	P50454			1.21192	-1.13522			FGVDRAILY	P06756	TMT10plex		0.663619	0.21997			SIRVTQKSYKVSTSGPRAF	P05787	Acetylation (Protein N-term)		0.172823	0.3285			AQGGVLPNI	P16104|Q99878|Q96KK5|Q9BTM1|Q16777|Q6FI13|P20671|P04908|Q93077|Q7L7L0|P0C0S8|Q8IUE6|Q96QV6	TMT10plex		0.288331	0.160651
RLYGPSSVSF	P50454			0.581563	-0.501981			SKALLVLTL	P06858	TMT10plex		1.63757	-0.679767			SIRVTQKSYKVSTSGPRAFSS	P05787	Acetylation (Protein N-term)		0.209101	0.5142			GMVEFQEGV	P16144	TMT10plex;Oxidation (M)		0.00993338	-0.0149224
FTVTFNPKY	P50579			0.250536	0.567528			AATTAILIA	P07093	TMT10plex		0.28658	0.146362			KLLEGEESRL	P05787|P08729			2.24584	-2.09135			ILMDFSNSM	P16144	TMT10plex;Oxidation (M)		1.03151	-0.446009
TSYPDPILL	P50591			1.66589	-2.57695			GMYGIENEVF	P07195	TMT10plex;Oxidation (M)		0.964358	0.628164			ISDTSVVL	P05787|P08729			0.744436	-0.7776			DLDPGQTLIY	P16422	TMT10plex		0.499715	0.277833
GQGTFGEVF	P50750			0.651645	-1.40276			LLIENVASL	P07203	TMT10plex		0.801927	-1.85479			LDIEIATY	P05787|P08729|P08670|P41219			0.693974	-0.6566			EEFPVPAL	P16455	TMT10plex		1.10363	-1.03824
NTIHLISQV	P50851			0.657145	-0.50987			NTVPFAVSL	P07225	TMT10plex		1.0348	-0.355486			ALDIEIATY	P05787|P08729|P08670|P41219			0.042699	-0.189375			SLDAAAGMLYL	P16591	TMT10plex;Oxidation (M)		0.77384	-0.710891
YMVTIVHIY	P50851	Oxidation (M)		0.619788	-1.16054			SNFAEALAAHK	P07237	TMT10plex		1.49348	0.553834			GHGPDGPK	P05997			0.326757	-0.39445			SLDAAAGMLY	P16591	TMT10plex;Oxidation (M)		0.538212	0.451186
KKIPGIYVL	P50897			0.491615	0.493268			THILLFLPK	P07237	TMT10plex		2.91767	0.703581			ASDFITKMDY	P06396	Oxidation (M)		0.295781	0.897675			NEFTITGSTY	P16615	TMT10plex		0.356385	0.250217
YAHIIPFLG	P50897			0.661711	-1.77061			QTAPKIFGGEI	P07237	TMT10plex		0.24398	0.113044			AEDDEDDDVDTKKQKTDEDD	P06454			0.144183	-0.2119			AIFESPYPMTM	P16615	TMT10plex;Oxidation (M)		0.604323	0.708382
ESSHICDFI	P50897			0.943211	0.685528			DAPEEEDHVLVLR	P07237	TMT10plex		0.132938	0.185575			EKKEVVEEAENGRDAPAN	P06454			0.190513	-0.482575			DEVYMEVI	P17010	TMT10plex;Oxidation (M)		0.617277	0.476082
AHIIPFLG	P50897			0.455456	-1.31682			VHSFPTLK	P07237	TMT10plex		2.43428	0.607687			KEVVEEAENGRDAPAN	P06454			1.06969	-2.09685			DESVGNVTF	P17181	TMT10plex		2.3146	-0.77788
EEWFYAHIIPFLG	P50897			1.79249	-2.25103			ALAPEYAK	P07237	TMT10plex		1.37597	0.329523			GDEDEEAESATGKRAAEDDEDDDVD	P06454			0.591365	1.5459			YLPHAPPFA	P17275	TMT10plex		0.567961	0.459716
FGFYRSGQAKETIPLQETSL	P50897			0.225129	-0.501476			FFPASADR	P07237	TMT10plex		1.0755	0.361992			LKEKKEVVEEAEN	P06454			0.42901	-1.3729			FQDPSFPAI	P17655	TMT10plex		0.0840752	0.0615659
DPPAPLPLVIWHGMGD	P50897	Oxidation (M)		1.0422	-0.955728			LGETYKDHENIVIAK	P07237	TMT10plex		0.0856594	0.0341535			EDDEDDDVDTKKQKTDEDD	P06454			0.280693	-0.4509			AEGSEFWSA	P17655	TMT10plex		0.758591	1.02924
EVISKLYAV	P50990			0.0690122	-0.0463967			VSTLPAITLK	P07339	TMT10plex		0.249789	-0.112857			SDAAVDTSSEITT	P06454	Acetylation (Protein N-term)		0.0473046	0.0794251			GELLFVHSA	P17655	TMT10plex		0.15106	0.235894
AAFHEEFVV	P51114			0.415686	0.277621			QPGITFIAAK	P07339	TMT10plex		0.513664	-0.223616			AAVDTSSEITTKDLK	P06454			0.881998	-1.0102			AEISAFEL	P17655	TMT10plex		1.18513	-0.712585
ATYNEIVTF	P51114			0.480358	-0.950808			FDGILGMAYPR	P07339	TMT10plex;Oxidation (M)		0.865637	-0.365856			SDAAVDTSSEITTKDLKEKKEVVEEAENG	P06454	Acetylation (Protein N-term)		0.271754	-1.42572			EEILARVV	P17655	TMT10plex		0.379425	0.263321
RKVPGVTAI	P51114|P51116|Q06787			0.672352	-0.482161			AKFDGILGM	P07339	TMT10plex;Oxidation (M)		1.3735	0.734309			SDAAVDTSSEITTKDLKEKKE	P06454	Acetylation (Protein N-term)		0.671923	-2.29595			ALSGLDMVGV	P17844	TMT10plex;Oxidation (M)		0.297781	0.268727
EIVDKSGVVRV	P51114|P51116|Q06787			1.31817	-1.00253			AQRQDIAFAY	P07355	TMT10plex		1.15624	-0.32456			SDAAVDTSSEITTKDLKEKKEVVEEA	P06454	Acetylation (Protein N-term)		0.730088	-3.38658			IGYPMPTGY	P17844	TMT10plex;Oxidation (M)		0.177401	0.206477
STIGIDFKI	P51153|P61026|P61006|Q92930			1.01699	-1.12174			AQRQDIAF	P07355	TMT10plex		2.14849	-0.736277			SDAAVDTSSEITTKDLKEKKEVVEE	P06454	Acetylation (Protein N-term)		0.414482	-1.57243			YLLPAIVHI	P17844	TMT10plex		0.708742	-0.886637
RKPALELLHY	P51398			0.0213561	0.0239754			RQDIAFAY	P07355	TMT10plex		0.321046	0.248031			SDAAVDTSSEITTKDLKEKKEVVE	P06454	Acetylation (Protein N-term)		0.808233	-2.30625			LLLAAPAQA	P17900	TMT10plex		0.414488	-0.406036
SIAAHLDNQVPVESPRAISRTNEND	P51398			1.31646	1.11529			SAYGSVKAY	P07355|A6NMY6	TMT10plex		0.533006	0.220367			SDAAVDTSSEITTKDLKEKKEVVEEAE	P06454	Acetylation (Protein N-term)		0.389835	-2.72677			ATELTHEDY	P17980	TMT10plex		0.286241	-0.346862
FAYPAIRYLL	P51398			0.622983	1.39916			EVKGDLENAFL	P07355|A6NMY6	TMT10plex		1.9108	-0.588314			VVEEAENGRDAPAN	P06454			0.992741	-2.252			MESMLISGY	P17987	TMT10plex;Oxidation (M)		1.52282	0.772353
FAYPAIRYL	P51398			0.117254	0.116559			SLYYYIQQDTK	P07355|A6NMY6	TMT10plex		0.179855	-0.297391			SDAAVDTSSEITTK	P06454	Acetylation (Protein N-term)		0.484408	-1.59068			MEDLIHEIY	P18124	TMT10plex;Oxidation (M)		1.01822	0.42023
HQLRAQILAY	P51531			0.576639	-0.750102			ISVYYNEATGGK	P07437	TMT10plex		0.700852	-0.447819			DEDDDVDTKKQKTDEDD	P06454			0.000390097	0.00209999			SVPPAFPAQV	P18146	TMT10plex		0.323078	0.195893
AQLPEKVEY	P51532			0.954337	-0.511992			LHFFMPGFAPLTSR	P07437|P68371	TMT10plex;Oxidation (M)		1.28149	-0.816087			DDEDDDVDTKKQKTDEDD	P06454			0.80257	-2.0645			QELPSLALP	P18405	TMT10plex		1.13452	0.434797
HQLRAQIMAY	P51532	Oxidation (M)		0.247717	-0.380502			EVDEQMLNVQNK	P07437|P68371	TMT10plex;Oxidation (M)		0.195143	0.180534			EVVEEAENGRDAPAN	P06454			0.442761	-1.17307			TELEQPVGM	P18583	TMT10plex;Oxidation (M)		0.394674	0.499933
GKFNVLLTTY	P51532|P51531			0.66899	-0.651211			YLTVAAVFR	P07437|P68371	TMT10plex		1.2457	-0.564938			SDAAVDTSSEITTKDL	P06454	Acetylation (Protein N-term)		0.348311	-1.35212			VLEPSVVTV	P18583	TMT10plex		0.594924	-0.186274
ETILIIRRL	P51532|P51531			1.10465	-1.67335			QIFRPDNFVFGQSGAGNN	P07437|P68371	TMT10plex		0.141655	-0.220146			SDAAVDTSSEITTKD	P06454	Acetylation (Protein N-term)		0.301677	-1.71505			QELPGLPAP	P18583	TMT10plex		0.506663	0.520219
DISIIPPLFTV	P51571			2.98417	-1.09164			QIFRPDNFVFGQSGAGN	P07437|P68371	TMT10plex		0.423947	-0.595436			SDAAVDTSSEITTKDLKEK	P06454	Acetylation (Protein N-term)		0.310277	-1.67618			GLLGQPEATMV	P18583	TMT10plex;Oxidation (M)		0.297284	-0.300615
SIIPPLFTV	P51571			1.32956	-1.51274			IREEYPDR	P07437|P68371	TMT10plex		1.77579	-0.493597			SDAAVDTSSEITTKDLK	P06454	Acetylation (Protein N-term)		0.368238	-1.85602			HLDLPSNNNL	P18583	TMT10plex		0.274942	-0.27485
AAIGLVIYY	P51571			1.33964	-0.862937			IMNTFSVVPSPK	P07437|P68371|Q13509	TMT10plex;Oxidation (M)		0.476175	-0.475338			SDAAVDTSSEITTKDLKE	P06454	Acetylation (Protein N-term)		0.295984	-1.01035			YTDTYTEAYM	P18583	TMT10plex;Oxidation (M)		0.0534148	-0.0465403
EVGPPAFRI	P51587			0.75732	-0.562113			FSVVPSPKV	P07437|P68371|Q13509	TMT10plex		0.63762	-0.568288			LKEKKEVVEEAENGRDAPAN	P06454			0.748145	-2.32675			QELPGLPLV	P18583	TMT10plex		0.304352	-0.347124
NTAKILAKL	P51648			0.463704	-0.496568			FPGQLNADLRK	P07437|P68371|Q13509	TMT10plex		0.731275	-0.447502			SDAAVDTSSEITTKDLKEKKEVVEEAEN	P06454	Acetylation (Protein N-term)		0.866643	-3.86117			VAQELPTTL	P18583	TMT10plex		0.661717	-0.298407
AKHLTPVTL	P51648|P43353			0.923464	-0.811625			KLAVNMVPFPR	P07437|P68371|Q13509	TMT10plex;Oxidation (M)		1.20332	-0.569336			VLMQDSRLYL	P06493	Oxidation (M)		1.64815	-2.02217			VLLSQPTVV	P18850	TMT10plex		0.124961	-0.0995808
SVVDHFNRI	P51665			0.139167	-0.119416			LAVNMVPFPR	P07437|P68371|Q13509	TMT10plex;Oxidation (M)		1.44677	-0.618612			LLIDDKGTIKL	P06493			0.414725	-1.05575			MLPPPPLTA	P18858	TMT10plex;Oxidation (M)		0.252866	-0.1941
PELAVQKVVVHPLVLLS	P51665			0.310943	-1.11513			TVVEPYNATL	P07437|P68371|Q13509	TMT10plex		0.259188	-0.244701			SEIDQLFRIF	P06493|P24941			0.793123	-1.24953			FEVIEKPQA	P18859	TMT10plex	+	1.33707	3.40422
PELAVQKVVVHPLVL	P51665			0.51831	-1.40273			LHFFMPGFAPL	P07437|P68371|Q13509	TMT10plex;Oxidation (M)		0.652572	-0.458157			AAQTSPSPKAGAATGRIVAVIGAVVD	P06576			1.1446	-0.81135			AVDPGTGAIYV	P19021	TMT10plex		1.06191	0.81567
TITDIISAL	P51692|P42229			0.956077	-1.50533			FPGQLNADLR	P07437|P68371|Q13509	TMT10plex		0.821069	-0.356			YMVGPIEEAVAKADKLAEEHSS	P06576	Oxidation (M)		0.161869	-0.565675			TEETLQEVF	P19338	TMT10plex		0.089069	-0.041326
FTWEGLYNV	P51784			1.2421	-0.939806			ISEQFTAMFR	P07437|P68371|Q13509	TMT10plex;Oxidation (M)		2.65513	-0.518025			MVGPIEEAVAKADKLAEEHSS	P06576	Oxidation (M)		1.5498	-3.77677			GTEIDGRSISLY	P19338	TMT10plex	+	1.55558	1.93506
YATGLLKQL	P51805			0.0775135	-0.333047			SVVPSPKVSDTVVEPYNATL	P07437|P68371|Q13509	TMT10plex		0.0365768	0.035393			ALIYNEALKG	P06703			0.75392	-1.9126			ALDLGGTNF	P19367|P52789|Q2TB90|P52790	TMT10plex		1.52617	-0.462921
ETVDLIKFI	P51825			0.626189	-1.73411			AILVDLEPGTMDSVR	P07437|Q13509	TMT10plex;Oxidation (M)		0.1136	-0.0440819			QEVNFQEY	P06703			0.51615	-0.567575			EEIIDELKA	P19404	TMT10plex	+	1.4659	2.79045
ELFGKFDQI	P51828|Q08462|Q8NFM4			1.19816	0.700208			MREIVHIQAGQ	P07437|Q13509	TMT10plex;Oxidation (M)		0.14629	0.0792596			DQEVNFQEYVTFLGALALIYNEALK	P06703			0.251136	-0.491175			TELITETF	P19447	TMT10plex		2.12852	0.96676
ALMPPFTAF	P51955	Oxidation (M)		0.561298	-1.04186			EVVAPFMANIPL	P07602	TMT10plex;Oxidation (M)		0.0444978	-0.0438983			RLISKFDTV	P06730			1.34564	-0.790326			AVLSSGLTAA	P19784	TMT10plex		0.108029	0.10456
LKHPNIVRY	P51955			1.02216	-1.93197			DTYGSSILSI	P07602	TMT10plex		0.575939	0.908354			IGAEVYHNLK	P06733			0.129931	-0.25			SEADIRGFVA	P19971	TMT10plex		1.22692	0.722654
ILGPPGSVY	P51965|Q969T4|Q96LR5			0.520195	-0.398661			EVVAPFMANIPLL	P07602	TMT10plex;Oxidation (M)		0.0337149	-0.0379949			YTDKVVIGM	P06733	Oxidation (M)		0.898994	1.01745			SLIDADPYL	P20248	TMT10plex		0.234934	-0.297616
SVYEGGVFFL	P51965|Q969T4|Q96LR5			0.7907	-2.65047			MVTDIQTAV	P07602	TMT10plex;Oxidation (M)		0.559298	0.291594			VEVDLFTSKGLF	P06733			0.208589	0.601525			EEIYPPEVA	P20248	TMT10plex		0.0193012	0.0246232
PSPEIEGDLQPATHGSRFYFWTK	P51970			0.0535784	-0.145989			FMANIPLLL	P07602	TMT10plex;Oxidation (M)		0.710076	-0.99544			SILKIHAREIFD	P06733	Acetylation (Protein N-term)		0.100344	0.677199			SLLNPPETLNL	P20248	TMT10plex		0.149606	-0.152604
PSPEIEGDLQPATHGSRFYFWT	P51970			0.44141	-1.22685			EVFPDQFIHL	P07686	TMT10plex		0.491031	0.151263			GNPTVEVDLFTSK	P06733			0.881114	1.21768			SLAANTFTI	P20290	TMT10plex		0.0290875	-0.0159438
GKIETIEVM	P51991	Oxidation (M)		0.567845	-1.49547			FPDQFIHL	P07686	TMT10plex		0.106068	0.0956149			VVIGMDVAASEFFR	P06733	Oxidation (M)		0.893762	1.2527			QLTEMLPSI	P20290	TMT10plex;Oxidation (M)		0.0516338	-0.0572939
RGFGFVTY	P51991|P09651|Q32P51			0.266309	-0.485129			TVGPISVAI	P07711	TMT10plex		2.50134	0.410033			QISIRGIVGV	P06737			0.555153	-0.50285			EEELGLFTA	P20393	TMT10plex		0.0815756	0.0843103
RKLFIGGLSF	P51991|P09651|Q32P51|P22626			0.942491	-0.594089			SSFYVNGLTLGGQK	P07737	TMT10plex		2.27451	-1.30536			MIIKLITSV	P06737	Oxidation (M)		0.446214	-1.42977			DEVDLTSAL	P20839	TMT10plex		0.0526422	-0.0798192
KLFIGGLSF	P51991|P09651|Q32P51|P22626			1.10133	-0.641512			STGGAPTFNVTVTK	P07737	TMT10plex		1.75964	-0.995841			FLGDDVFLREL	P06737			0.825778	-2.03203			DELGNVPEL	P20936	TMT10plex		0.109948	0.111944
AAGVEAAAEVAATEIKMEEESGAPGVPSGN	P52272	Acetylation (N-term)		0.205965	-1.02858			TFVNITPAEVGVLVGK	P07737	TMT10plex		1.52331	-1.82171			PEFMLPVHF	P06737	Oxidation (M)		0.830117	-0.6112			NLDSTTVAV	P21291	TMT10plex		0.395836	0.269578
KVANIIAEV	P52306			0.702692	0.279064			STGGAPTFNV	P07737	TMT10plex		0.512188	-0.360098			NLAENISRV	P06737|P11216			1.04441	-0.67065			GEYAVHVL	P21333	TMT10plex		0.519885	-0.333435
GAAGVHFIY	P52597			0.422692	-0.423673			EGVHGGLINK	P07737	TMT10plex		1.11235	-0.735581			AMLPYDQYL	P06744	Oxidation (M)		0.170106	-0.7675			AADIPINI	P21333	TMT10plex		0.459052	-0.245931
MQHRYIELF	P52597|P31942	Oxidation (M)		0.071186	-0.17894			YTTTIEAFI	P07814	TMT10plex		0.975588	0.295399			KLQEVGQVSV	P06756			1.98347	-2.3543			LAEPLDPV	P21399	TMT10plex		0.102608	0.0707161
EIVQFFSGL	P52597|P55795|P31943			1.0767	-3.10501			HVADFAPEV	P07814	TMT10plex		0.400545	-0.150028			ISDQVAEIVSKY	P06756			1.77076	-2.81093			ALPALFSL	P21583	TMT10plex		0.550108	-0.773741
HVSQIFNMI	P52732	Oxidation (M)		0.496317	-1.39834			HLEINPDHSIIETLR	P07900	TMT10plex		0.181255	-0.0553205			ISYGPDWKDFY	P06865		+	2.34334	4.24083			FLDDVNLIL	P21675|Q8IZX4	TMT10plex		0.502486	-1.08258
LLADITSKY	P52739			0.0329685	0.0802479			ELHINLIPNKQDR	P07900	TMT10plex		1.59055	-0.693051			SLDDLLTNV	P07099			0.123232	0.106375			VTDDALVY	P21754	TMT10plex		0.749937	0.442485
ITAPIEAQV	P52756			1.10499	-1.7303			RAPFDLFENR	P07900	TMT10plex		1.52333	-0.816976			ATLKEKLIAPVA	P07195	Acetylation (Protein N-term)		0.480096	-1.24605			NEVDSTLTF	P21912	TMT10plex		0.163126	-0.193409
KQFGNILIL	P52788			0.737151	0.419559			NPDDITNEEYGEFYK	P07900	TMT10plex		0.508947	-0.87613			SLADELALVDVLEDK	P07195			0.213868	0.499675			AQTAAATAPR	P21912	TMT10plex		0.546432	0.319297
LAGAPLDNAPKEYPPKIQQLVQDIASLTL	P52815			0.625235	-1.77015			DTSAAVTEEMPPLEGDDDTSRMEEVD	P07900	TMT10plex;Oxidation (M)		0.352383	-0.228018			GLTEALHFV	P07199			1.68243	-1.13955			YMDSPQSIGF	P22061	TMT10plex;Oxidation (M)		0.235329	-0.322943
LAGAPLDNAPKEYPPKIQQLVQ	P52815			0.312645	-1.52784			DQVANSAFVER	P07900	TMT10plex		0.606626	-0.577527			TEALHFVAA	P07199			0.326142	-0.42375			RLILPVGPAGG	P22061	TMT10plex		0.322918	0.480468
FTITPPTAQV	P52907			0.435318	-0.641201			PTADDTSAAVTEEMPPLEGDDDTSRMEEVD	P07900	TMT10plex;Oxidation (M)		0.471994	0.449673			LLIENVASL	P07203			1.13319	-0.811075			VSDIVGPDGLVY	P22087	TMT10plex		0.312541	0.127843
FTITPPTAQVV	P52907			0.346726	-0.659398			ELISNSSDALDKIR	P07900	TMT10plex	+	3.83953	-0.635527			LIDQDARDLY	P07355			1.21062	-2.26287			IVGPDGLVY	P22087	TMT10plex		1.90841	-0.730846
EVFNDVRLL	P52907			0.455979	-0.555954			LGIHEDSQNR	P07900	TMT10plex		0.00353355	0.00250363			DEVTIVNIL	P07355			1.39623	-3.1275			DIVGPDGLVY	P22087	TMT10plex		0.682821	0.700966
MPYRPVVLPPPPPPPPALPQAALQPAL	P52951	Oxidation (M)		0.00558216	-0.0224361			YMIEPIDEY	P07900	TMT10plex;Oxidation (M)		0.144386	0.125325			SALSGHLETV	P07355|A6NMY6			0.385313	-0.96675			VSDIVGPD	P22087	TMT10plex		0.00356035	-0.00685501
SLENVPNVGV	P53004			1.41548	-1.05022			ELHINLIPNK	P07900|Q14568	TMT10plex		1.39151	-0.545621			AERDALNIETA	P07355|A6NMY6			0.642165	-0.668725			AEAVFASEV	P22087|A6NHQ2	TMT10plex		0.200953	0.163003
KLYRPGSVAY	P53396			0.437718	-0.454799			TLTIVDTGIGMTK	P07900|Q14568|Q58FG1	TMT10plex;Oxidation (M)		1.03346	-0.691835			KGDLENAFL	P07355|A6NMY6		+	3.5607	-3.22822			SADFPALVV	P22102	TMT10plex		0.0844899	0.106979
EVFHAIKSV	P53618			0.783196	-1.08466			HIYYITGETK	P07900|Q58FG0	TMT10plex		1.4782	-0.984726			QELQEINRVY	P07355|A6NMY6			0.979368	-1.53638			NLISALEEA	P22102	TMT10plex		0.195787	-0.0850811
HAIKSVKIY	P53618			1.17073	-0.689188			HSQFIGYPITLFVEK	P07900|Q58FG0	TMT10plex		2.86589	-1.1205			AERDALNIET	P07355|A6NMY6			0.450895	-0.472549			AEMPDMYPP	P22102	TMT10plex;Oxidation (M)		0.743084	-0.630389
EAAGTLVTL	P53618			1.52926	-2.1275			DKSVKDLVILL	P07900|Q58FG1	TMT10plex		0.399036	-0.44988			DEVTIVNI	P07355|A6NMY6			0.198569	-0.8463			FESGDFVSF	P22314	TMT10plex		1.13469	-0.402119
YKIKVWNY	P53621			1.10346	-1.23114			FLFDNDFPAL	P07902	TMT10plex		0.16785	-0.233382			ALSGHLETV	P07355|A6NMY6			0.613234	-0.461276			AENYDIPSA	P22314	TMT10plex		0.153637	-0.23118
GQFQKIVLY	P53675			2.10958	-1.50321			AQYPWVQIF	P07902	TMT10plex		0.636416	0.657598			SALSGHLETVILGLLK	P07355|A6NMY6			0.3377	0.26245			SVLSEVPSV	P22314	TMT10plex		0.361803	-0.0794456
EAIHNFVEV	P53680			0.719634	-0.570581			GDPEEEEEEEEELVD	P07919|A0A096LP55	TMT10plex		0.635481	0.38848			STVHEILCKLSLEGDH	P07355|A6NMY6	Acetylation (Protein N-term)		0.040699	0.25775			VLTNTPLE	P22314	TMT10plex		0.183527	0.211034
ELAGFIKKV	P53804			1.32323	-1.80851			GDPEEEEEEEEELVDPLTTVREQ	P07919|A0A096LP55	TMT10plex		0.359717	0.357708			AEGNEFWSA	P07384			0.220945	-0.36185			AEVDAAMAA	P22626	TMT10plex;Oxidation (M)		2.46734	0.821396
TTPSVVVHV	P53805			1.20592	-0.630657			GLEDEQKMLT	P07919|A0A096LP55	TMT10plex;Oxidation (M)		1.61202	1.08632			MEISVKEL	P07384	Oxidation (M)		0.764216	-1.3696			DELPQDISL	P22670	TMT10plex		0.390027	-0.350507
YAFPKSITVF	P53985			0.492585	-0.380468			GLEDEQKMLTESGD	P07919|A0A096LP55	TMT10plex;Oxidation (M)		0.214683	0.11621			SEEIITPVY	P07384	Acetylation (Protein N-term)		0.116209	-0.483325			AEANAFSVL	P22695	TMT10plex		0.0549084	-0.0364652
YAFPKSITV	P53985			0.0728464	-0.0431895			DLQSINISGNGF	P08047	TMT10plex		1.28684	-0.478221			YELIITRY	P07384			0.215063	0.849425			HTPFVDEL	P22695	TMT10plex		0.753448	-0.258867
TTSEVSWISSI	P53985			0.21752	-0.492738			LANSGINVM	P08047	TMT10plex;Oxidation (M)		1.5874	-0.439567			QLDRISVYY	P07437			1.68247	-2.2415			EEAPVLMHY	P23219	TMT10plex;Oxidation (M)		0.685037	-0.557278
EIAGPGFINV	P54136			0.610704	-0.442318			QVIPQFQTV	P08047	TMT10plex		0.758407	0.532675			LQLDRISVYY	P07437			0.443557	-0.72005			DEVGSLIEY	P23229	TMT10plex		0.572193	-0.612963
EVFGHAIKA	P54136			0.435074	0.250773			SINISGNGF	P08047	TMT10plex		0.0894636	-0.0361688			PTGTYHGDSDLQLDR	P07437			0.391506	0.2705			SLPEVLPIL	P23229	TMT10plex		0.0188112	0.0385814
SLAPIIVFV	P54284			0.696068	-0.530787			DLQSINISGN	P08047	TMT10plex		1.10492	-0.796727			ISVYYNEATGGK	P07437			0.347181	0.192024			FLLLPGPSAA	P23284	TMT10plex		0.1579	-0.245655
DIYSKFDVI	P54619|Q9UGJ0			0.16201	-0.160549			LILGLMMPPAHYDAK	P08133	TMT10plex;Oxidation (M)		2.32794	-0.939822			ALTVPELTQQVFDAK	P07437			0.100713	0.366075			LLLPGPSAA	P23284	TMT10plex		1.67614	-0.475434
NVPEGLLATV	P54707|Q13733|P13637|P50993|P05023			0.382252	-1.21382			TNEQMHQLVAAYK	P08133	TMT10plex;Oxidation (M)		0.544806	-0.415138			DSDLQLDRISVYY	P07437			1.91091	-1.23335			ASDPNSSIFL	P23381	TMT10plex		0.171426	-0.139407
NVPEGLLATVTV	P54707|Q13733|P13637|P50993|P05023			0.542359	-0.445719			NKPLFFADK	P08133	TMT10plex		1.92145	-1.19075			MAVTFIGNSTAIQELFK	P07437	Oxidation (M)		0.508877	1.16872			FVDGLMIHSGD	P23396	TMT10plex;Oxidation (M)		1.38836	0.955326
LAYPAAVIV	P54750			0.0179417	0.10245			TTGKPIEASIR	P08133	TMT10plex		0.836492	-0.750363			EVDEQMLNVQNK	P07437|P68371	Oxidation (M)		0.276081	0.225801			NEFLTREL	P23396	TMT10plex		1.08231	0.569605
EIVDFAKQV	P55055			0.264378	-0.160134			RVFQEFIK	P08133	TMT10plex		1.69294	-0.87433			LHFFMPGFAPLTSR	P07437|P68371	Oxidation (M)		0.630527	1.43698			TLSESANQVFL	P23443	TMT10plex		1.20466	-0.712213
TTKFIKSFL	P55060			1.27025	-1.32372			TVNVPTTEV	P08174	TMT10plex		0.0530353	-0.0295467			ISEQFTAMFR	P07437|P68371|Q13509	Oxidation (M)		0.802412	1.96742			NEFIITQH	P23471	TMT10plex		1.9654	0.59145
KKVYASFAL	P55061			0.42079	-0.593033			KLFGSTSSF	P08174	TMT10plex		2.38717	0.73828			LAVNMVPFPR	P07437|P68371|Q13509	Oxidation (M)		0.0729272	0.0678			DENITQML	P23508	TMT10plex;Oxidation (M)		0.171057	0.166856
GLGPALEF	P55061			1.1935	-0.865381			GQIDVPGGILF	P08174	TMT10plex		0.015291	-0.0228703			IMNTFSVVPSPK	P07437|P68371|Q13509	Oxidation (M)		0.0060152	0.00765085			EEEPLYVNA	P23511	TMT10plex		0.302518	-0.508068
ETGAFFFLI	P55072			0.00456994	0.0105579			IGDLQAFQGHGAGNLAGLK	P08195	TMT10plex		1.19931	0.314167			TFSVVPSPK	P07437|Q13509			0.237879	0.2741			AEGQTIVYQP	P23511	TMT10plex		0.344118	0.313605
SIIVPAAFV	P55082			0.7588	-1.68173			LKLEPHEGLLLR	P08195	TMT10plex		0.416623	0.275503			AILVDLEPGTMDSVR	P07437|Q13509	Oxidation (M)		0.601076	0.442275			TVDDPYATFV	P23528	TMT10plex		0.0182174	-0.0190303
FNFFAPPEV	P55209			1.39847	-2.03818			VILDLTPNYR	P08195	TMT10plex		1.0412	0.212577			SVRSGPFGQIFRPDNFVFGQSGAGN	P07437|Q9BVA1|Q13885		+	4.08847	-3.4553			TVDDPYATF	P23528	TMT10plex		0.00546571	-0.00609303
RKIGELVRY	P55265			1.04966	-0.693953			GLVLGPIHK	P08195	TMT10plex		1.71895	0.268849			SVRSGPFGQIFRPDNFVFGQSGAGNN	P07437|Q9BVA1|Q13885			0.548556	-0.9787			VSDGVIKV	P23528	TMT10plex		0.995038	-0.451877
MQHRYVELF	P55795|P31943	Oxidation (M)		0.367295	-0.692273			FSAGPGLFSYI	P08195	TMT10plex		0.00263045	0.0025413			EVISDEHGID	P07437|Q9BVA1|Q13885|Q13509			0.172893	0.256125			ALYDATYET	P23528|Q9Y281	TMT10plex		0.187168	0.234454
TKFYTDPVEAVKDIPDGATVLVGGFG	P55809			0.837691	1.75421			GRLDYLSSLK	P08195	TMT10plex		1.85251	0.424594			VCDIPPRGL	P07437|Q9BVA1|Q13885|Q13509			0.384661	-1.40915			GLYSGVTTV	P23921	TMT10plex		0.326204	0.24378
VAYWRQAGLSYIRYSQICAKAVRD	P56381			0.103873	0.376167			LDYLSSLK	P08195	TMT10plex		0.393594	0.201455			SEQFTAMF	P07437|Q9BVA1|Q13885|Q13509	Oxidation (M)		0.42939	1.50143			FVDPAQITM	P23921	TMT10plex;Oxidation (M)		0.152564	-0.120184
RQAGLSYIRY	P56381|Q5VTU8			0.477414	-0.435956			LLTSFLPAQLLR	P08195	TMT10plex		0.411805	0.229308			ALYDICFRT	P07437|Q9BVA1|Q13885|Q13509			1.36864	-2.23317			QTETGTPYMLY	P23921	TMT10plex;Oxidation (M)	+	1.40735	2.47583
VAYWRQAGLSYIRYS	P56381|Q5VTU8			0.127977	-0.303543			LEPHEGLLLRFPYAA	P08195	TMT10plex		0.170297	0.235259			NEALYDICF	P07437|Q9BVA1|Q13885|Q13509			1.34904	-3.40708			TGTPYMLY	P23921	TMT10plex;Oxidation (M)		0.158261	0.341635
VPPVQVSPLIKLGRYSALFL	P56385			0.231997	-0.735586			AAALPGQPMEAPVML	P08195	TMT10plex;Oxidation (M)		0.099379	-0.10312			IGNSTAIQELFKR	P07437|Q9BVA1|Q13885|Q13509			0.502822	-0.446			LLIAPMPTA	P23921	TMT10plex;Oxidation (M)		0.371766	0.2905
VPPVQVSPLIKLGRYSALFLG	P56385			0.156967	-0.481405			FTGLSKEELLK	P08195	TMT10plex		0.918469	0.468921			GHYTEGAELVDSVLDVVR	P07437|Q9BVA1|Q13885|Q13509			0.465772	1.76908			RTEAESGLLFY	P24043	TMT10plex		0.465172	0.905717
MVPPVQVSPLIKLGRYSALFLG	P56385			0.298236	-0.998185			FTLPGTPVF	P08195	TMT10plex		0.832319	0.549313			GHYTEGAELVDSVLDVVRK	P07437|Q9BVA1|Q13885|Q13509			0.360815	0.561725			AEEPGTFAV	P24386	TMT10plex		0.567724	0.329993
VPPVQVSPLIK	P56385			0.000351142	0.000979662			YRIGDLQAF	P08195	TMT10plex		0.526894	-0.486447			ALVGFCDEV	P07602			0.764529	2.23723			VLWPESISV	P24394	TMT10plex		0.582922	-0.26107
VPPVQVSPLIKLG	P56385			0.163542	0.55985			FSAGPGLFSYIR	P08195	TMT10plex		0.549273	0.177649			HLAPENFYI	P07686			1.93835	2.01848			YMDQWVPVI	P24522	TMT10plex;Oxidation (M)		0.175569	-0.289855
MVPPVQVSPLIKLGRYSALFL	P56385	Oxidation (M)		0.188869	-0.713035			YIFEEPFTI	P08237	TMT10plex		0.0549745	-0.134499			KVLDIIATI	P07686		+	3.95153	5.1908			NVDPDNVVL	P24522	TMT10plex		0.496829	-0.435448
VPPVQVSPLIKLGRYS	P56385			0.182294	-0.520391			YTTDFIFNL	P08237	TMT10plex		1.172	-0.627029			EVGVLVGKDRSS	P07737		+	2.79761	-4.24905			DVAAFNKI	P24534	TMT10plex		1.33159	1.49294
SAAPLPLYT	P56524			1.04043	-1.31019			EVYKLLAHV	P08237	TMT10plex		0.92237	0.481572			KTDKTLVLL	P07737			1.50345	-3.11678			VLPVPPLSV	P24928	TMT10plex		0.432823	-0.711344
EVIAAGMVV	P56537	Oxidation (M)		0.350836	-0.829002			VTVLGHVQR	P08237|P17858	TMT10plex		2.24244	-0.764869			WNAYIDNL	P07737			1.42634	-3.05908			TVLPVPPLSV	P24928	TMT10plex		0.496421	-0.692293
ILPPFIWTL	P56937			0.877702	-1.51574			AVPDEIPPLEGDEDASRMEE	P08238	TMT10plex;Oxidation (M)		0.702461	-0.918433			AGWNAYIDNL	P07737	Acetylation (Protein N-term)		1.21325	-5.10165			NELPGLPRA	P24928	TMT10plex		0.583547	-0.219468
NVFGHFILI	P56937			0.107433	0.486295			KHLEINPDHPIVETLR	P08238	TMT10plex		0.0509853	0.0324156			TFVNITPAEVGVLVGK	P07737			0.155483	0.32195			AEIQELAMV	P24928	TMT10plex;Oxidation (M)		0.782065	0.552338
AKLPSETIF	P57678			0.327053	-0.282753			FETALLSSGF	P08238	TMT10plex		0.71632	-0.631758			IRKPYIWEY	P07814			1.53707	-1.0775			ELDTPINY	P25054	TMT10plex		0.35123	-0.343826
STAAVFHAV	P57723			0.229706	0.131351			HLEINPDHPIVETLR	P08238	TMT10plex		0.0463328	0.0216887			TEIDHWLEF	P07814			1.36055	-0.975975			AEDPVSEVP	P25054	TMT10plex		0.0969802	0.116682
IGVDFALKV	P57729|Q13637			1.26306	0.824127			AEEPNAAVPDEIPPLEGDEDASRMEEVD	P08238	TMT10plex;Oxidation (M)		0.499571	-0.637454			MEWDKIWAF	P07814	Oxidation (M)		0.341056	-0.565875			EEMPQVHTP	P25205	TMT10plex;Oxidation (M)		0.476999	0.25092
DVATITKTVV	P57740			0.450902	-0.395824			AVPDEIPPLE	P08238	TMT10plex		0.916248	-1.25162			FTDVNSILRY	P07814			0.56386	-0.43535			ILLIGDPSV	P25205	TMT10plex		0.874438	-0.671566
FVIDPVRNL	P58107			1.80195	-2.18294			AVPDEIPPLEGDEDASRMEEVD	P08238	TMT10plex;Oxidation (M)		0.263962	-0.210809			TSDHFETIMKY	P07814			0.911766	-3.55238			TEYGLSVY	P25205	TMT10plex		0.452666	0.268098
IKVPNLSQF	P59780			0.583088	-1.67211			LGIHEDSTNR	P08238	TMT10plex		1.102	-0.285619			DDTSRMEEVD	P07900			0.0552679	-0.0777247			ALYTPPPEI	P25440	TMT10plex		1.39631	-0.681696
KLVDFVIHF	P59998			0.0118251	-0.017127			RAPFDLFENK	P08238	TMT10plex		2.16881	-0.99691			ILEKKVEKV	P07900			1.65172	-3.42702			LSGGAGAAGGGGAD	P25490	TMT10plex		0.0779077	0.109495
STLFPSLFPRVTETL	P60006	Acetylation (N-term)		0.599021	-0.662259			IDIIPNPQER	P08238	TMT10plex		0.335563	-0.25378			DDDTSRMEEVD	P07900			0.338039	-0.513575			KTLEGEFSV	P25490|O15391	TMT10plex		0.301582	-0.146231
FVKLIHIPINN	P60059			0.169816	-0.476995			AVPDEIPPLEGDEDAS	P08238	TMT10plex		0.217743	-0.327896			HLEINPDHSIIETLR	P07900			0.0781459	0.310025			TVLEQVLPI	P25685	TMT10plex		0.419928	0.263767
FVKLIHIPINNIIVGG	P60059			0.264027	-1.57159			SQFIGYPITLY	P08238	TMT10plex		0.383925	0.253089			DTSAAVTEEMPPLEGDDDTSRMEEVD	P07900	Oxidation (M)		0.892188	-1.72495			GTSFSYTFHGD	P25685	TMT10plex		0.42299	-0.622072
VKLIHIPINNIIVGG	P60059			0.0647334	0.237508			ETQKSIYYI	P08238	TMT10plex		1.1747	-0.265373			TSAAVTEEMPPLEGDDDTSRMEEVD	P07900	Oxidation (M)		0.611451	-1.88863			ASDAAPLQY	P25705	TMT10plex		0.440857	-0.339649
MLHIWGKYTRS	P60468	Oxidation (M)		0.216637	-0.603724			RAPFDLFENKK	P08238	TMT10plex		1.2516	-0.724197			PTADDTSAAVTEEMPPLEGDDDTSRMEEVD	P07900	Oxidation (M)		1.49086	-3.8639			MIDPSGVSY	P25788	TMT10plex;Oxidation (M)		0.24507	0.322942
VKVLDFEHF	P60660			0.80539	-1.3928			DNSTMGYMMAK	P08238	TMT10plex;Oxidation (M)		0.463086	-0.535792			PTADDTSAAVTEEMPPLEGDDDTSRMEE	P07900	Oxidation (M)		1.27663	-3.344			ILANDGVLLAA	P25789	TMT10plex		0.326471	-0.260949
GYSFTTTAER	P60709|P63261			0.272403	0.615726			AVPDEIPPLEGDEDA	P08238	TMT10plex		0.40396	-0.459901			YLVAEKVTV	P07900|Q14568			1.59004	-2.16947			ILANDGVLLA	P25789	TMT10plex		0.405811	-0.332759
RGYSFTTTA	P60709|P63261			0.0414952	0.0719016			NPDDITQEEYGEFYK	P08238	TMT10plex		0.052904	0.084475			DKSVKDLVILL	P07900|Q58FG1		+	2.61447	-3.6246			TENPVIMGL	P26196	TMT10plex;Oxidation (M)		1.12783	-0.502131
VAPEEHPVLLTEAPLNPK	P60709|P63261			0.0152127	-0.0412986			SLTNDWEDHLAVK	P08238|P07900	TMT10plex		2.17122	-0.827046			FLIRESETL	P07948			1.21138	-2.62917			DLDSRVLYY	P26358	TMT10plex		0.0661331	0.057405
EITALAPSTMK	P60709|P63261|P68133|P68032|P63267|P62736	Oxidation (M)		0.542646	0.694764			GVVDSEDLPLNISR	P08238|P07900	TMT10plex		1.7018	-1.46518			AEFAERSVA	P07951|P06753			0.205637	0.300075			ILMDPSPEYA	P26358	TMT10plex;Oxidation (M)		0.264485	-0.399578
YALPHAIL	P60709|P63261|Q562R1			0.492867	-0.785272			EDQTEYLEER	P08238|P07900	TMT10plex		0.34277	0.464999			SDQDHSMDEMTAVVKIEKGVGGNNGGN	P08047	Acetylation (Protein N-term);Oxidation (M)		0.771369	-2.388			HEFLQTEI	P26358	TMT10plex		0.430757	0.296163
YALPHAILR	P60709|P63261|Q562R1			1.37266	-1.46597			GQFGVGFYS	P08238|P07900|P14625|Q12931	TMT10plex		1.54198	-0.568656			SDQDHSMDEMTAVVKIEKGVGGN	P08047	Acetylation (Protein N-term);Oxidation (M)		1.06091	-2.6212			SENPSVYVP	P26368	TMT10plex		1.79133	-0.692767
AGFAGDDAPR	P60709|P63261|Q6S8J3|A5A3E0|P0CG38|P0CG39|P68133|P68032|P63267|P62736			0.0700985	0.107398			GQFGVGFY	P08238|P07900|P14625|Q12931	TMT10plex		0.834208	-0.751625			SDQDHSMDEMTAVVKIEKGVGGNN	P08047	Acetylation (Protein N-term);Oxidation (M)		0.85261	-2.4087			LATQLTGPVMP	P26373	TMT10plex;Oxidation (M)		1.58881	0.533319
RGILTLKY	P60709|P63261|Q6S8J3|A5A3E0|P0CG38|P0CG39|P68133|P68032|P63267|P62736			0.687105	-0.978788			DISMIGQFGV	P08238|P07900|Q14568	TMT10plex;Oxidation (M)		0.00370606	0.00243139			LLGELPRLLLL	P08174			0.418759	-0.95635			TQLTGPVMPV	P26373	TMT10plex;Oxidation (M)		1.33858	0.920803
ETFNTPAMYV	P60709|P63261|Q6S8J3|Q9BYX7|A5A3E0|P0CG38|P0CG39	Oxidation (M)		0.690084	-1.24353			ADLINNLGTIAK	P08238|P07900|Q58FF8|Q14568	TMT10plex		2.52542	-1.09587			FTDKELLAY	P08183			0.0978886	0.13365			NEVDFQEY	P26447	TMT10plex		0.869637	0.56728
ETFNTPAM	P60709|P63261|Q6S8J3|Q9BYX7|A5A3E0|P0CG38|P0CG39	Oxidation (M)		0.881586	-2.15704			YIDQEELNK	P08238|P07900|Q58FF8|Q14568	TMT10plex		0.314519	-0.349981			PPALASKNAEVT	P08195			0.11722	-0.341949			DEAAFQKL	P26447	TMT10plex		1.57081	-0.846673
EKIWHHTFY	P60709|P63261|Q6S8J3|Q9BYX7|A5A3E0|P0CG38|P0CG39|P68133|P68032			1.41841	-1.21403			YESLTDPSKLDSGK	P08238|P07900|Q58FF8|Q14568	TMT10plex		3.14942	-1.01148			SLLESNKDLLL	P08195			0.0711397	0.175375			HLSNIPPSV	P26599|O95758|Q9UKA9	TMT10plex		0.397519	-0.346671
MEKIWHHTF	P60709|P63261|Q6S8J3|Q9BYX7|A5A3E0|P0CG38|P0CG39|P68133|P68032	Oxidation (M)		0.773941	-0.863589			YESLTDPSK	P08238|P07900|Q58FF8|Q14568	TMT10plex		0.336192	-0.344057			PPALASKNAEVTG	P08195			0.171256	-0.623175			SENMFSFEV	P26639	TMT10plex;Oxidation (M)		0.048652	0.0508106
IWHHTFYNELR	P60709|P63261|Q6S8J3|Q9BYX7|A5A3E0|P0CG38|P0CG39|P68133|P68032			0.409972	1.31264			FQAEIAQLM	P08238|P07900|Q58FF8|Q14568	TMT10plex;Oxidation (M)		0.262799	0.298193			YIFEEPFTI	P08237			2.07105	-1.10505			YLAGEAPTL	P26640	TMT10plex		0.842481	-0.660605
FNTPAMYV	P60709|P63261|Q6S8J3|Q9BYX7|A5A3E0|P0CG38|P0CG39|Q562R1	Oxidation (M)		0.571777	-1.71866			EGLELPEDEEEK	P08238|P07900|Q58FG0	TMT10plex		0.164162	0.408978			TTDFIFNLY	P08237			0.80031	1.15175			ALINVPPPFL	P26640	TMT10plex		0.237591	0.743473
HTFYNELRV	P60709|P63261|Q6S8J3|Q9BYX7|A5A3E0|P0CG38|P0CG39|Q562R1|P68133|P68032			0.212102	-0.245346			KKHSQFIGY	P08238|P07900|Q58FG0	TMT10plex		0.365381	-0.116924			LGIHEDSTNR	P08238			0.126321	0.107175			NLDFNPPHV	P27144	TMT10plex		0.283265	-0.349955
AVFPSIVGRPR	P60709|P63261|Q6S8J3|Q9BYX7|A5A3E0|P0CG38|P68133|P68032|P63267|P62736			0.238399	0.563028			HSQFIGYPITL	P08238|P07900|Q58FG0	TMT10plex		0.513252	-0.177313			IPRRAPFDLFEN	P08238			0.515737	1.16618			EEFPDLTMF	P27540	TMT10plex;Oxidation (M)		0.208292	0.263349
GQVITIGNERF	P60709|P63261|Q6S8J3|Q9BYX7|A5A3E0|Q562R1|P68133|P68032|P63267|P62736			1.43847	-1.88961			STYGWTANM	P08238|P07900|Q58FG1	TMT10plex;Oxidation (M)		0.0639053	0.0417624			SLSEYVSRM	P08238	Oxidation (M)		1.48808	-1.42173			VIDQQNGLY	P27694	TMT10plex		0.52141	0.404528
SYELPDGQVITIGNER	P60709|P63261|Q6S8J3|Q9BYX7|A5A3E0|Q562R1|P68133|P68032|P63267|P62736			0.23332	-0.750217			TLTLVDTGIGMTK	P08238|Q58FF8	TMT10plex;Oxidation (M)		1.03346	-0.691835			AVPDEIPPLEGDEDASRMEEVD	P08238	Oxidation (M)		0.485403	-1.03067			AEAILGQNAA	P27694	TMT10plex		1.34105	0.588521
MKILTERGY	P60709|P63261|Q6S8J3|Q9BYX7|P0CG38|P0CG39|Q562R1|P68133|P68032|P63267|P62736	Oxidation (M)		0.985384	-0.899705			SIYYITGESK	P08238|Q58FF8	TMT10plex		2.41781	-1.09462			PNAAVPDEIPPLEGDEDASRMEEVD	P08238	Oxidation (M)		0.0818211	-0.308875			VSDFGGRSL	P27694	TMT10plex	+	1.56927	-1.71962
FAISILQQI	P60842			0.884365	-0.733134			DTYGVRPLFK	P08243	TMT10plex		1.28719	-0.747438			AEEPNAAVPDEIPPLEGDEDASRMEEVD	P08238	Oxidation (M)		0.549796	-1.6914			NEQAFEEVF	P27694	TMT10plex		0.165045	0.271479
SEKKQPVDLGLLEEDDEF	P60896	Acetylation (N-term)		0.352551	-1.01276			AQVQYPLQTF	P08243	TMT10plex		0.0928782	0.0711601			AAVPDEIPPLEGDEDASRMEEVD	P08238	Oxidation (M)	+	3.28957	-4.51577			SEQYYIIEV	P27708	TMT10plex		1.10476	-0.585477
SEKKQPVDLGLLE	P60896	Acetylation (N-term)		0.245144	-0.598887			FANDATFEI	P08559	TMT10plex		0.00394317	0.00432301			HLEINPDHPIVETLR	P08238			0.791273	-1.87865			GLMTGSGVVGV	P27708	TMT10plex;Oxidation (M)		0.522567	-0.35522
SEKKQPVDLGLLEEDD	P60896	Acetylation (N-term)		0.23639	-0.714795			EAPAIAIAV	P08572	TMT10plex		0.606025	0.204592			AAVPDEIPPLEGDEDASRMEE	P08238	Oxidation (M)		1.1965	-3.61517			LLINPNIATV	P27708	TMT10plex		1.63883	-0.386201
SEKKQPVDLGLLEED	P60896	Acetylation (N-term)		0.243156	-0.792323			KLAYRPPK	P08574	TMT10plex		0.718145	0.309983			YHTSQSGDEMTSLSEYVSR	P08238	Oxidation (M)		0.20594	-0.54825			ALAGGITMV	P27708	TMT10plex;Oxidation (M)		0.566708	-0.455545
SEKKQPVDLGLLEEDDE	P60896	Acetylation (N-term)		0.28509	-0.888197			LFDYFPKPYPNSEAAR	P08574	TMT10plex		0.0181206	0.0172548			DLVVLLFETALLSSGFSLEDPQTHSNR	P08238			0.457043	1.41645			VMASMFYEV	P27708	TMT10plex;Oxidation (M)		0.0744001	0.0956409
SEKKQPVDLGLLEEDDEFEE	P60896	Acetylation (N-term)		0.214148	-0.75129			DLFMGQFSEV	P08581	TMT10plex;Oxidation (M)		0.921374	-0.224522			GVVDSEDLPLNISR	P08238|P07900			0.0904712	0.20835			MLLSVPLLLG	P27797	TMT10plex;Oxidation (M)		0.0451021	0.0703037
SEKKQPVDLGLLEEDDEFEEF	P60896	Acetylation (N-term)		0.607812	-1.35643			QTISTEFAV	P08581	TMT10plex		0.412075	-0.345441			EGDEDASRMEEVD	P08238|Q58FF7	Oxidation (M)		0.38803	-1.52317			SQIQETSI	P27816	TMT10plex		0.432497	-0.286825
SEKKQPVDLGLLEE	P60896	Acetylation (N-term)		0.157835	-0.485265			STFIGEHYV	P08581	TMT10plex		0.544398	-0.177589			ASRMEEVD	P08238|Q58FF7			0.735191	-0.967925			AEAFDDVVGETVGKTD	P27816	TMT10plex		0.107836	-0.166238
SEKKQPVDLGLLEEDDEFE	P60896	Acetylation (N-term)		0.684847	-2.4766			HVADSIGFTV	P08648	TMT10plex		0.914374	0.395866			VPDEIPPLEGDEDASRMEEVD	P08238|Q58FF7	Oxidation (M)		0.286739	-0.896025			SIFAGQND	P27816	TMT10plex		0.00977646	0.0112808
GKVGFQSFF	P60903			0.949436	0.774471			FGVDKAVVY	P08648	TMT10plex		2.17296	1.0983			EDASRMEEVD	P08238|Q58FF7			1.22583	-1.6601			YADGESFLGY	P28070	TMT10plex		0.775803	0.376474
EVCRIFYDM	P60981	Oxidation (M)		0.277276	-0.535275			DSIGFTVEL	P08648	TMT10plex		1.80239	0.890398			ILDKKVEKV	P08238|Q58FF7			2.74531	-1.75665			YEAPSLATGY	P28070	TMT10plex		0.69481	0.406907
NKIFLPTIY	P61073			0.789556	-0.995438			FVTSGVFSV	P08651|Q12857	TMT10plex		0.456284	0.27017			ASDALDKIRY	P08238|Q58FF7		+	2.75299	-4.50152			DEELLGDGHSY	P28070	TMT10plex		1.60674	0.37829
TIPDFIFANV	P61073			1.06385	-1.07372			ETNLDSLPLVDTHSK	P08670	TMT10plex		1.22438	0.823246			EIPPLEGDEDASRMEEVD	P08238|Q58FF7	Oxidation (M)		0.211015	-0.362501			FMDPASALY	P28070	TMT10plex;Oxidation (M)		1.0817	1.45775
ALKRINKELSDLARD	P61077	Acetylation (N-term)		0.12896	-0.419449			KLLEGEESRISL	P08670	TMT10plex		1.00459	-1.0226			GDEDASRMEEVD	P08238|Q58FF7			1.24766	-1.52578			YEAPSLAT	P28070	TMT10plex		0.0731513	-0.0767012
DIAGRDITRYLI	P61160			1.65442	-1.7475			ETNLDSLPLVDTHSKRTL	P08670	TMT10plex		1.50388	0.481799			DEDASRMEEVD	P08238|Q58FF7			1.69082	-1.58167			YADGESFL	P28070	TMT10plex		1.15445	-0.643105
YTSPVNPAV	P61165			0.59937	-0.58636			SLQEEIAFL	P08670	TMT10plex		0.17436	-0.299108			EEVETFAF	P08238|Q58FF7|P07900|Q14568			0.750426	-1.22405			SLAGAAFLL	P28288	TMT10plex		1.1365	-1.34457
SAIPHPLIM	P61201	Oxidation (M)		0.00163339	0.00204992			SSVPGVRLL	P08670	TMT10plex		0.0102625	0.00932908			AKKHLEINPD	P08238|Q58FF7|P07900|Q58FG1		+	2.67795	-5.7713			SEFTQYTTH	P28290	TMT10plex		0.172079	0.163106
KGRVFEVSL	P61247			0.475069	1.70119			ETNLDSLPL	P08670	TMT10plex		0.251632	0.0919781			ELISNASDALDK	P08238|Q58FF7|P14625			0.860097	-0.687975			SELGLGLGEMGF	P28290	TMT10plex;Oxidation (M)		0.195233	0.179291
AKYPHVEDY	P61289			0.73499	-0.486399			YASSPGGVY	P08670	TMT10plex		0.323711	-0.181643			SERLLRELY	P08243		+	2.06114	-3.613			SSESEFTQY	P28290	TMT10plex		0.047644	0.0780292
QLVDIIEKV	P61289			0.41967	-0.285091			ETNLDSLPLVDTHS	P08670	TMT10plex		0.248583	0.18873			KLFPGFEIETV	P08243		+	2.66914	-3.40352			SEIAGMTLP	P28331	TMT10plex;Oxidation (M)		0.244917	-0.307116
ASLLKVDQEVKLKVD	P61289	Acetylation (N-term)		0.0619335	0.117248			ETNLDSLPLVDT	P08670	TMT10plex		0.0367712	0.0779748			ESERLLRELY	P08243			2.61591	-2.37705			SLYPSIMMA	P28340	TMT10plex;Oxidation (M)		0.536539	0.384538
WQYRQLSAL	P61313			0.726029	-0.583137			QVTQPTVGMNFKTPRGPV	P08708	TMT10plex;Oxidation (M)		0.0419279	0.0724649			PPFEVRGANQWIKFKSVS	P08559			0.677647	1.51425			IMDPDVITGY	P28340	TMT10plex;Oxidation (M)		0.54424	-0.197312
GAYKYIQEL	P61313			0.0374412	0.0837879			KLLDFGSLSN	P08708	TMT10plex		1.62781	0.537517			YVDPVITSI	P08581			0.225477	-0.856025			IEVEQALAH	P28482	TMT10plex		1.10418	-0.512911
EVILIDPFHKA	P61313			1.09698	-2.01831			LLDFGSLSNLQ	P08708	TMT10plex		0.323974	0.341449			LLPPPPRVGG	P08648			0.972056	-1.13177			SEIEAVSV	P28715	TMT10plex		0.281598	0.196346
GKFGHEFLEF	P61326|Q96A72			0.463212	-0.842716			VTQPTVGMNFKTPRGPV	P08708	TMT10plex;Oxidation (M)		0.649246	0.508387			STDNFTRILEY	P08648			0.798207	-1.96005			EEVIFPNNF	P28749	TMT10plex		0.71351	-0.63937
AKVKFEERY	P61353			0.0810334	0.0601335			LLDFGSLSNLQVTQPTVGMN	P08708	TMT10plex;Oxidation (M)		0.44575	-0.563359			FADLSEAANR	P08670			0.176028	0.1595			VADDPIVMV	P29083	TMT10plex;Oxidation (M)		0.921782	-0.45088
KKVGIVGKYGTRY	P61513			0.478743	0.371324			NTIQSIIAI	P08754|P63096	TMT10plex		1.35616	-0.498789			SLYASSPGGVYATR	P08670			0.0160169	0.014925			ALGDQILFV	P29084	TMT10plex		0.167992	0.253682
GKTALLHVF	P61587			0.412051	0.24263			FAAATGATPIAGR	P08865	TMT10plex		1.75549	-0.820762			DGQVINETSQHHDDLE	P08670			0.307299	-0.535925			FENVVPMSY	P29275	TMT10plex;Oxidation (M)		0.0237509	0.0325584
KKWKGEIQEF	P61587			0.756054	-0.376337			YVNLPTIAL	P08865	TMT10plex		0.835285	-0.408555			ILLAELEQLK	P08670			0.0547917	0.06635			ESEYGNITY	P29350	TMT10plex		0.263957	0.291931
AGQAFRKFLPLFD	P61604	Acetylation (N-term)		0.00563552	0.0316112			RKSDGIYII	P08865	TMT10plex		1.06273	-0.572773			ISLPLPNFSSLNLR	P08670			0.150658	0.363901			STIGQAFEL	P29353|Q6S5L8	TMT10plex		2.51886	-0.631072
FRDGDILGKYVD	P61604			0.142703	0.413029			ELPAVFDGV	P08910	TMT10plex		0.0654529	-0.0349126			LLQDSVDFSLADAINTEFK	P08670			0.000896	0.00262475			NEQIVQIF	P29374	TMT10plex		0.370873	0.168118
DGDILGKYVD	P61604			0.103816	-0.270444			AAVAAVLYV	P08910	TMT10plex		0.245398	-0.413683			VELQELNDR	P08670|P17661			0.414918	0.57935			LIDMGSSLY	P29375	TMT10plex;Oxidation (M)		0.794148	0.620811
IQRTPKIQVYSR	P61769			0.469607	-0.579194			EIVPVTTTV	P09110	TMT10plex		0.212263	-0.103565			MALDIEIATYR	P08670|P41219	Oxidation (M)		0.0266186	0.124375			EEFTDPLSF	P29375	TMT10plex		0.689331	0.595397
IQRTPKIQVY	P61769			0.90228	-0.4761			SQAPFIVAL	P09131	TMT10plex		0.678137	0.657762			ALDQEIIEV	P08708			0.291803	0.633626			MMVGDLLEV	P29375	TMT10plex;Oxidation (M)		0.142774	-0.154927
IQRTPKIQVYSRHPAEN	P61769			1.20322	-1.20242			SKLPKFSQL	P09131	TMT10plex		0.870534	0.206539			FKTPRGPV	P08708			0.447398	0.8257			SLWGQPAEA	P29400	TMT10plex		0.00342195	-0.00393867
IQRTPKIQVYS	P61769			0.345896	-0.580299			ASPEYVNLPINGNGKQ	P09211	TMT10plex		0.151843	0.167213			QPTVGMNFKTPRGPV	P08708	Oxidation (M)		0.0717231	0.20945			AISESNINL	P29401	TMT10plex		1.12265	0.499978
HVTLSQPKIVKWDRDM	P61769	Oxidation (M)		0.221746	-0.261827			FPFQPGSVAEV	P09382	TMT10plex		1.75889	0.874388			PDTKEMLKLLDFG	P08708	Oxidation (M)		0.0476638	-0.2226			MNSLSEANTKF	P29508|P48594	Acetylation (Protein N-term);Oxidation (M);TMT10plex		0.698145	0.889924
SQPKIVKWDRDM	P61769	Oxidation (M)		0.997301	-0.430324			SFVLNLGK	P09382	TMT10plex		1.88912	0.272839			LKLLDFGSLSN	P08708			1.39169	1.30905			LLDPASFEY	P29597	TMT10plex		0.653671	0.796733
LSQPKIVKWDRDM	P61769	Oxidation (M)		0.22642	-0.425937			VKLPDGYEF	P09382	TMT10plex		0.368775	0.101025			TVGMNFKTPRGPV	P08708	Oxidation (M)		0.932032	2.758			SPEAPPAEAAE	P29966	TMT10plex		0.691346	1.772
PKIVKWDRDM	P61769	Oxidation (M)		0.613469	-0.398507			EVAPDAKSFV	P09382	TMT10plex		0.427002	0.165509			NFKTPRGPV	P08708			0.365354	0.618375			PEAPPAEAAE	P29966	TMT10plex		0.248635	0.418126
STILHLVVM	P61803	Oxidation (M)		0.926959	-1.2451			AVFPFQPGSV	P09382	TMT10plex		0.115795	-0.124254			KLLDFGSLSNL	P08708			0.262784	-0.3248			DDSLVSIF	P30044	TMT10plex		0.852924	0.334764
FASTILHLV	P61803			0.746706	-0.436997			EVIPYTPAM	P09601	TMT10plex;Oxidation (M)		1.26553	-0.289308			MNFKTPRGPV	P08708	Oxidation (M)		0.400401	0.80775			LELDTNLPA	P30046|A6NHG4	TMT10plex		0.375321	0.308117
GKIADRFLLY	P61968			1.54264	-1.14521			FTFPNIASA	P09601	TMT10plex		0.359797	0.348064			LQVTQPTVGMNFKTPRGPV	P08708	Oxidation (M)		0.503725	1.1997			GLIDELNQA	P30084	TMT10plex		1.02119	0.434969
TTIKLFQEC	P61978			0.163665	0.728776			TVAVGLYAM	P09601	TMT10plex;Oxidation (M)		0.0243452	-0.0187838			LDFGSLSNLQVTQPTVGMNFKTPRGPV	P08708	Oxidation (M)		1.74029	-2.2545			ALFPGVAL	P30101	TMT10plex		0.400334	-0.385307
SLAGGIIGV	P61978	Acetylation (N-term)		1.52374	-1.79752			VVHVNGYGK	P09622	TMT10plex		2.15912	0.51309			VGMNFKTPRGPV	P08708	Oxidation (M)		0.401454	0.976375			ALFPGVALL	P30101	TMT10plex		0.518814	0.532812
ETFSGVYKKL	P62081			0.695661	-0.519986			ALTGGIAHLFK	P09622	TMT10plex		2.17828	0.431924			VTQPTVGMNFKTPRGPV	P08708	Oxidation (M)		0.599773	0.651949			SLLPAIVEL	P30154|P30153	TMT10plex		0.644382	-1.13907
SIIGRLLEV	P62136			1.06058	-1.56345			EANLAASFGK	P09622	TMT10plex		1.45482	0.486928			QVTQPTVGMNFKTPRGPV	P08708	Oxidation (M)		0.387531	-0.397			ALASVIMGL	P30154|P30153	TMT10plex;Oxidation (M)		0.0510611	-0.0853069
YKIKYPENFF	P62136|P62140|P36873			1.02601	-0.875996			FPFAANSR	P09622	TMT10plex		0.0296293	0.0344396			PTVGMNFKTPRGPV	P08708	Oxidation (M)		0.454684	0.971849			SLLPAIVE	P30154|P30153	TMT10plex		0.249733	-0.480656
YKIKYPENF	P62136|P62140|P36873			0.48395	-0.482007			ALLNNSHYYHMAHGK	P09622	TMT10plex;Oxidation (M)		1.20714	0.592463			SNLQVTQPTVGMNFKTPRGPV	P08708	Oxidation (M)		0.554147	0.983325			QVDPNYAYAY	P30260	TMT10plex		0.85225	0.469805
EHYVSILSF	P62191			0.325031	0.582339			GRIPVNTR	P09622	TMT10plex		0.929989	0.271533			SLSNLQVTQPTVGMN	P08708	Oxidation (M)		1.73762	-1.78067			EEEVFPLAM	P30279|P30281|P24385	TMT10plex;Oxidation (M)		0.0941494	0.0807865
IKPPKGVILY	P62191			0.416833	-0.462773			SKYPASSSVF	P09629	TMT10plex		2.8766	0.372782			LSNLQVTQPTVGMNFKTPRGPV	P08708	Oxidation (M)		0.413934	1.28537			FLGPWPAAS	P30533	TMT10plex		0.294523	0.364779
EHAPSIVFI	P62191			0.157755	-0.58691			SSGPYGGGGQYFAKPR	P09651	TMT10plex		0.803863	-0.542208			NLQVTQPTVGMNFKTPRGPV	P08708	Oxidation (M)		0.489094	1.04265			APPWVPAMG	P30536	TMT10plex;Oxidation (M)		0.919103	-0.659581
LGDGPKLVRELF	P62191			0.00388807	0.0123811			HLRDYFEQY	P09651|Q32P51	TMT10plex		0.17498	-0.0501461			DFGSLSNLQVTQPTVGMNFKTPRGPV	P08708	Oxidation (M)		0.318061	-1.31582			FLEEEVYPL	P30566	TMT10plex		0.372121	0.309966
LGDGPKLVREL	P62191			0.424354	-0.854862			KLFIGGLSF	P09651|Q32P51|P22626|P51991	TMT10plex		0.0399561	-0.0183959			SLSNLQVTQPTVGMNFKTPRGPV	P08708	Oxidation (M)		0.517137	1.00172			NELNLPNL	P30793	TMT10plex		0.622999	1.21617
ELVQKFIGEGA	P62195			0.305786	0.770112			RGFGFVTY	P09651|Q32P51|P51991	TMT10plex		0.131658	0.0855944			GSLSNLQVTQPTVGMNFKTPRGPV	P08708	Oxidation (M)		0.50159	0.975575			AENPDIFAV	P30825	TMT10plex		0.845429	0.428344
AQPKGVLLY	P62195			0.407459	-0.37988			AGIFQSVK	P09669	TMT10plex		0.113821	-0.123834			LLDFGSLSNLQVTQPTVGMNFKTPRGPV	P08708	Oxidation (M)		0.979362	-2.65307			VLAENPDIFAV	P30825	TMT10plex		0.0494336	0.0923381
SLVIPEKFQHILRVLNTNID	P62269	Acetylation (N-term)		0.0659192	0.0706434			AAYAGGLVL	P09884	TMT10plex		0.102214	-0.0232573			PDTKEMLKLLDFGSLSNLQVTQPTVGMN	P08708	Oxidation (M)	+	3.18496	-3.74227			ASDPYQVHV	P30876	TMT10plex		0.209416	0.083827
SLVIPEKFQHILR	P62269	Acetylation (N-term)		0.0480308	0.127718			KASPLTFTV	P09884	TMT10plex		1.96992	-0.276585			FGSLSNLQVTQPTVGMNFKTPRGPV	P08708	Oxidation (M)		0.55162	0.616825			DEFIQMSV	P30876	TMT10plex;Oxidation (M)		0.130395	-0.0621011
RQYAKDIGF	P62273			0.485109	0.309965			ESSQLLYLL	P09884	TMT10plex		2.32235	-0.221946			VRFGPGVAF	P08727			0.435094	-1.20642			ALNVASLSV	P30989	TMT10plex		0.377027	-0.184124
GHQQLYWSHPRKFGQG	P62273			0.394535	-0.472285			AKPLAALVTY	P09884	TMT10plex		0.667721	-0.172371			RTDLEMQI	P08727	Oxidation (M)		0.868371	-1.11272			YLDEDTIYHL	P31153	TMT10plex	+	1.11183	2.46648
QYAKDIGFIKLD	P62273			0.128576	-0.523252			EVLLQRINV	P09884	TMT10plex		0.611954	-0.203442			GLLAGNEKLTM	P08727	Oxidation (M)		1.10256	-0.8935			AEASFWTA	P31350	TMT10plex		1.02316	1.59517
YQKQPTIF	P62280			0.0309237	0.0560687			DVNAIIHYL	P09914	TMT10plex		2.31714	1.04526			RVLDELTLA	P08727			0.288382	-0.4697			YSDFPFHEDY	P31512	TMT10plex	+	1.73288	2.71991
GKEKLPRYY	P62280			0.0697495	0.0596581			YLTVVIFTA	P09917	TMT10plex		0.487864	0.391615			LEQEIATY	P08727			0.603125	-0.943275			KSDGSFIGY	P31751	TMT10plex		1.12862	-1.48614
KGYLVSVDGY	P62306			0.213792	0.224161			LGVAGQWR	P09936	TMT10plex		1.32126	-0.35812			ALISGIEAQL	P08727			1.68182	-1.98417			DEFTAQSI	P31751	TMT10plex		0.600968	-0.799563
AAVSFISKF	P62324			1.02967	-0.676968			GTIGLIHAV	P09936	TMT10plex		1.97947	0.541987			RQSSATSSFGGLGGGSVR	P08727			0.943902	-0.803675			NLYPFVKTV	P31939	TMT10plex	+	2.06866	3.57766
SKLGWIYEF	P62699			0.996919	-1.84795			TFGETHPFTK	P09960	TMT10plex		1.28952	-0.465707			TSYSYRQSSATSSFG	P08727	Acetylation (Protein N-term)		0.00107854	0.0020256			KEALGIPAA	P31939	TMT10plex		0.757593	0.469991
ETGKITDFI	P62701			0.300297	0.189587			MKFTRPLFK	P09960	TMT10plex;Oxidation (M)		1.6509	-1.43027			FGPGVAFRAPS	P08727			0.0544313	-0.205275			MEQVNELK	P31948	Acetylation (Protein N-term);Oxidation (M);TMT10plex		0.053913	0.0571132
GKITDFIKF	P62701			0.276851	0.27598			EVSVPKELV	P09960	TMT10plex		0.608597	-0.256876			TLQGLEIEL	P08727			1.47259	-2.49225			AEGFPTPTI	P32004	TMT10plex		0.172981	-0.112722
GKVRTDITY	P62701			0.526731	0.336476			ALQASALNAWR	P09972	TMT10plex		1.04495	-0.339952			GLGGGSVRFGP	P08727			0.0491934	0.298725			AVTGLSGSGPAYAF	P32322|Q96C36	TMT10plex		1.54062	0.846342
DVAKVNTLI	P62750			0.323619	-0.253016			YLTAEVLEL	P0C0S5|Q71UI9	TMT10plex		0.02776	0.0607479			GGLGGGSVRFGP	P08727			0.306035	-0.726925			NELLEPNSF	P32519	TMT10plex		0.0259523	0.0134165
ALDVANKIGII	P62750			1.21723	0.725024			LTAEVLELA	P0C0S5|Q71UI9	TMT10plex		0.79964	0.346937			FGGLGGGSVRFGP	P08727			0.386612	-1.14558			LILEGNDIEL	P32969	TMT10plex		0.454732	-0.452017
LAPDYDALDVANKIGII	P62750			0.0410838	0.176448			ELAPVQIKV	P0C1Z6	TMT10plex		0.479401	0.167375			ATSSFGGLGGGSVRFGP	P08727			0.447552	-1.53818			DEPLVYFY	P33121	TMT10plex		0.0746983	-0.130627
YDALDVANKIGII	P62750			0.369543	-0.793903			VLYHYVAVNNPKKQE	P0C6T2	TMT10plex		1.18468	0.990138			TSYSYRQSSATSSFGGLGGGSVR	P08727	Acetylation (Protein N-term)		0.119433	0.501251			LLDSDEPLVY	P33121	TMT10plex		0.414101	0.334399
GEKKAYVRLAPDYDALDVANKIGII	P62750			0.367187	0.828651			TVGPVLSI	P0CB38	TMT10plex		1.60641	-0.25486			TSYSYRQSSATSSFGGLGGGSVRFGP	P08727	Acetylation (Protein N-term)		0.00914648	-0.0533502			ALSEELVQL	P33176	TMT10plex		0.718711	-0.28117
KKIRTSPTF	P62750			0.0833825	0.100764			STVGPVLSI	P0CB38	TMT10plex		0.520346	-0.249263			YLDKVRALE	P08727|P13645			2.50041	-2.0675			ALSEELVQ	P33176	TMT10plex		0.0100532	-0.0265143
ISGLIYEETR	P62805			0.526108	0.549594			DVFQHVERI	P0CF97	TMT10plex		0.046402	-0.031791			RLASYLDKV	P08727|P35527|P13645			1.73965	-1.01408			SEVGPVVSF	P33240	TMT10plex		1.56343	0.518026
RKDGVFLYF	P62829			0.296928	0.298783			FLIDSSIMI	P0CG08	TMT10plex;Oxidation (M)		0.14302	0.093816			DEEKFITIF	P08758			0.0593979	-0.0917249			ILDAQTAFV	P33527	TMT10plex		0.0335142	0.0278668
LWPRIASNAGSIA	P62829			0.703799	-0.791667			KKNGIPLEL	P0CG30|P0CG29	TMT10plex		0.46562	-0.136367			NTDSPLRY	P08865			0.301633	0.273925			YLFDDPLSA	P33527	TMT10plex		0.340709	-0.379246
VQGIFVEKY	P62834|P61224|A6NIZ1			0.585814	-0.617183			LCYVALDFEQEMAMVASSSSLEK	P0CG39	TMT10plex;Oxidation (M)		0.330111	0.200661			EEFQGEWTAP	P08865			0.315467	0.36785			SLFGNIKGA	P33908	TMT10plex		1.91987	-1.38623
GQGFALVY	P62834|P61224|A6NIZ1			0.732445	-1.05768			GKISPVTF	P0CK96	TMT10plex	+	4.01818	-0.442563			EEDVLKFLA	P08865			0.801488	1.15555			ALADDDFLTV	P33991	TMT10plex		1.89108	-0.68566
YLGEFSITY	P62841			0.1768	-0.187581			SSAPIFTVI	P0CK96|P0CK97	TMT10plex		0.805275	1.08965			NQFPGFKEV	P09012|P08579			0.400087	-0.291676			VLFSSPPQM	P33991	TMT10plex;Oxidation (M)		0.540629	-0.465938
AEVEQKKKRTFRKFTYRGVDLDQLLD	P62841	Acetylation (N-term)		0.141421	0.312736			QQFPEGLFY	P0CW20|P0CW19|P48059	TMT10plex		0.841003	0.257562			EAFREANLAASFGKSINF	P09622			0.882409	-2.06017			NEIFFDRY	P33991	TMT10plex		0.292285	-0.161493
GHYLGEFSITY	P62841			0.0291407	0.0254297			NQVALNPQNTVFDAK	P0DMV9|P0DMV8	TMT10plex		1.82616	-1.02684			GSNFGGGGSYNDFGNY	P09651|Q32P51			0.389399	-1.26337			SILEHQIQV	P33991	TMT10plex		1.35744	0.611217
RKFMTNRLL	P62847	Oxidation (M)		0.530206	0.340343			AQIHDLVLVGGSTR	P0DMV9|P0DMV8	TMT10plex		0.620774	-0.45536			LFIGGLSFETTDESLR	P09651|Q32P51			0.816256	0.940875			AALPNVYEV	P33992	TMT10plex		0.038298	0.0337896
EVPNYKLITPA	P62851			2.3778	4.41431			NALESYAFNMK	P0DMV9|P0DMV8	TMT10plex;Oxidation (M)	+	3.84579	-0.758747			LVDIVKGTNSYY	P09874			1.50609	-1.34395			FIMEGGAMVL	P33992	TMT10plex;Oxidation (M)		0.187611	0.157501
SELDQLRQEAEQLKNQIRD	P62873	Acetylation (N-term)		0.683734	-1.49651			EIAEAYLGYPV	P0DMV9|P0DMV8	TMT10plex		0.526014	0.270457			YSESSQLLY	P09884			0.109322	0.4096			ALPNVYEVI	P33992	TMT10plex		1.78847	-0.879164
GKLIIWDSY	P62873|P62879|Q9HAV0			0.277481	-0.306351			DAGVIAGLNVLR	P0DMV9|P0DMV8	TMT10plex		0.708463	-0.573673			ALKPDLVNV	P09884			0.131951	-0.536575			FIMEGGAMVLA	P33992	TMT10plex;Oxidation (M)		0.0427394	0.0363815
RGHLAKIY	P62873|P62879|Q9HAV0|P16520			1.29569	-0.716167			ETAGGVMTALI	P0DMV9|P0DMV8	TMT10plex;Oxidation (M)		0.962234	-0.635084			DEEQVFHF	P09884			0.60777	-1.63433			ALSGTLSGV	P33992	TMT10plex		0.171054	-0.127533
LIEKLLNYAPLEK	P62875			0.0967501	-0.304163			ALNPQNTVF	P0DMV9|P0DMV8	TMT10plex		0.0139467	-0.0147183			DEEQVFHFY	P09884			0.744222	-0.917176			SLADYITAA	P33993	TMT10plex		0.324598	-0.158999
HVDLIEKLLNYAPLEK	P62875			0.613176	1.17528			NQVALNPQNTVFDAKR	P0DMV9|P0DMV8	TMT10plex		2.32348	-1.01986			KLLEIDIDGV	P09884			0.40295	-1.07442			LLSETYLEA	P33993	TMT10plex		1.05014	-0.748551
IIDPGDSDIIRSMPEQTGEK	P62888	Oxidation (M)		0.533106	1.50094			KQTQIFTTY	P0DMV9|P0DMV8	TMT10plex		0.187976	-0.175422			NEFLAQTL	P09960			0.407681	1.41105			ALSEALTEL	P34896	TMT10plex		1.45663	-0.818999
LAIIDPGDSDIIRSMPEQTGEK	P62888	Oxidation (M)		0.0579719	0.153958			IINEPTAAAIAYGLDR	P0DMV9|P0DMV8	TMT10plex		0.948258	-0.388046			TTDDWKDFL	P09960			0.825255	-1.73535			NEQDLGIQY	P35221	TMT10plex		1.27695	0.969299
PGDSDIIRSMPEQTGEK	P62888	Oxidation (M)		0.169394	0.472144			DVAPLSLGL	P0DMV9|P0DMV8	TMT10plex		0.520533	0.151409			TTDDWKDF	P09960		+	3.38702	-4.82518			ALCPQVINA	P35221	TMT10plex		0.799778	-0.769675
YVPVTTFKNLQTVNVDEN	P62899			0.121669	0.320673			NAVITVPAYFNDSQR	P0DMV9|P0DMV8|P38646	TMT10plex		2.34205	-1.7868			TTDDWKDFLY	P09960			0.353714	0.614799			GVDSAMSLI	P35221	TMT10plex;Oxidation (M)		0.232297	-0.29692
YTINIHKRI	P62899			0.335991	-0.310107			IGIDLGTTY	P0DMV9|P0DMV8|P48723	TMT10plex		0.73051	-0.227517			EELDSLIKA	P0C0S5|Q71UI9			0.228288	0.3169			FLETNVPLL	P35221|P26232	TMT10plex		1.03735	-1.1074
LVTYVPVTTFKNLQTVNVDEN	P62899			0.188288	0.493192			IDGDGQVNYEEFVQMMTAK	P0DP24|P0DP23|P0DP25	TMT10plex;Oxidation (M)		0.000533371	-0.000276089			VGATAAVYSAAILEYLTAEVLELAGNASK	P0C0S5|Q71UI9			0.0526777	-0.0620747			NLMNAVVQTV	P35221|Q9UI47	TMT10plex;Oxidation (M)		0.560016	-0.389883
VTYVPVTTFKNLQTVNVDEN	P62899			0.222451	-0.762129			GQVNYEEFVQMMTAK	P0DP24|P0DP23|P0DP25	TMT10plex;Oxidation (M)		0.117677	-0.0391507			VLYHYVAVNNPKKQE	P0C6T2			1.32419	2.1036			WEQGFSQSF	P35222	TMT10plex		0.144036	-0.186097
SPNKLYTLVTYVPVTTFKNLQTVNVDEN	P62899			0.0916119	0.61272			GDGQVNYEEFVQMMTAK	P0DP24|P0DP23|P0DP25	TMT10plex;Oxidation (M)		0.224851	0.171219			GPELEAPGL	P0C7U0			0.351511	-0.629149			NEGVATYAA	P35222	TMT10plex		0.87496	0.660433
EDSPNKLYTLVTYVPVTTFKNLQTVNVDEN	P62899			3.32787	4.25128			DGQVNYEEFVQMMTAK	P0DP24|P0DP23|P0DP25	TMT10plex;Oxidation (M)		0.526868	-0.425598			GVKLEIFRM	P0DJ07	Oxidation (M)		1.23921	-1.45			AELATRAIP	P35222	TMT10plex		0.169874	0.135753
YTINIHKRIHGV	P62899			0.45132	0.92581			FVQMMTAK	P0DP24|P0DP23|P0DP25	TMT10plex;Oxidation (M)		0.132766	-0.171029			PKGGSGSGPTIEEVD	P0DMV8|P0DMV9			0.179316	0.396725			GLLGTLVQL	P35222	TMT10plex		0.786108	-1.16806
HKRIHGVGF	P62899			0.319322	0.207844			VVVLGSGGVGK	P10114|Q9Y3L5|P61225	TMT10plex		0.348698	0.13993			AKAAAIGIDLG	P0DMV8|P0DMV9	Acetylation (Protein N-term)		0.159484	-0.512125			ADYPVDGLPDLG	P35222	TMT10plex		0.431176	-0.667648
RKFLETVEL	P62906			0.389476	0.224393			IHSLPPEGKLGIMEL	P10176	TMT10plex;Oxidation (M)		0.401697	0.559316			TIDDGIFEV	P0DMV8|P0DMV9|P34931			1.39406	-1.2122			GLLGTLVQ	P35222	TMT10plex		0.0138517	-0.0677407
GKFPSLLTH	P62906			0.0269178	0.0292816			IHSLPPEGKLGIMELAVGLTS	P10176	TMT10plex;Oxidation (M)		0.435567	0.595449			LLDVAPLSL	P0DMV8|P0DMV9|P34931|P17066			1.69924	-1.97053			SLATAGDGLIEL	P35232	TMT10plex		1.41006	-0.679326
GQILMPNIGY	P62910	Oxidation (M)		0.519439	-1.13289			TTPTFFPK	P10253	TMT10plex		0.282105	-0.118093			SEEEIREAF	P0DP24|P0DP23|P0DP25			0.34713	-0.9325			GLILDDVSL	P35232	TMT10plex		0.134165	-0.15177
YCAEIAHNV	P62910			0.867131	1.13542			ETFPALCQL	P10276	TMT10plex		0.0887959	-0.0769756			TIDFPEFL	P0DP24|P0DP23|P0DP25			2.40277	-2.15653			EEISGIVEV	P35244	TMT10plex		0.118481	0.195374
IKYDPSIGIY	P62913			0.637338	0.316959			KQLPGFTTL	P10276	TMT10plex		1.02988	0.380407			VLMGLPLAQA	P0DP58	Oxidation (M)		0.746887	-1.45337			DEGIAYLV	P35249	TMT10plex		0.917068	-1.13611
YARLHPRAV	P62987		+	5.02014	6.31019			SAVPFKILY	P10586	TMT10plex		2.58231	0.363519			MEEDQELERKISGLK	P0DPB6	Acetylation (Protein N-term);Oxidation (M)		0.212746	-0.86465			GADLPNLLF	P35249	TMT10plex		0.601117	-0.359092
TVFDEAIRA	P63000|P15153|P60763			0.670844	-0.749818			MVPLVPALV	P10586	TMT10plex;Oxidation (M)		0.674663	-0.177567			DELEVIHL	P10155			1.32442	-0.8934			ALMDTYYLM	P35251	TMT10plex;Oxidation (M)		0.0521298	-0.0654304
EVSQYIYQV	P63010			0.733468	-0.507326			AHYKLVPQQLAH	P10606	TMT10plex		2.25944	0.635704			PAGWILSHLETYRRPE	P10176			1.13278	-2.48127			GGGAGGGDGGIL	P35527	TMT10plex		1.30018	0.648889
NIAQVLAEL	P63010|Q10567			0.133557	-0.559952			LVPQQLAH	P10606	TMT10plex		0.752574	-0.509179			IHSLPPEGKLGIMELAVG	P10176	Oxidation (M)		1.27487	-2.74407			LEGGQEDFESS	P35527	TMT10plex		0.26896	0.353881
DVSSILTSI	P63146|P49459			0.57275	-0.809589			ASGGGVPTDEEQATGLEREIMLA	P10606	TMT10plex;Oxidation (M)		0.467271	0.356094			IHSLPPEGKLGIMEL	P10176	Oxidation (M)		0.907645	-4.28558			GGGGGGGLGSGGSIR	P35527	TMT10plex		0.296128	-0.558601
SKMFHPNVY	P63146|P49459	Oxidation (M)		0.384198	-0.323049			ASGGGVPTDEEQATGLER	P10606	TMT10plex		0.174948	0.289672			LLPAGWILSHLETYRRPE	P10176			1.03719	-2.86272			GGGSGFGGESG	P35527	TMT10plex		0.200395	0.328104
EVSNIVKEAI	P63172			0.153722	-0.142271			KLFLTGESY	P10619	TMT10plex		2.11118	0.98355			IHSLPPEGKLGIMELAVGLTS	P10176			0.819363	-4.43177			GFGGGFGGGSGG	P35527	TMT10plex		0.149117	0.219806
TKLGKPFKY	P63172			0.49399	-0.343835			FVKEFSHIA	P10619	TMT10plex		1.62529	0.585399			ALLPHLYTL	P10253			1.42082	2.3867			IENQYETQ	P35527	TMT10plex		1.44954	0.996363
EIKDFLLTA	P63173			0.00852107	-0.0186329			FASYATIIL	P10620	TMT10plex		1.18099	-0.308888			EERPLFPQI	P10398|P04049			0.813042	-1.9076			NSGDVNVEIN	P35527	TMT10plex		0.799744	0.633686
RKIEEIKDF	P63173			0.324897	0.175145			DIFDAMFSV	P10644	TMT10plex;Oxidation (M)		0.603474	0.590309			ASGGGVPTDEEQATG	P10606			0.19376	-0.590375			TEITATYF	P35573	TMT10plex		0.313058	-0.208763
PRKIEEIKDFLLT	P63173			0.273544	-0.600029			QQYNSFVSL	P10644	TMT10plex		0.105673	-0.0782275			LVPQQLAH	P10606			0.203143	-0.617376			ALDNDNYNL	P35573	TMT10plex		0.269592	-0.34198
PPGLAVKELK	P63173			0.510004	-1.36573			DIFDAMFS	P10644	TMT10plex;Oxidation (M)		0.385159	-0.239462			KLVPQQLAH	P10606			0.235271	-0.5389			NLQPNLYVV	P35573	TMT10plex		0.0337117	0.0674028
SGSSSVAAMKKVVQQLRLE	P63218	Acetylation (N-term)		0.909063	-2.34875			TKVPSLFEF	P10646	TMT10plex		0.215639	-0.0460794			PNLVPSISNKRIVG	P10606			0.712326	-1.7518			YSEEIVEMY	P35579	TMT10plex;Oxidation (M)		0.207475	0.304116
SGSSSVAAMKKVVQQLR	P63218	Acetylation (N-term);Oxidation (M)		1.11919	-2.43497			KAFSGYLGTDQSK	P10768	TMT10plex		0.892024	-0.67876			PYNVLAPKGASG	P10606			0.0663041	-0.1532			LELDSNLY	P35579	TMT10plex		0.130086	0.0865123
ITVLSAMTEEAAVAIKAMAK	P63241|Q6IS14			0.0642674	-0.138902			FAVYLPPK	P10768	TMT10plex		0.967699	-0.572118			PYNVLAPKG	P10606			0.127034	-0.4375			YSENIIEMY	P35580	TMT10plex;Oxidation (M)		0.213893	0.227337
HSHFVSDVV	P63244			0.0814696	-0.19722			LVQDVANNTNEEAGDGTTTATVLAR	P10809	TMT10plex		0.2827	0.173299			ASGGGVPTDEEQATGLEREIMLAAKKGLD	P10606	Oxidation (M)		0.117059	-0.50485			SLLDELLEV	P35610	TMT10plex		0.202733	0.420375
TLPTKETIEQEKRSEIS	P63313			0.0282279	-0.10554			ISSIQSIVPALEIANAHR	P10809	TMT10plex		0.452082	0.216625			AHYKLVPQQLAH	P10606			0.0399948	0.24295			QIADFMTTNV	P35611	TMT10plex;Oxidation (M)		1.28254	-0.564815
GKETKAADPPAENSSAPEAEQGGAE	P67809			1.52793	1.52526			EEGLTLNLEDVQPHDLG	P10809	TMT10plex		0.433195	-0.351384			PYNVLAPKGASGTRED	P10606			0.141326	-0.37075			SLVQGELVTA	P35611	TMT10plex		0.881834	0.463973
PPAENSSAPEAEQGGAE	P67809			1.44276	1.32254			GYISPYFINTSK	P10809	TMT10plex		0.195395	-0.101627			YLESPAGVGFSY	P10619			0.479078	0.905725			FMTTNVPNV	P35611	TMT10plex;Oxidation (M)		0.0841493	-0.108989
THINIVVIGHVDSGK	P68104|Q5VTE0			0.0281185	0.0928388			VVVTEIPKEEKDPGMGAMGGMGGGMGGG	P10809	TMT10plex;Oxidation (M)		0.606432	-1.0015			RLLKSKLYL	P10620			0.503633	-2.04292			DSDDQWGEY	P35613	TMT10plex		0.39119	0.437057
IGGIGTVPVGR	P68104|Q5VTE0			0.155975	0.430001			AKDVKFGADARALMLQ	P10809	TMT10plex;Oxidation (M)		0.223785	0.340146			EEFLSKVSI	P10644|P31321			0.838853	-2.0683			STDTSGYGQSSY	P35637	TMT10plex		0.776863	1.07832
LKPGMVVTF	P68104|Q5VTE0	Oxidation (M)		0.0337155	0.0527029			EVVVTEIPKEEKD	P10809	TMT10plex		0.0473883	0.0566196			KMYEEFLSKV	P10644|P31321			1.28284	-1.24947			TSGYGQSSY	P35637	TMT10plex		0.440379	0.88647
ETFNVPAMYV	P68133|P68032|P63267|P62736			0.513597	-1.31223			VVVTEIPKEEKD	P10809	TMT10plex		0.147911	-0.14956			DGARPDVTESESGSPEYR	P10696|P05187			0.0641827	-0.092025			NSDNNTIFV	P35637|Q92804	TMT10plex		0.394835	-0.487894
FSVVPSPKV	P68371|P04350|P07437			0.475552	-0.517376			VVVTEIPKEEKDPGMGAMGGMGGGMGGGMF	P10809	TMT10plex;Oxidation (M)		0.152801	-0.206914			GFFLFVEGGR	P10696|P05187			0.478056	0.414675			SLPDISAEI	P35790	TMT10plex		0.0450529	0.0387881
RSGPFGQIF	P68371|Q9BVA1|Q13885|P04350|P07437			0.667363	-1.51882			VGLQVVAVK	P10809	TMT10plex		0.591367	0.275213			NLIIFLGDGMGVSTVTAAR	P10696|P05187	Oxidation (M)		0.623818	0.9839			NEFQGAEAM	P35790	TMT10plex;Oxidation (M)		0.165532	0.132723
QIFRPDNFVFGQSGAGN	P68371|Q9BVA1|Q13885|P04350|P07437			0.525396	-1.21683			DAAGVASLLTTA	P10809	TMT10plex		0.171141	0.111505			QCNTTRGN	P10696|P05187|P09923			0.149048	-0.367225			NLQEGEFLL	P35869	TMT10plex		1.7977	0.705844
QIFRPDNFVFGQSGAGNN	P68371|Q9BVA1|Q13885|P04350|P07437			0.336454	-0.973894			ALMLQGVDLLADAVAVTMGPK	P10809	TMT10plex;Oxidation (M)		0.284576	-0.34186			SEHGLVVIA	P10768			0.426799	0.609375			VAGGGGGFGAA	P35908	TMT10plex		0.206099	-0.332139
FKRISEQF	P68371|Q9BVA1|Q13885|P04350|Q9BUF5|P07437			0.459836	-0.848879			VVVTEIPKEEKDPGMGAMGGMGGGMGG	P10809	TMT10plex;Oxidation (M)		0.541078	-0.418815			SEHGLVVIAP	P10768			0.673231	0.659199			GGPGGVGGL	P35908	TMT10plex		0.736867	-0.888619
LQLERINVY	P68371|Q9BVA1|Q13885|P04350|Q9BUF5|Q3ZCM7			0.173251	0.323519			LNLEDVQPHDLG	P10809	TMT10plex		1.50324	-0.285933			ATEDPWKTNY	P10768			0.294771	0.340826			AQYEEIAQ	P35908	TMT10plex		0.676453	0.781846
ASSPLITVF	P69849|Q15155|Q5JPE7			1.05341	-1.34451			VVVTEIPKEEKDPGMGAMGGMGGGM	P10809	TMT10plex;Oxidation (M)		0.0634039	-0.046829			VVVTEIPKEEKDPGMG	P10809	Oxidation (M)		1.47059	-0.99355			SGGGFGGGGFGGG	P35908	TMT10plex		1.23239	-0.893843
DAVKDLGVFI	P78344			0.00546139	0.0234158			LSDGVAVLK	P10809	TMT10plex		0.224981	-0.148127			VVVTEIPKEEKDPGMGAMGGMGG	P10809	Oxidation (M)		0.156854	-0.515124			GGSGGGGSISGGGY	P35908	TMT10plex		1.49294	0.416531
VAINHIVDF	P78346			0.635714	-0.596549			KPLVIIAEDVDGEALSTLVLNR	P10809	TMT10plex		0.538727	0.380181			VVVTEIPKEEKDPGMGAMG	P10809	Oxidation (M)		0.798477	-1.48418			FGPGGYPGGIHE	P35908	TMT10plex		1.40958	0.794154
KKPELVISY	P78347			0.643193	-0.713102			AKDVKFGADARALML	P10809	TMT10plex;Oxidation (M)		0.154638	0.238688			VKFGADARALMLQ	P10809	Oxidation (M)		1.16214	-3.06302			VMQEVPLAAL	P35914	TMT10plex;Oxidation (M)		0.560198	-0.536628
EIFNLKFAQA	P78347			0.828194	-0.473342			EEGLTLNLEDVQPHDLGKVG	P10809	TMT10plex		0.658985	-0.674275			LTTAEVVVTEIPKEEKDPGMGA	P10809	Oxidation (M)		0.295234	-0.810425			ALDEGDIAL	P35998	TMT10plex		2.7148	0.869762
RKFGEAIGMGF	P78347	Oxidation (M)		0.876113	-0.739156			LVQDVANNTNEEAGDGTTTATVLA	P10809	TMT10plex		1.14729	0.560818			YAKDVKFGAD	P10809			0.164422	0.3439			ALDEGDIALL	P35998	TMT10plex		0.135756	0.235979
HIAHIIELL	P78362			0.507788	-1.35707			VVVTEIPKEEKDPGMGAMGGMGGGMG	P10809	TMT10plex;Oxidation (M)		0.352782	-0.306967			YAKDVKFGADARALML	P10809	Oxidation (M)		1.06536	-1.61145			EEVPELPLV	P36578	TMT10plex		0.31167	-0.136638
DLFNGRYHV	P78362|Q96SB4			0.364605	-0.408027			APGFGDNRK	P10809	TMT10plex		0.266839	0.118644			AKDVKFGADARALMLQG	P10809	Oxidation (M)		0.0701028	-0.331726			LAASALPALVMS	P36578	TMT10plex;Oxidation (M)		0.998374	0.363388
EAIHIIKKL	P78371			0.309689	-0.734799			YAKDVKFGADARALMLQ	P10809	TMT10plex;Oxidation (M)		0.29709	0.407462			EIIEGMKF	P10809	Oxidation (M)		1.6	-1.41617			LAASALPAL	P36578	TMT10plex		0.391972	-0.452916
ASLSLAPVNIFKAGADEERAETARLT	P78371	Acetylation (N-term)		0.249506	0.796861			VKFGADARALMLQ	P10809	TMT10plex;Oxidation (M)		0.00953857	-0.0152967			TTAEVVVTEIPKEEKD	P10809			0.775218	-1.51502			VNFVHTNL	P36578	TMT10plex		1.2026	1.03093
ASLSLAPVNIFKAGADEERAETAR	P78371	Acetylation (N-term)		0.213164	0.317649			YISPYFINT	P10809	TMT10plex		0.0806189	0.0752769			AKDVKFGADARALMLQGVDL	P10809	Oxidation (M)		1.34899	-2.38702			YLPPGFLSA	P36956	TMT10plex		0.650978	-1.11626
EAAEVILRV	P78371			1.07545	1.0054			TLKIPAMTIAK	P10809	TMT10plex;Oxidation (M)		0.0180044	0.0109055			NAGVEGSLIVEK	P10809			0.167907	0.315825			HSGPAVYF	P36956	TMT10plex		1.133	-0.320719
ETFKAVLDGL	P78395			0.32552	-0.803418			LTTAEVVVTEIPKEEKD	P10809	TMT10plex		0.0665702	0.0579267			FQDAYVLLSEKKISSIQS	P10809			1.12747	1.26123			GLSPLVSGTTV	P36956	TMT10plex		0.299957	-0.336004
GQHLHLETF	P78395			0.158343	-0.137042			LDAAGVASL	P10809	TMT10plex		0.454768	-0.947061			LTTAEVVVTEIPKEEKD	P10809			0.640378	-1.64017			SILEAVPQV	P36959	TMT10plex		0.693013	-0.70008
DVIYPMAVV	P78406			0.42735	-1.72293			EVVVTEIPKEEKDPGMGAMGGMGGGMGGG	P10809	TMT10plex;Oxidation (M)		1.27018	-1.31139			AKDVKFGAD	P10809			0.815997	-0.553926			FMDDGGFNL	P37088	TMT10plex;Oxidation (M)		0.170684	-0.131591
RKDDPRLSF	P78527			1.09826	-0.729648			SIVPALEIANAH	P10809	TMT10plex		1.66861	0.555731			LQGVDLLADAVA	P10809			0.402989	-0.4768			TTAATTAATAAQ	P37108	TMT10plex		0.087552	0.106557
THVETLLTF	P78536			0.485313	-0.544879			TTAEVVVTEI	P10809	TMT10plex		1.85809	0.677296			TAEVVVTEIPKEEKD	P10809			0.0359885	-0.170151			AATTAATAAQ	P37108	TMT10plex		0.519183	-1.77894
PAASAEEPKPVEAPAANSDQTVTVKE	P80723			0.779537	-0.491471			VVVTEIPK	P10809	TMT10plex		0.532382	-0.27295			EVVVTEIPKEEKD	P10809			0.708161	-0.838725			NELITNAL	P37268	TMT10plex		1.19655	0.523144
GPAASAEEPKPVEAPAANSDQTVTVKE	P80723			1.01042	-1.37868			VTDALNATR	P10809	TMT10plex		0.646829	0.424914			DELEIIEGMKF	P10809	Oxidation (M)		0.566693	0.95935			ALNPEIVSV	P37287	TMT10plex		0.0694898	-0.0977983
SAEEPKPVEAPAANSDQTVTVKE	P80723			0.432853	-0.748713			DMAIATGGAVFG	P10809	TMT10plex;Oxidation (M)		0.761817	-0.443298			LLTTAEVVVTEIPKEEKD	P10809			0.148932	-0.525825			AEAGVTLISP	P37837	TMT10plex		0.578022	0.551332
GAVHDVKDVLDS	P81605			0.427171	0.920922			TAEVVVTEIPKEEKD	P10809	TMT10plex		0.462593	0.62689			AKDVKFGADARALMLQGVDLL	P10809	Oxidation (M)		1.60862	-2.82177			LVETEDGYIL	P38571	TMT10plex		0.493728	-0.498839
HNSNIIKKL	P82094			0.119247	-0.07586			NAGVEGSLIVEK	P10809	TMT10plex		0.137053	-0.132552			YAKDVKFGADARALMLQ	P10809			0.583054	-1.527			QTDINLPY	P38646	TMT10plex		1.11511	0.778692
LISDIFTTI	P82279			1.32587	-4.36707			YAKDVKFGADARALM	P10809	TMT10plex;Oxidation (M)		0.162868	-0.104301			AKDVKFGADARALMLQGVD	P10809	Oxidation (M)		0.364422	0.404325			AENYLGHTA	P38646	TMT10plex		0.00165424	0.00200748
DTAEIIKTL	P82909			0.129688	-0.0944681			VVVTEIPKE	P10809	TMT10plex		0.385722	-0.257718			AKDVKFGADARALM	P10809			0.135139	-0.72235			YLPPATQVV	P38919	TMT10plex		0.0325048	-0.0369992
SKSPDLLMY	P82909	Oxidation (M)		0.332512	-0.335027			GANPVEIRR	P10809	TMT10plex		0.193815	-0.0570033			VVRTALLDAAGVAS	P10809			0.118046	-0.664325			DELTLEGI	P38919	TMT10plex		0.126301	0.19781
VVRKPAQSRLDDD	P82914			0.409102	0.241751			EIGNIISDA	P10809	TMT10plex		0.073116	0.0539684			VVVTEIPKEEKD	P10809			1.49567	-1.14498			EEVDVTPTF	P38919	TMT10plex		0.15431	0.245283
GKAWGILTF	P82930			0.254272	-0.616752			IPAMTIAK	P10809	TMT10plex;Oxidation (M)		0.448741	0.141713			VVVTEIPKEEKDPGMGAMGGMGGGMGGGMF	P10809	Oxidation (M)		0.593177	-2.8021			TIVETPPMV	P39023	TMT10plex;Oxidation (M)		1.77324	1.1506
FIADVVEKI	P83110|Q92743			0.829294	-1.13482			IGIEIIKR	P10809	TMT10plex		0.131252	0.0692616			AKDVKFGADARALML	P10809			0.974391	-2.43405			QTDDPDVGLAY	P39060	TMT10plex		0.136942	0.209103
RQINWTVLY	P83731			1.91186	0.767871			AMGGMGGGMGGGMF	P10809	TMT10plex;Oxidation (M)		0.219192	-0.288751			AKDVKFGADARALMLQGVDLLA	P10809	Oxidation (M)		1.13157	-2.1347			NLIIFSPSV	P39656	TMT10plex		1.8901	-0.665399
FTPPIVKRL	P84022			0.751932	-0.739707			TTAEVVVTEIPKEEKD	P10809	TMT10plex		0.941212	-0.861832			AKDVKFGADARALMLQGVDLLAD	P10809	Oxidation (M)		0.130534	0.260499			TADDPSLSLI	P39656	TMT10plex		0.723403	-0.946179
KLRPEMLQ	P84074			1.63289	-1.0431			DAAGVASLL	P10809	TMT10plex		1.5297	-1.95018			AKDVKFGADARALMLQ	P10809	Oxidation (M)		0.700162	-3.00303			FIDGGGSVL	P39656	TMT10plex		0.0620393	-0.0508778
NTQGLIFVV	P84085|P61204|P84077|P18085			0.633324	-1.51567			MAGDFVNMV	P10809	TMT10plex;Oxidation (M)		0.414088	-0.231551			PGMGAMGGMGGGMGGGMF	P10809	Oxidation (M)		0.0319562	-0.0623751			VADPDNPLVL	P39656	TMT10plex		1.05083	-1.10247
SKKIDRHMY	P84098			0.203557	-0.197771			EVIVTKDDAML	P10809	TMT10plex;Oxidation (M)		0.386401	-0.392725			TALLDAAGVASLLTTAEVVVTEIPK	P10809			0.093349	0.122526			TADDPSLSL	P39656	TMT10plex		0.248423	-0.194937
ISFPAPLYI	P86397			0.24417	0.650017			EVVVTEIPKE	P10809	TMT10plex		0.012756	0.0119433			ALMLQGVDLLADAVAVTMGPK	P10809	Oxidation (M)		0.462036	1.28412			VADPDNPLV	P39656	TMT10plex		0.462691	0.550913
DLFQVIYNV	P98082			1.28784	-2.81194			EEGLTLNLE	P10809	TMT10plex		0.34475	-0.244573			LVQDVANNTNEEAGDGTTTATVLAR	P10809			0.311174	-0.4568			TTSHLMGMFY	P39748	TMT10plex;Oxidation (M)		0.237879	0.188446
SGFSQPVIF	P98082			2.18895	-2.24618			KISSIQSIVPALEIANAHR	P10809	TMT10plex		0.242902	0.384228			SAGPPPTGEEDTAEKDEL	P11021			0.582432	-1.0889			GVDLTGPQLY	P40306	TMT10plex		0.0201426	-0.0252261
RKFEIKITF	P98160			1.13466	-1.72164			VVVTEIPKEEKDPGMG	P10809	TMT10plex;Oxidation (M)		0.268903	-0.209063			KLSLVAAML	P11021	Oxidation (M)		0.3904	0.524425			GLLSAMEYV	P40763	TMT10plex;Oxidation (M)		0.172312	0.134496
AHFREQELF	P98169|P98168|Q2QGD7			0.808936	-1.44027			VPSGVTEVVV	P10909	TMT10plex		0.92091	-0.503541			STAGDTHLGGEDFDNR	P11142			0.043638	0.0396752			YSDSFPMEL	P40763	TMT10plex;Oxidation (M)		0.19328	-0.101348
GPKPQVPPK	P98174			0.477966	-1.5139			RKYNELLKSY	P10909	TMT10plex		0.424638	-0.256428			SQIHDIVLVGGSTR	P11142			0.181804	0.35705			ALWNEGYIM	P40763	TMT10plex;Oxidation (M)		0.469879	-0.366816
IVAEIIKKV	P98194			0.565417	0.42111			AMFQPFLEM	P10909	TMT10plex;Oxidation (M)		0.666668	-0.38873			VEIIANDQGNR	P11142|P0DMV9|P0DMV8|P11021			0.300794	0.21785			SELAGLLSA	P40763	TMT10plex		0.101797	-0.124867
YKEEGLKAF	Q00325			0.137822	-0.135503			DVTGTIAQV	P10911	TMT10plex		1.20574	-0.736758			SILTIEDGIFEV	P11142|P54652			0.155488	-0.24955			VLDGVLMEL	P40925	TMT10plex;Oxidation (M)		0.627339	0.466694
RANPFNTPH	Q00325			0.0615748	0.0631132			VTHAVVTVPAYFNDAQR	P11021	TMT10plex		5.8899e-05	2.74181e-05			TIEDGIFEV	P11142|P54652		+	2.42944	-2.90212			GLMGAGIAQV	P40939|Q16836	TMT10plex;Oxidation (M)		0.582361	0.541637
KTTTIAVEV	Q00341			0.597625	-0.515286			SQIFSTASDNQPTVTIK	P11021	TMT10plex		0.178496	-0.0549514			LTIEDGIFEV	P11142|P54652			2.12704	-2.41493			YLYNEGLSV	P41002	TMT10plex		0.5367	0.702082
SVITQVFHV	Q00341			0.798953	-0.580816			IINEPTAAAIAYGLDKR	P11021	TMT10plex		0.821444	-0.267324			LIFDLGGGTFDV	P11142|P54652|P0DMV8|P0DMV9|P34931|P17066			2.62879	-1.5152			VTAPSGILDV	P41002	TMT10plex		1.02662	1.35768
RQEGVPRTF	Q00403			2.45546	-1.53774			ETAEAYLGKKV	P11021	TMT10plex		0.0397667	-0.0611892			LLLDVTPLSL	P11142|P54652|P38646			1.38461	-2.59938			LLDEQQVNV	P41134	TMT10plex		0.397361	-0.459163
ETFEHPNVV	Q00534			0.812562	0.367877			ALSSQHQAR	P11021	TMT10plex		0.636053	-0.581135			LLDVTPLSL	P11142|P54652|P38646|A0A3Q0NEP4_LISMG			1.1716	-1.62638			ALLDEQQVNVL	P41134	TMT10plex		0.0621469	-0.114532
EFADAEEDDEVKV	Q00587			0.873403	-0.779576			SAGPPPTGEEDTAEKDEL	P11021	TMT10plex		0.954557	0.559716			LFHPLGADSQV	P11166			0.481748	-0.992275			ALLDEQQVNV	P41134	TMT10plex		0.8801	0.743862
NTFEFADAEEDDEVKV	Q00587			0.259114	-0.458134			LTIDNGVF	P11021	TMT10plex		1.32479	0.417748			TAAEGDNWCE	P11171			0.368211	0.69975			DEQQVNVL	P41134	TMT10plex		0.914244	0.546117
HVAQFQEFL	Q00597			0.872153	-0.613316			NTVVPTKK	P11021	TMT10plex		0.46644	-0.139753			ALFPGDVDRL	P11216			1.68638	-1.22475			FLWNGSGPQGL	P41162	TMT10plex		0.123326	-0.155432
GQVQKIVLY	Q00610			1.12259	-0.940716			KVTHAVVTVPAYFNDAQR	P11021	TMT10plex		0.177654	-0.0996606			ALLPELREV	P11230			0.802661	-0.613874			SEAFDELLA	P41220	TMT10plex		0.733037	-0.705091
SLFKSLSRY	Q00610			0.661412	-1.33934			MKLSLVAAM	P11021	TMT10plex;Oxidation (M)		0.31742	0.135826			AEKPFYVNV	P11274			1.02372	-1.0162			AEIEHFVDP	P41250	TMT10plex		0.0720685	-0.0908029
YTPDWIFLL	Q00610|P53675			0.910299	-0.831387			DISPLTGGNV	P11047	TMT10plex		0.377255	0.141698			HEYTTKEIF	P11387			0.78126	-1.3833			AEISELPSI	P41250	TMT10plex		0.242923	-0.141586
YTPDWIFL	Q00610|P53675			0.763222	-1.79985			EVFNDPKVL	P11047	TMT10plex		2.97799	1.08102			SQIEADFRL	P11387			3.12108	-2.2729			SVVTSIFGV	P41252	TMT10plex		0.645037	-0.770394
FSEGDGFAEDPTISLLTGSEPPKAKDPTVS	Q00613			0.505138	-1.73265			VQYPSSINL	P11047	TMT10plex		0.0381443	-0.0226932			RIMPEDIIINC	P11387			0.83667	-2.36437			LMAPYTPFL	P41252	TMT10plex;Oxidation (M)		1.47529	-0.978241
YKLPDNVTF	Q00796			0.388051	-0.357944			SQLPKLLVY	P11117	TMT10plex		0.999378	0.251156			YLDPRITVA	P11387			1.39811	-1.6373			RSDTPLIY	P41252	TMT10plex		0.738858	-1.4651
AAAAKPNNLSLVVHGPGDLRLE	Q00796	Acetylation (N-term)		0.183303	-0.564647			TVTNAVVTVPAYFNDSQR	P11142	TMT10plex		1.02928	-0.303677			WTENIQGSIKY	P11387		+	4.06816	-2.89072			QETEFLSPP	P42166	TMT10plex		0.628919	0.3707
GQFWGQKPW	Q00839			1.61215	-1.71526			STAGDTHLGGEDFDNR	P11142	TMT10plex		1.06593	-0.551794			SGDHLHNDSQIEADFRLN	P11387	Acetylation (Protein N-term)		0.341677	-1.65995			FLEDPSVL	P42166|P42167	TMT10plex		0.369279	-0.283718
TTFEHDIQAL	Q01082			1.00828	-1.2475			NQVAMNPTNTVFDAK	P11142	TMT10plex;Oxidation (M)		2.29887	-0.605894			VTDSGPTFNYL	P11388			0.318753	-1.0374			SADPLNSAF	P42285	TMT10plex		0.273098	0.216722
AHYNLQNAF	Q01082|O15020			1.50776	-1.5331			NQVAMNPTNTVFDAKR	P11142	TMT10plex;Oxidation (M)		2.41316	-0.999296			KIFDEILVNA	P11388|Q02880			0.485568	-1.4313			DELLLTEM	P42285	TMT10plex;Oxidation (M)		0.21378	-0.256663
ESAAHAIVSV	Q01085			0.972298	-1.12355			SQIHDIVLVGGSTR	P11142	TMT10plex		1.09971	-0.505512			RMFGIPVVV	P11586	Oxidation (M)		0.162055	-0.18385			GLMTGDVTI	P42285	TMT10plex;Oxidation (M)		0.298801	0.176498
RKAPVLQYL	Q01433			1.03284	-1.39795			LDKSQIHDIVLVGGSTR	P11142	TMT10plex		2.01796	-0.540854			PETEQVNGLF	P11586			0.302751	0.766675			DELLLTEMM	P42285	TMT10plex;Oxidation (M)		0.166659	-0.180371
DTHHLVNYI	Q01581			0.50907	-0.410767			SFYPEEVSSMVLTK	P11142	TMT10plex;Oxidation (M)		0.14129	-0.1064			AEILNGKEISA	P11586			0.0715819	0.10795			ATIGELAQV	P42345	TMT10plex		0.485981	-0.824439
GKRIGVFSY	Q01581			0.465328	-0.392952			DAGTIAGLNVLR	P11142	TMT10plex		0.562212	-0.481515			RLVPSVNGV	P11586			0.201844	-0.192126			ITDPDPDIRY	P42345	TMT10plex		1.18856	-0.752995
EVYGSLPAFL	Q01650			0.327528	-0.339425			MVNHFIAEFK	P11142	TMT10plex;Oxidation (M)		1.05474	-0.723671			HDDSDEDLLHI	P11717			0.587038	-1.81245			NLLDPPPEV	P42356	TMT10plex		1.57486	-0.824764
FAYGGWNYL	Q01650			0.920911	-2.06807			SLYEGIDFYT	P11142	TMT10plex		0.353592	-0.303812			ALTPVVVTL	P11802			0.966158	-0.917201			QTDFGMYDY	P42356|A4QPH2	TMT10plex;Oxidation (M)		0.0139855	-0.0127501
ALYSGLFAY	Q01650			0.576881	-0.598726			AMNPTNTVF	P11142	TMT10plex;Oxidation (M)		0.290781	-0.072149			ATSRYEPVAEIGVGAYGTVYKARD	P11802	Acetylation (Protein N-term)		0.62895	-1.11388			AELPWAVKP	P42566	TMT10plex		1.21498	-0.644251
FSKDIFSVI	Q01650			1.41829	-0.662232			NSLESYAFNMK	P11142	TMT10plex;Oxidation (M)		1.05945	-1.24336			TLWYRAPEV	P11802|Q00534			1.17242	-1.08495			AEIIETGLAA	P42695	TMT10plex		0.120974	-0.0296981
RSFPGFQAF	Q01780			0.437268	-0.411519			ETAGGVMTV	P11142	TMT10plex;Oxidation (M)		0.403368	-0.334255			SEQTFMYYV	P11926	Oxidation (M)	+	3.40402	3.78958			STIAILNSV	P42695	TMT10plex		1.07755	0.79687
YTTDFIYQL	Q01813			1.10381	0.469104			GTLDPVEK	P11142	TMT10plex		0.934856	-0.741762			ILDQKINEV	P11926			0.218001	0.328875			IEPPESFEF	P42704	TMT10plex		1.35029	-1.19336
KPGGPMDEGPDLDLGPPVD	Q01844	Oxidation (M)		0.528453	-2.12341			IINEPTAAAIAYGLDKK	P11142	TMT10plex		2.74765	-1.93697			SSEQTFMYY	P11926	Oxidation (M)		0.820066	1.40952			SEITELLYK	P42704	TMT10plex	+	1.62196	2.27118
GQVGGFINY	Q02224			0.686097	-1.85483			ETAGGVMTVLI	P11142	TMT10plex;Oxidation (M)		0.0503292	0.0350511			SILKKVLEA	P12004		+	3.28612	-2.8131			ALADFAELI	P42785	TMT10plex		1.40245	-1.12796
SKIKFPLPH	Q02543			0.594323	0.560295			TTPSYVAFTDTER	P11142|P0DMV9|P0DMV8	TMT10plex		0.662449	-0.536927			ALKDLINEA	P12004		+	2.75222	-2.75032			ALDPMSVLL	P42785	TMT10plex;Oxidation (M)		0.213	-0.123019
ALTNGIYPHKLVF	Q02878			0.439898	1.51126			ITITNDKGR	P11142|P0DMV9|P0DMV8	TMT10plex		2.61966	-1.43086			KLMDLDVEQL	P12004	Oxidation (M)	+	3.05586	-2.98292			NESEPIVVY	P42892	TMT10plex		0.0389087	0.0371468
KGFQQISF	Q02880|P11388			0.943266	-1.09517			EGIDFYTSI	P11142|P0DMV9|P0DMV8	TMT10plex		0.258915	0.143516			ADMGHLKY	P12004	Oxidation (M)		2.14787	-2.53273			AEGPPIVTL	P43155	TMT10plex		0.751963	-0.359595
EINNIIKIV	Q02880|P11388			0.82621	-2.38943			VEIIANDQGNR	P11142|P0DMV9|P0DMV8|P11021	TMT10plex		0.687849	-0.504052			SMSADVPLV	P12004	Oxidation (M)		1.79773	-1.71462			TTEETLTMLY	P43246	TMT10plex;Oxidation (M)		0.525097	0.374082
TTVKFVVKM	Q02880|P11388	Oxidation (M)		0.244622	-0.981033			VAYGAAVQA	P11142|P0DMV9|P0DMV8|P11021	TMT10plex		0.174494	0.0546849			IADMGHLKY	P12004	Oxidation (M)		2.03647	-1.76332			ALANQIPTV	P43246	TMT10plex		0.022207	0.0237014
EVFDEKIEV	Q02952			2.82666	1.12324			VGIDLGTTY	P11142|P11021	TMT10plex		0.0940068	-0.134768			SSGAHGEEGSARMWKTLTFF	P12074	Oxidation (M)		0.508641	-1.11765			MSASIGVVGV	P43246	TMT10plex;Oxidation (M)		0.048574	-0.128247
RQIEITIY	Q03001			0.541473	-0.447392			LDVTPLSL	P11142|P38646	TMT10plex		0.562415	-0.626808			FHNPHVNPLPTGYEDE	P12074			0.0207542	-0.0626252			NLLEIAPHL	P43304	TMT10plex		0.403909	0.156385
HVIDVQILI	Q03001			0.0119062	-0.0174377			RNTTIPTK	P11142|P38646	TMT10plex		0.276039	-0.37422			VNPLPTGYEDE	P12074			0.128543	0.2307			SESGLITIA	P43304	TMT10plex		0.674544	0.501054
TIKHWITII	Q03001|Q9UPN3			1.44257	-1.70662			TTGFVPMYV	P11166	TMT10plex;Oxidation (M)		1.04181	0.32325			PLPTGYEDE	P12074			0.172902	0.461225			SADTTILFV	P43307	TMT10plex		0.275552	0.470976
FSLDETTVRKLQSCLEAVAT	Q03111			0.426006	-1.40638			EGVDIILGV	P11171	TMT10plex		0.290361	0.287184			NPHVNPLPTGYEDE	P12074			0.258561	-0.74925			EVDPIGHLY	P43357	TMT10plex		1.83781	0.898925
EAVGKIFSNV	Q03135			1.52861	0.837799			QVADILFQT	P11172	TMT10plex		2.09487	0.76827			TLFHNPHVNPLPTGYEDE	P12074			0.127193	-0.565225			EELGTLNVF	P43378	TMT10plex		1.2277	-0.792148
HSFDGIWKA	Q03135			0.32968	0.915786			EAYLSRLGV	P11172	TMT10plex		0.483508	0.1858			PHVNPLPTGYEDE	P12074			0.0522875	-0.173425			EETVFYGL	P43490	TMT10plex		0.255673	-0.25624
GVIDLIFEKA	Q04637			1.38255	-1.71075			GLQEVGLPLHR	P11172	TMT10plex		0.0414899	-0.0229461			GNHTLFHNPHVNPLPTGYEDE	P12074			0.123087	-0.41605			VELPLTHF	P43686	TMT10plex		0.584599	-0.327792
YLIHFPVSV	Q04828|P52895			0.798966	-1.19254			AQYDGAYKV	P11177	TMT10plex		0.0929574	0.0617607			NHTLFHNPHVNPLPTGYEDE	P12074			0.0157433	0.0731246			DEIDAIAT	P43686	TMT10plex		0.739681	0.603964
RQNVQVFEF	Q04828|P52895|P42330			1.29347	-1.01726			ETFPDKVAI	P11216	TMT10plex		0.796563	0.190517			DGNHTLFHNPHVNPLPTGYEDE	P12074			0.0644805	0.377			DEIPALSV	P43686	TMT10plex		0.544328	0.388378
ESETTTSLVLERSLNRVHLLG	Q04837			0.116101	-0.502395			GQNSLALHK	P11233	TMT10plex		0.129196	-0.161006			KLVSELWDA	P12081			1.51384	-1.4561			GTEFGGSIY	P45880|Q9Y277|P21796	TMT10plex		0.45072	-0.191984
ESETTTSLVLERSLNRVHLLGRVGQD	Q04837			0.367728	0.474301			ALQATVGNSYK	P11279	TMT10plex		1.2223	0.434532			QIGDFLVKV	P12081			0.999141	-2.01703			EELPDIAPP	P45974	TMT10plex		0.0828581	-0.108338
TQHPTLRLY	Q05048			0.80247	-0.816275			EIKTVESITDIRADID	P11279	TMT10plex		1.38024	-1.49933			YLDQVALSWRY	P12110			1.4814	-2.61032			AEAPPPKIP	P45983	TMT10plex		0.495192	-0.403125
RQFDHPHIV	Q05397			0.269268	0.741652			YLYGQTTTY	P11388	TMT10plex		0.321806	-0.30374			VLYDEIKKYV	P12235			2.48299	1.23117			SEFLTTSF	P46019	TMT10plex		0.53698	0.485006
KKIEDELITF	Q05707			2.08524	-1.78132			GQTTTYLTY	P11388	TMT10plex		0.00341343	-0.00532341			IDSQQEEEPV	P12270		+	2.18348	-3.1856			RVIGTLEEV	P46060	TMT10plex		0.431727	0.323199
TPFTGPFISV	Q05DH4			0.775544	-1.24758			EINNIIKIV	P11388|Q02880	TMT10plex		0.765035	-0.710231			KIIDIQEKV	P12270			1.69325	-1.40847			PPQPLPEEPME	P46379	TMT10plex;Oxidation (M)		0.552401	0.685145
DTPDWVARI	Q06203			0.958573	-0.766841			KGFQQISF	P11388|Q02880	TMT10plex		0.862211	-0.313437			YLDEIVKEV	P12270			1.81708	-0.9271			SMVDVVMLL	P46379	TMT10plex;Oxidation (M)		0.0500115	0.0545354
LTAPALALA	Q06481			2.27666	-2.87043			LNSHMNALHLGSQANR	P11413	TMT10plex;Oxidation (M)		1.28726	-1.19492			AEAIHSPQV	P12270			0.0232098	-0.0499749			SLAQMVSGL	P46379	TMT10plex;Oxidation (M)		0.417499	0.225351
FIIDDKGILRQI	Q06830|Q13162			0.224571	-0.228038			VGFQYEGTYK	P11413	TMT10plex		2.23597	-1.20643			PPTANIKPTPVVSTPSKVTAAAMAGN	P12270	Oxidation (M)	+	3.64677	-3.723			SLVQVQPGV	P46379	TMT10plex		0.0947234	0.214036
EVSRISEVL	Q07065			0.497927	-0.454226			GGYFDEFGIIR	P11413	TMT10plex		1.16453	-0.79339			SEVELVQM	P12277	Oxidation (M)		0.943106	-1.68617			SMVDVVML	P46379	TMT10plex;Oxidation (M)		0.332337	0.338212
EVFRVVDTL	Q07157|Q9UDY2			0.550597	-1.92586			IIVEKPFGR	P11413	TMT10plex		1.89626	-2.05667			DEFPDLSAH	P12277			0.345229	-0.580126			AELEGLVRA	P46459	TMT10plex		0.142754	0.139678
FASKLVLKA	Q07812			0.121373	-0.142436			LSNHISSLFR	P11413	TMT10plex		0.73465	-0.330228			LGFSEVELVQMVVDGVK	P12277	Oxidation (M)		0.461353	1.03927			AEEGVPAPLP	P46695	TMT10plex		0.0455321	0.096004
RGWDGFVEF	Q07820			0.102956	-0.102298			LKLEDFFAR	P11413	TMT10plex		1.84139	-1.54893			SLDGDLAGRYY	P12277			1.30632	-1.5731			YALDLSTFL	P46695	TMT10plex		0.127508	0.154051
EVYGSVAKV	Q07864			0.303726	-0.391552			IFGPIWNR	P11413	TMT10plex		0.801535	-0.758677			LSSLDGDLAGRYY	P12277			2.17409	-2.48838			ALDLSTFL	P46695	TMT10plex		0.502925	-0.448415
KKPKVTISY	Q07864			1.05425	-0.953692			VQPNEAVYTK	P11413	TMT10plex		1.86233	-1.04668			QELEFLRVA	P12755			0.0496687	0.21435			KIYEGQVEV	P46777	TMT10plex	+	5.05199	4.89591
ETSQAGLFRL	Q07864			0.527308	-1.44127			RVGFQYEGTYK	P11413	TMT10plex		2.13094	-1.58628			TLSEIKALL	P12814		+	2.30879	-3.7782			VAETPDIKL	P46782	TMT10plex		1.5279	-0.573579
MVVGWVKEI	Q07864	Oxidation (M)		0.787347	-1.79992			KQSEPFFK	P11413	TMT10plex		2.01391	-1.20221			AILGIHNEV	P12814			1.29445	-1.96082			CLADELINA	P46782	TMT10plex		0.423802	0.585088
ETAYIRVKV	Q07955			0.066386	-0.138036			EDFFARNSYV	P11413	TMT10plex		0.202528	0.113841			TIDQLYLEY	P12814			0.801614	-1.93255			YLTNEGIQYL	P46783	TMT10plex		1.14457	-0.913942
SAYPQRLEI	Q07973			0.0625132	0.0996246			NTLQSILAI	P11488|A8MTJ3	TMT10plex		1.36077	-0.557149			LLLPPQPALA	P12821			1.18893	-4.20295			SATEFQFR	P46783	TMT10plex		0.715718	1.34994
QAYPEVRIV	Q08211			0.89919	-0.714378			NTYGFPIIF	P11498	TMT10plex		1.22423	-0.956832			EEAKKFLAP	P13010			0.357576	-0.342			GLSEFTEYL	P46821	TMT10plex		0.11472	0.185452
AKLPIEPRF	Q08211			0.690482	-1.1394			AMYPDVFAHF	P11498	TMT10plex;Oxidation (M)		0.0865397	-0.0884123			ALSSLIHAL	P13010			1.38668	-0.846025			SSDPFLNSGTY	P46937	TMT10plex		0.672326	-0.39821
LTEDTYKPRIYTSPTWSAFVTDSS	Q08380			0.333824	-2.08037			KMHYPMVEY	P11532	TMT10plex;Oxidation (M)		1.09656	0.782413			GTDNPLSGGDQY	P13010			1.08361	-1.79445			ILNDMESVLA	P46937	TMT10plex;Oxidation (M)		0.800208	-0.647252
LNLTEDTYKPRIYTSPTWSAFVTDSS	Q08380			0.816083	-2.56717			LDPETEQVNGLF	P11586	TMT10plex		0.229378	-0.226346			AHESVVKSEDF	P13073			0.0570921	0.118125			QELPPPPPP	P46939	TMT10plex		0.117348	0.173572
SHPSPQAKPSNPSNPRVFFD	Q08752	Acetylation (N-term)		0.414924	-1.05836			PETEQVNGLF	P11586	TMT10plex		0.706109	-1.37175			SMDEKVELY	P13073	Oxidation (M)		0.584088	1.2554			LEEPLASTY	P46940	TMT10plex		0.753315	-0.781428
SHPSPQAKPSNPSNPRVFF	Q08752	Acetylation (N-term)		0.326327	-1.0445			FLYPLVGTM	P11586	TMT10plex;Oxidation (M)		0.513938	0.379466			AHESVVKSEDFSLP	P13073			0.488556	-1.71395			ILSGIGVSQV	P46977	TMT10plex		0.0995662	-0.0969682
GKNEVTLEF	Q08945			0.00468318	-0.00365877			AQAPSSFQLLY	P11586	TMT10plex		0.652849	-0.552474			AHESVVKSEDFSLPAYMD	P13073	Oxidation (M)		0.146469	0.57805			AMIAVVPGYI	P46977	TMT10plex;Oxidation (M)		0.41897	-0.688991
VKFGGQLLSF	Q08945			0.253848	-0.228933			TTIGLVQAL	P11586	TMT10plex		0.0780291	-0.0310643			HEFGAITF	P13196			0.92012	-0.77245			TLGTATFTV	P47712	TMT10plex		1.80524	0.796356
YKIPYTTVL	Q08945			0.372609	-0.688813			DIDLDPETEQVNGLF	P11586	TMT10plex		0.947219	-0.403578			LLLDVPTA	P13284		+	2.36476	-4.74485			TEFPNVVQM	P47736	TMT10plex;Oxidation (M)		0.0810226	0.0558403
DVNLPGVNV	Q09666			0.599522	-0.710432			AQAPSSFQL	P11586	TMT10plex		0.390385	0.326097			LLLDVPTAA	P13284			1.56015	-3.0725			ASDYFDQLY	P47897	TMT10plex		1.06882	0.436529
SKFAGGLHF	Q09666			0.0960814	-0.13916			GVPTGFILPIR	P11586	TMT10plex		2.9323	-1.10689			LLLDVPTAAVQ	P13284			0.530365	-1.75445			LEVPTYEF	P47985|P0C7P4	TMT10plex		0.449724	0.273931
KMYFPDVEF	Q09666			0.71137	-1.17146			DVYSGPLKFL	P11717	TMT10plex		0.674115	-0.464958			LLLDVPTAAV	P13284			0.0767921	-0.142525			SVGLNVPASV	P47985|P0C7P4	TMT10plex		0.70767	-0.438836
EVSVPSANI	Q09666			0.596057	-0.509707			EAFEHPNVV	P11802	TMT10plex		0.509722	0.189342			LLLDVPTAAVQA	P13284			0.345221	-0.2726			IIDEQPLIF	P48059	TMT10plex		0.343404	0.224829
EVNSGIYRV	Q0VDF9			0.272011	-0.721866			TVQIPVSAV	P11831	TMT10plex		1.02292	0.827571			LLDVPTAAV	P13284			0.0837971	0.159524			FSEDGEYFAY	P48147	TMT10plex		0.0621173	0.0517166
FVAPPTAAV	Q10567			0.359784	-0.889942			MTFDSEVELMKV	P11926	TMT10plex;Oxidation (M)		0.36716	0.537313			ISDHGTVTY	P13473			2.25501	2.07312			NEGTVFTF	P48147	TMT10plex		0.399917	0.231517
AAAPQLLIV	Q10589			0.741048	-0.611719			ELNIDVVGV	P11926	TMT10plex		0.203739	0.153256			TVDGVVFHY	P13611			0.289662	0.4287			DDGTVALR	P48147	TMT10plex		1.16384	-0.921837
EVFALIHEL	Q12766			1.39296	0.909694			DSEVELMKV	P11926	TMT10plex;Oxidation (M)		1.68741	0.682721			GLWDKFSEL	P13631|P10826			2.14828	-2.01533			YVFPGVALGV	P48163|Q16798	TMT10plex		0.15352	-0.194761
HTVFISITHV	Q12767			0.771782	-0.850485			SGVGNIFIK	P11940|Q4VXU2	TMT10plex		0.338962	-0.334251			ALCEENMRGV	P13639	Oxidation (M)		0.321096	0.671025			NLNSIVPSV	P48200	TMT10plex		0.430288	0.428868
HQYFGIEF	Q12769			0.641921	-1.44555			AAYYPPSQI	P11940|Q9H361	TMT10plex		0.291027	0.155607			LILDPIFKV	P13639			0.315154	-1.01473			DEIVALGY	P48444:A0A3Q0NB33|A0A3Q0NB33_LISMG	TMT10plex		0.517227	-0.395312
RKAGTVMFEY	Q12769	Oxidation (M)		0.449554	-1.37676			GKFGPALSV	P11940|Q9H361	TMT10plex		0.972441	-0.18623			RLMEPIYLV	P13639	Oxidation (M)		0.517611	1.79523			LTDFENSAY	P48506	TMT10plex		0.219329	0.187179
LAVENELQGSVT	Q12769			0.50229	-0.942483			FGPALSVK	P11940|Q9H361	TMT10plex		0.94709	-0.729375			KMDRALLEL	P13639	Oxidation (M)		1.08601	-0.8485			ALQESIPDI	P48507	TMT10plex		0.134362	0.139718
RKHIISHLF	Q12769			0.370974	-0.376832			GKSKGFGFVSF	P11940|Q9H361|P0CB38	TMT10plex		0.706815	-0.248869			GLKEGIPAL	P13639			0.00493791	-0.00422525			ALSEQILMV	P48552	TMT10plex;Oxidation (M)		0.0171435	-0.0369854
ESAGGFYYV	Q12769			0.662054	-3.10517			NLAMGVNLTSMSK	P12004	TMT10plex;Oxidation (M)		1.76601	-0.841296			NEIKDSVVA	P13639			0.167178	0.229449			AESVSQVTA	P48552	TMT10plex		0.156671	0.197625
ASYPIPIIL	Q12770			0.682224	-0.690158			MSADVPLVV	P12004	TMT10plex;Oxidation (M)		0.297685	0.204254			GLHGWAFTL	P13639			0.647418	-0.64905			AVLDNPYPV	P48637	TMT10plex		0.549852	-0.202819
GKLGFLASY	Q12772			0.581649	-0.630177			FVALPGVAV	P12074	TMT10plex		0.53339	-0.196462			AEKYEWDVA	P13639			0.407163	0.3332			VGGPEIEL	P48643	TMT10plex		0.890418	0.614671
FKVDAGKLHY	Q12789			0.122316	-0.1308			VALPGVAVSMLN	P12074	TMT10plex;Oxidation (M)		0.565233	0.17009			ILTDITKGV	P13639			0.84462	-0.677126			GLLDPGMLVNI	P49116	TMT10plex;Oxidation (M)		0.285262	-0.338727
LQFGPTEKF	Q12789			0.15866	-0.158695			GDGNHTLFHNPHVNPLPTGYEDE	P12074	TMT10plex		0.545404	0.438451			EGIPALDNFLDKL	P13639			0.366936	0.991525			GVLGNALEGV	P49321	TMT10plex		0.017841	0.0159724
EVIKSLGKDGSL	Q12789			0.379011	-0.417891			EVIDTPVFEL	P12081	TMT10plex		0.49725	0.10954			LTDITKGVQY	P13639			0.221219	-0.230751			FLFDGSPTYVL	P49327	TMT10plex		0.290524	-0.70183
GKLDQPDRFSF	Q12789			0.526387	-0.86002			LTVPFARYL	P12081|P49590	TMT10plex		0.749774	0.345209			AAPGVDLT	P13645			1.20863	1.60462			SGPQAPVFEF	P49327	TMT10plex		0.282783	0.399732
RVFPHEVNW	Q12789			0.671282	-1.13153			YVPDDGLTAQQLFN	P12268	TMT10plex		0.430513	0.365439			EEQLQQIRAE	P13645			0.484009	0.745475			FLFDGSPTYV	P49327	TMT10plex		0.606638	-0.837909
IVDVWHPELTPQQRRSLPAI	Q12797			0.506421	-1.49757			LILPGYIDF	P12268	TMT10plex		0.38652	-0.993697			ALEEQLQQIRAE	P13645			1.12173	1.2741			EEAASVPVV	P49327	TMT10plex		1.59393	-0.64059
RELPQSIVY	Q12805			0.211937	-0.210735			LILPGYIDFT	P12268	TMT10plex		0.330147	0.217124			EEQLQQIR	P13645|Q7Z3Y9			0.0161435	0.0302498			NLIGGVDMV	P49327	TMT10plex;Oxidation (M)		2.38306	-1.1186
FAFESDLHSL	Q12834			0.00173538	-0.00321078			LILPGYID	P12268	TMT10plex		0.122216	-0.278212			AEQIKHILA	P13693			0.237972	0.28135			SLAWDVPAA	P49327	TMT10plex		0.562812	0.51279
DIVDFFAGL	Q12849			0.689425	-0.479201			ELVAIIART	P12268|P20839	TMT10plex		0.435643	0.235526			MVDGTLLLL	P13747	Oxidation (M)		0.78272	-1.18138			AEYNVNNLV	P49327	TMT10plex		0.162007	-0.142477
GQISPLLAV	Q12887			0.434823	-0.769427			ESAEFQTQL	P12270	TMT10plex		1.38941	-0.3812			SYSKAEWSDSAQGSESHSL	P13747			0.283783	-0.5561			SMLNDIAAV	P49327	TMT10plex;Oxidation (M)		1.02004	-0.393182
STVKVLIRL	Q12905			0.987144	-1.22092			AHIKLSNLY	P12270	TMT10plex		0.492319	-0.191512			GSYSKAEWSDSAQGSESHSL	P13747			0.548043	-1.38262			ALSNMVAAL	P49327	TMT10plex;Oxidation (M)		1.41107	-0.465159
IVAPGTFEV	Q12905			0.962915	-2.6387			QTTGVAIPL	P12270	TMT10plex		0.658848	-0.446018			LSEPEEAAALY	P13798			0.178448	-0.7132			SLAEPRVSV	P49327	TMT10plex		0.613072	-0.791345
SAADLVHFL	Q12929			1.36497	1.33268			EIAETRFEV	P12270	TMT10plex		0.291917	0.0783966			SETHLLYVA	P13798			0.0305838	-0.0619497			EEAASVPVVY	P49327	TMT10plex		0.162306	0.207993
SVSDISQYRV	Q12929			0.0212763	-0.023993			TKISTQLDF	P12270	TMT10plex		0.0960916	0.218375			LLYDLADQLHA	P13804			0.449001	-0.9389			SLDSPSYVLY	P49354	TMT10plex		1.60955	-0.754011
EVIGPELVHV	Q12959			1.70909	-2.23007			VLTPELYAELR	P12277	TMT10plex		1.15756	0.880144			LSDLLDWKY	P13807			1.62378	-3.83325			LLDPMGGIVMT	P49368	TMT10plex;Oxidation (M)		1.68654	-1.11643
GDVKPVVSSTPLVDFL	Q12962			0.511668	-1.97565			AKVLTPELY	P12277	TMT10plex		0.604716	-0.216164			AMFERIVKA	P13861	Oxidation (M)		0.611275	-0.8851			QLCEDIIQL	P49368	TMT10plex		1.33233	0.716634
AKFSLPVSL	Q12980			0.175034	-0.164738			FDPIIEDR	P12277	TMT10plex		0.120427	-0.111976			KMFESFIESV	P13861	Oxidation (M)		0.239993	-0.9602			ALDDMISTL	P49368	TMT10plex;Oxidation (M)		0.615986	-0.601089
DVARISWYL	Q13011			1.06939	-1.31931			GIWHNDNK	P12277|P06732	TMT10plex		0.944379	1.43762			SLSEKTVLL	P13987			0.267707	-0.2078			LLDSSLEY	P49368	TMT10plex		0.0241413	-0.0186419
WRAPIASIHSFEL	Q13015			0.140813	-0.50421			IPTPVIHTK	P12532	TMT10plex		1.53204	0.351048			ILADIVISA	P13995			0.557892	-0.781075			GSDLFYDDY	P49427	TMT10plex		0.266398	0.284166
MRDPVSSQYSSFLF	Q13015	Oxidation (M)		0.194927	-0.571228			ESMSPTVFL	P12757	TMT10plex;Oxidation (M)		0.383735	0.327448			AVIDVGINRV	P13995			1.72681	-1.0984			VTDDLVCLVY	P49458	TMT10plex		0.211509	-0.165989
WRAPIASIHSFELDLL	Q13015			0.349264	-1.52607			LAILGIHNEVSK	P12814	TMT10plex		0.204712	-0.317711			IVNTNVPRA	P14174			0.995696	-0.816275			SLGDAFPEL	P49588	TMT10plex		0.399027	-0.422512
RKFDDQLKF	Q13017			1.06559	-0.925924			TFNTSTGGLLLPSDTKR	P12956	TMT10plex		1.83593	-0.858647			FLSELTQQL	P14174			1.49537	-1.0386			AEGPPAMLP	P49641	TMT10plex;Oxidation (M)		0.411788	-0.367303
EAFHGKFYEA	Q13045			0.282676	-0.228654			LKPPPIKLY	P12956	TMT10plex		0.168321	0.0442181			YDMNAANVGWNNSTFA	P14174			0.763036	-1.41795			YLEDGFAYV	P49643	TMT10plex		0.581852	0.411287
RQLPAMTAL	Q13045	Oxidation (M)		0.607905	-0.477973			LGGHGPSFPLK	P13010	TMT10plex		1.91425	-0.801704			PMFIVNTNVPRA	P14174	Oxidation (M)		0.5556	-1.5752			QLDPTLLQM	P49711	TMT10plex;Oxidation (M)		0.116957	0.127962
EVLDFITHL	Q13057			0.511675	0.555931			EIYSFSESL	P13010	TMT10plex		0.389204	0.262784			IVNTNVPRASVPDG	P14174			0.630736	-0.8985			GLATDVQTV	P49720	TMT10plex		0.12955	0.0526123
KKVWKPQLF	Q13084			0.0817519	-0.194356			ANPQVGVAFPHIK	P13010	TMT10plex		0.0113165	0.00753665			IVNTNVPRASVPD	P14174			0.689115	-2.09905			HEGPALYY	P49721	TMT10plex		1.95577	0.416876
REFPKFFTF	Q13085			1.14259	-1.79709			RANPQVGVAF	P13010	TMT10plex		0.249661	-0.0783861			IVNTNVPRASVPDGFLS	P14174			0.525698	-0.9103			HEGPALYYM	P49721	TMT10plex;Oxidation (M)		1.09782	-1.35574
EVTDYRFFV	Q13085			1.01452	-1.42355			IKFSEEQRF	P13010	TMT10plex		0.566667	-0.143304			PMFIVNTNVPRASVPD	P14174	Oxidation (M)		0.250742	-1.28975			GVLPQLSMV	P49736	TMT10plex;Oxidation (M)		0.0259522	-0.0215831
RHLEPALAF	Q13085|O00763			0.817209	-0.98194			YTVYPPPHQV	P13051	TMT10plex		0.228666	-0.0927413			AEPAVQRTLLEK	P14209			0.6226	-1.51047			NGFPVFATV	P49736	TMT10plex		0.116424	0.0618813
YASNITSVL	Q13085|O00763			0.656204	-1.42851			VNPIQGLASK	P13073	TMT10plex		1.69263	0.224637			LLLPLPVPA	P14222		+	3.43459	-2.4061			NSDPGLAVGY	P49746|P35443	TMT10plex		1.03145	-0.849949
YLAPHVRTL	Q13098			0.363681	-0.420384			DVSHLRELL	P13196	TMT10plex		0.553311	-0.235353			DGALSEAEAQA	P14314			0.450481	-0.9502			QSDPWQQELY	P49748	TMT10plex		0.565577	0.681849
ASYSGLMRI	Q13098	Oxidation (M)		0.563175	-0.723561			STSSLIDTV	P13196	TMT10plex		0.331551	0.101599			PEPPPEAPTEDDHDEL	P14314			0.15952	-0.2933			DEQGLNSEF	P49750	TMT10plex		0.115006	0.119606
TVVEFPIRGL	Q13107			2.57255	-2.74646			YAAGFIFTT	P13196|P22557	TMT10plex		0.869789	0.498519			TDGDGALSEAEAQA	P14314			0.64487	-0.798425			YSEGESLFY	P49754	TMT10plex		0.50215	-0.211141
HSAGYILGSVNV	Q13115			1.17246	0.906836			LLLDVPTAAVQA	P13284	TMT10plex		0.282538	-0.433136			GDGALSEAEAQA	P14314			0.46433	-0.73315			AEYDRPNLLP	P49754	TMT10plex		0.336014	-0.575956
SKLTQILSY	Q13123			0.685085	-0.575852			LLDVPTAAV	P13284	TMT10plex		0.488335	-0.366864			THPELDTDGDGALSEAEAQA	P14314			0.608354	-0.982875			ITDSAGHILY	P49755	TMT10plex		1.63554	-1.21854
HQDPLAVAY	Q13131			0.646465	-1.17657			LLLDVPTAAV	P13284	TMT10plex		0.265107	0.347409			YLDLFGDPSV	P14324			1.48426	-2.0159			SESIVNDF	P49755	TMT10plex		0.202367	-0.365027
VVAPPGVVV	Q13144			1.30017	-3.53665			GMQLMHANAQR	P13284	TMT10plex;Oxidation (M)		0.422277	-0.374105			GTAYAIYELAVASFPKKQE	P14406			0.671107	-1.92892			FLLGPRLVLA	P49755	TMT10plex		0.768181	-0.380586
TVADVVLWSV	Q13155			0.222582	0.263419			KGILTVDELLAIRIP	P13473	TMT10plex		1.20681	-0.901312			YVDDGLISL	P14618			0.057134	-0.0601745			SILDDVAMV	P49756	TMT10plex;Oxidation (M)		0.24848	-0.183503
LVADLVQEV	Q13158			0.677649	0.795933			LASGLILIT	P13498	TMT10plex		0.0908095	0.111495			SGFTNTMRVVPVP	P14618	Oxidation (M)		0.00410621	-0.0117502			YLPYPIHQV	P49760	TMT10plex		0.838531	-0.543617
KQIAQLQDF	Q13190			1.50456	-0.9538			GHVFEESQVAGTPMFVVK	P13639	TMT10plex;Oxidation (M)		1.4364	-0.192965			DENILWLDY	P14618			1.32499	1.07618			TELPAPLSY	P49768	TMT10plex		0.013476	-0.0127919
IKAIFPNGQF	Q13191			0.793057	-1.80729			VFSGLVSTGLK	P13639	TMT10plex		1.38782	-1.0187			SKPHSEAGTAFIQTQQLH	P14618	Acetylation (Protein N-term)		0.768057	-1.71917			MTELPAPLSY	P49768	TMT10plex;Oxidation (M)		2.69192	-1.12907
SKFSHDADPEVSY	Q13200			0.300221	-0.290421			VNFTVDQIR	P13639	TMT10plex		0.102322	-0.0889907			FGVEQDVDMVFASFIR	P14618	Oxidation (M)		0.440842	1.2283			GLGDFIFYSV	P49768|P49810	TMT10plex		0.0209776	0.0408025
FVILRKNPNYDL	Q13200			0.396517	-1.0797			FSVSPVVR	P13639	TMT10plex		1.09759	-0.562668			SLYKNKEIFL	P14625			1.6302	-1.52198			EEMEVPVLP	P49790	TMT10plex;Oxidation (M)		0.0551364	0.0616024
SAFPAVQYL	Q13227			0.850673	-1.98462			SVSPVVRVAV	P13639	TMT10plex		0.464525	-0.137925			TSELIGQFGVG	P14625			1.78576	-3.24375			NLAAYVPLL	P49815	TMT10plex		0.632197	-0.654915
EAFGDTKFSAV	Q13263			0.0852694	-0.130526			QVVGGIYGV	P13639	TMT10plex		0.054285	0.0309279			TVLDLAVVLFETATLR	P14625			0.00625854	-0.0129998			ALDVPASQF	P49815	TMT10plex		0.715219	-0.752885
KHQEHILRF	Q13263			0.133174	-0.131894			ETAKLIEKL	P13639	TMT10plex		0.0964296	-0.037806			ILIDWLVQV	P14635			0.251085	-0.381675			YLDEYIARM	P49815	TMT10plex;Oxidation (M)		0.94631	0.626894
DIFRYQDEV	Q13283			1.27416	-0.688588			KLIEKLDIKL	P13639	TMT10plex		0.689397	-1.91331			ILIDWLVQ	P14635			0.982752	-3.39795			LMDNPTLYL	P49848	TMT10plex;Oxidation (M)		0.393272	0.465655
RTFSWASV	Q13283			1.10241	-0.941814			KKSDPVVSY	P13639	TMT10plex		0.0235803	-0.00880075			ALVQDLAKA	P14635			0.184048	-0.27855			DSDSVPAFY	P49918	TMT10plex		0.337673	0.137677
GKLPNFGFVVF	Q13283|Q9UN86			1.21991	-2.96138			AGIIASAR	P13639	TMT10plex		0.796823	-0.653274			RLLQETMYMTV	P14635	Oxidation (M)		0.0151881	-0.0681744			AIYGGTYML	P50395|P31150	TMT10plex;Oxidation (M)		1.66874	-0.807431
HVSETITQL	Q13309			0.786901	-0.52721			VKTGTITTF	P13639	TMT10plex		1.57738	-0.376022			TLAKYLMEL	P14635|O95067			0.550839	-2.22515			SIDSLQLGY	P50416	TMT10plex	+	2.12888	2.11784
GKSKGFGFVSY	Q13310			0.766046	-0.829027			IMGPNYTPGKK	P13639	TMT10plex;Oxidation (M)		1.04691	-0.82113			SLDDLTNLVV	P14735			1.25122	-3.31912			VLLPDDGVEL	P50453	TMT10plex		0.173515	0.198563
EISGKIIFV	Q13310			1.12099	-1.50825			QFAEMYVAK	P13639	TMT10plex;Oxidation (M)		0.854866	-0.599859			AEDMETKIKNYKTAPF	P14854	Acetylation (Protein N-term);Oxidation (M)		0.0243866	-0.15425			DEQFVPDY	P50549	TMT10plex		0.22273	-0.312085
GHFGPINSVAF	Q13347			1.07345	-1.26014			EDLYLKPIQR	P13639	TMT10plex		0.211858	-0.137516			EQRAEGTFPGKI	P14854			0.00735003	-0.0153501			AQFEHTILL	P50579	TMT10plex		0.276273	-0.381259
AKDPIVNVWY	Q13347			0.173154	0.37635			IMGPNYTPGK	P13639	TMT10plex;Oxidation (M)		0.799125	-0.626002			RAEGTFPGKI	P14854			0.00147571	-0.00497532			EEIWNDFREA	P50579	TMT10plex	+	5.01872	2.75177
KKPDLPQTNF	Q13356			1.04632	-0.758924			KEDLYLKPIQR	P13639	TMT10plex		0.611999	-0.814174			AEDMETKIKNYKTAPFDS	P14854	Acetylation (Protein N-term);Oxidation (M)		0.0311387	-0.1589			DELGLASSW	P50748	TMT10plex		0.882032	0.397041
AKILPIMF	Q13362	Oxidation (M)		0.928551	-1.07564			TGTITTFEHAHNMR	P13639	TMT10plex;Oxidation (M)		0.494657	-0.717109			EGTFPGKI	P14854			0.353534	-1.28575			DELQAILNY	P50851	TMT10plex		0.239415	0.247623
QVIKPPLIFV	Q13428			0.561376	-1.94759			MVPTSDKGR	P13639	TMT10plex;Oxidation (M)		0.770758	-0.844299			DEQRAEGTFPGKI	P14854			0.369679	-1.1842			VGDTQVVVF	P50990	TMT10plex		1.58629	-0.751601
RQYHLQQLF	Q13433			0.668738	-1.35726			IKPVLMMNK	P13639	TMT10plex;Oxidation (M)		0.84416	-0.389731			AEDMETKIKN	P14854	Acetylation (Protein N-term)		0.44154	0.892225			AVDDGVNTF	P50990	TMT10plex		1.04057	-0.940074
DTFFRPLNV	Q13444			0.104712	0.152359			GPLMMYISK	P13639	TMT10plex;Oxidation (M)		1.0036	-0.546348			AEDMETKIK	P14854	Acetylation (Protein N-term);Oxidation (M)		0.124875	0.4015			IEAEVPAV	P50990	TMT10plex		0.386179	-0.399874
SKKPTGLFY	Q13459			1.09283	-1.01798			GVQYLNEIK	P13639	TMT10plex		0.0472043	0.0627482			AEDMETKIKNYK	P14854	Acetylation (Protein N-term);Oxidation (M)		0.0124601	-0.0487995			NEVISKLY	P50990	TMT10plex		0.0230874	-0.0249209
FVPEIFHRI	Q13472			0.247745	-0.35028			GGGQIIPTAR	P13639|Q15029	TMT10plex		1.09355	-0.542644			AEDMETKIKNY	P14854	Acetylation (Protein N-term);Oxidation (M)		0.166961	-0.761276			SLLDSCTKL	P50991	TMT10plex		1.80496	-1.0162
KGFPHVIYA	Q13485			0.719555	-0.584784			FDVSGYPTIK	P13667	TMT10plex		1.15559	0.278114			AEDMETKIKNYKTAPFD	P14854	Acetylation (Protein N-term);Oxidation (M)		0.20017	-0.773775			VVVGDLVEV	P50993|P05023	TMT10plex		1.57723	-0.874036
RKGFPHVIY	Q13485			1.2434	-0.749687			GRPYDYNGPR	P13667	TMT10plex		0.585951	0.128102			ITTDVLYTI	P14866			0.467914	-1.25357			TLTSNIPEI	P50993|P05023|P13637|Q13733	TMT10plex		0.753076	-0.38773
ETYSTPALL	Q13485			2.139	-2.34464			RFDVSGYPTIK	P13667	TMT10plex		0.44311	-0.100671			ASEGGANVFTVSY	P14868			0.513962	-1.2362			GEFYVIEY	P51114|Q06787	TMT10plex		0.313236	0.37643
HQAIHTIEF	Q13488			0.476507	-0.792806			YALPLVGHR	P13667	TMT10plex		0.016373	0.00385642			DEVVWVRA	P14868			1.97914	-3.06065			GMVPFVFVGT	P51114|Q06787	TMT10plex;Oxidation (M)		1.16844	0.923397
YAFPLAHSL	Q13496			0.631262	-1.40485			RSPPIPLAK	P13667	TMT10plex		0.166369	-0.0737844			NEFSLKGVDF	P14921			0.299744	0.687125			ALDPFIPIL	P51398	TMT10plex		0.0718841	-0.104962
KQFPTAFEF	Q13496			0.859072	-1.44946			SGYPTIKIL	P13667	TMT10plex		0.503029	-0.539336			YTSDYFISY	P14921			1.02295	1.35328			QIAEGMAYI	P51451|P07948	TMT10plex;Oxidation (M)		0.459035	0.45756
VKDDIFRIY	Q13501			0.406661	0.689016			SPPIPLAK	P13667	TMT10plex		0.760872	-0.265653			RLAEPSQLL	P14923			1.44051	-2.5844			AQHLIIHA	P51522	TMT10plex		0.0381162	-0.0628483
EVISVPHKI	Q13505			0.347995	0.444966			FYPAEITLT	P13747	TMT10plex		0.430926	-0.194918			ALMGSPQLV	P14923	Oxidation (M)		1.14546	-0.72985			RADPEAGLLLY	P51530	TMT10plex		0.202383	-0.198086
AASALIRTL	Q13535			0.00285305	-0.00577545			FAYDGKDYL	P13747	TMT10plex		0.0864755	-0.043139			ISEDKNPDY	P14923			0.547695	-0.7948			PEAGLLLY	P51530	TMT10plex		0.893229	-0.609083
HAVEWPVVM	Q13535	Oxidation (M)		0.0785831	0.0930371			SQPTIPIVGIIAG	P13747	TMT10plex		0.0102428	0.00904226			RLNTIPLFV	P14923			2.1548	-1.84015			YIQPQPLGV	P51648	TMT10plex		0.180998	0.258693
QKYQPRIAVF	Q13569			0.22314	-0.38143			AKVDLNSNGF	P13797	TMT10plex		1.27555	-0.459542			LSSPVESVLFY	P14923			0.0391162	0.21135			YTELEAIMYA	P51659	TMT10plex;Oxidation (M)		1.33688	-0.660261
DSFYVHHDI	Q13610			0.0262142	0.0487111			GKSTSIQSF	P13797	TMT10plex		0.639551	-0.278531			LMEQPIKVTE	P14923	Oxidation (M)		0.311549	-0.814675			YTELEAIMY	P51659	TMT10plex;Oxidation (M)		0.335106	-0.166907
SSISGPFGSRSSDTPMES	Q13610	Oxidation (M)		0.969304	-1.11781			EVAPISDII	P13804	TMT10plex		0.305905	0.194649			AELATRALP	P14923			0.168541	0.232749			TELEAIMY	P51659	TMT10plex;Oxidation (M)		0.328965	0.507287
SAYPLSVEW	Q13610			0.40386	-0.586308			EVAPISDIIA	P13804	TMT10plex		0.0615568	0.0835426			LLYQEGAKMAV	P14923	Oxidation (M)		1.19548	-1.31815			EENGSVLQV	P51688	TMT10plex		0.213296	-0.250459
RQFPSAFEF	Q13613			0.542704	-1.61314			VLFEVAWEV	P13807	TMT10plex		0.223667	0.465762			NLMEQPIKV	P14923			0.947345	-2.55747			GLLDQNPHL	P51693	TMT10plex		0.840444	1.47774
RQFPTAFEF	Q13614			0.541903	-0.448447			TVSQITAIEA	P13807	TMT10plex		0.204503	-0.0801344			SLFKHDPAAWEA	P14923			2.77224	-2.4241			FTWEGLYNV	P51784	TMT10plex		1.71453	-0.932555
KLYDPLLEY	Q13614			1.28081	-1.02322			RQQPPDLVEF	P13861	TMT10plex		0.62124	0.289768			LMEQPIKVTEWQQTY	P14923	Oxidation (M)		1.08743	-3.04295			EDIVVPVY	P51784	TMT10plex		0.30009	-0.654656
KAFGSTIVI	Q13620			0.270029	0.270663			GQYFGELAL	P13861|P31323	TMT10plex		0.489573	-0.227598			QESKLIILA	P14923|P35222			0.0805603	-0.099225			SYNGFPVIM	P51790	TMT10plex;Oxidation (M)		1.00892	-0.68518
MSGLLKVW	Q13685	Oxidation (M)		0.432201	-0.621591			PMFIVNTNVPR	P14174	TMT10plex;Oxidation (M)		0.587715	0.182478			AGKQAVSASGKW	P14927	Acetylation (Protein N-term)		0.136521	0.2532			ILDMSPFTV	P51790	TMT10plex;Oxidation (M)		0.63874	-0.734042
RKVEDLFLTF	Q13813			1.3326	-1.10476			FLSELTQQL	P14174	TMT10plex		0.763155	-0.630064			AGKQAVSASGKWLDG	P14927	Acetylation (Protein N-term)		0.267031	0.8145			SEFSSVLAA	P51809	TMT10plex		0.849452	0.273916
QKLIDVNHY	Q13813			1.05773	-1.52791			APDGGFDLSDALPD	P14209	TMT10plex		0.276321	-0.130201			AGKQAVSASGKWL	P14927	Acetylation (Protein N-term)		0.0120753	-0.0242753			SSDLPVAL	P51948	TMT10plex		0.562504	-0.217906
GQRLEESLEY	Q13813			1.34746	-0.917456			AEPAVQRTLLEK	P14209	TMT10plex		0.757908	0.639109			AGKQAVSASGKWLD	P14927	Acetylation (Protein N-term)		0.248481	0.2377			EEALYEYQP	P51948	TMT10plex		0.853578	0.819962
EVISLWKKL	Q13813			1.004	-3.11384			DGGFDLSD	P14209	TMT10plex		0.149801	0.0735528			YLSPDLSKV	P15056			0.0465357	0.1122			PGIVELPTLEE	P51970	TMT10plex		0.904917	0.25711
KLLEAQSHF	Q13813			0.690359	-1.51105			DGGFDLSDALPD	P14209	TMT10plex		1.42781	0.5313			KIGDFGLATV	P15056|P10398|P04049			1.71001	-1.37043			ESGAPGVPSGN	P52272	TMT10plex		0.238733	-0.261605
RQGFVPAAY	Q13813			1.51594	-1.46383			LIELQAGKK	P14314	TMT10plex		0.224226	0.113698			FYPEDVAEELIQDITQK	P15311			0.630534	1.05183			SELPIVTPA	P52292	TMT10plex		0.336822	0.154006
KQISVGFIGY	Q13823			0.470822	-0.352913			YQTEIGQTL	P14324	TMT10plex		0.0799667	-0.0458472			AELEFAIQP	P15311|P35241|P26038			1.11385	1.36843			GLVPFLVS	P52292	TMT10plex		0.176341	-0.447851
SKRIWGELY	Q13823			0.070426	-0.0815406			YSFYLPIAA	P14324	TMT10plex		0.707314	0.402959			QENGNVHAIA	P15514			2.07909	1.15442			AVDPLLALL	P52292	TMT10plex		0.0739537	0.0626392
KKQISVGFIGY	Q13823			0.199622	0.286668			TVGGTAYAIYEL	P14406	TMT10plex		0.430898	-0.609449			GLWFHPEEL	P15531			1.36501	-1.0771			DTDLFSQPTY	P52429	TMT10plex		0.0975984	0.112215
GKIIKPLQY	Q13823			0.0336357	0.0306225			TMILTVGGTAY	P14406|O60397	TMT10plex;Oxidation (M)		0.15515	-0.0456114			SEDLLKEHY	P15531			0.444152	-0.4504			AEEYEFLTP	P52565	TMT10plex		0.588963	0.631423
GKINVVPQF	Q13823			0.179711	-0.59568			GQGSFGMVY	P14616|P06213|P08069	TMT10plex;Oxidation (M)		0.198815	0.14142			SLFDLNFQA	P15559			0.557602	-0.591			AEYPDFFAV	P52569	TMT10plex		0.326969	-0.324941
DSSDVVVQVL	Q13823			0.615304	-1.01739			LNFSHGTHEYHAETIK	P14618	TMT10plex		0.665721	-0.386146			QLYEFDIKV	P15586			1.69538	3.30425			TTDLFGRDLSY	P52597	TMT10plex	+	1.62968	4.48162
YPVEIHEYL	Q13901			1.10911	-0.801734			KGVNLPGAAVDLPAVSEK	P14618	TMT10plex		0.337666	-0.194618			ADDAGAAGGPGGPG	P15880	Acetylation (Protein N-term)		0.141778	0.356775			TTDLFGRDL	P52597	TMT10plex	+	2.01409	-3.10611
YSHGPIAVL	Q14004			0.603683	-0.504666			GVNLPGAAVDLPAVSEK	P14618	TMT10plex		0.317015	-0.436044			DLWKETVF	P15880			0.794688	0.9819			TTDLFGRD	P52597	TMT10plex		0.150324	0.0481129
KILDHLTM	Q14008	Oxidation (M)		0.275311	-0.290833			GADFLVTEVENGGSLGSK	P14618	TMT10plex		0.172558	0.0732846			ADDAGAAGGPGGPGG	P15880	Acetylation (Protein N-term)		0.0175434	-0.0367746			TENDIYNFF	P52597|P31943	TMT10plex		0.456098	-0.784734
EAVEILSKL	Q14008			0.836658	-0.8511			LAPITSDPTEATAVGAVEASFK	P14618	TMT10plex		0.707227	-0.642329			FSLPIKESEIID	P15880			0.764298	-1.73628			DELQQPLEL	P52630	TMT10plex		1.26705	-1.0109
FLAEIFKKI	Q14008			0.437988	-1.36797			GDYPLEAVR	P14618	TMT10plex		0.141061	0.123049			ADDAGAAGGPGGPGGPGMG	P15880	Acetylation (Protein N-term);Oxidation (M)		0.375158	-0.9575			IMSGESTFFV	P52701	TMT10plex;Oxidation (M)		0.618612	-0.577738
AKWLQDEMF	Q14008	Oxidation (M)		0.403286	-1.05126			VNFAMNVGK	P14618	TMT10plex;Oxidation (M)		0.914831	-0.871918			ADDAGAAGGPGGPGGPG	P15880	Acetylation (Protein N-term)		0.581694	1.36052			KISEVVELL	P52701	TMT10plex		0.0495431	0.062465
DASRLIFQV	Q14012			1.12205	-0.642994			LDIDSPPITAR	P14618	TMT10plex		0.282399	-0.183634			HLDEAIHVL	P15923			0.953847	1.84088			ILDEVIMGY	P52732	TMT10plex;Oxidation (M)		0.20669	-0.200127
HTATPLDFL	Q14094			1.233	-1.11925			RFDEILEASDGIMVAR	P14618	TMT10plex;Oxidation (M)		0.558729	0.220543			SMVEDITGL	P15924	Oxidation (M)	+	2.21868	-3.35325			EEDPLAGIIP	P52732	TMT10plex		1.07019	-1.37578
EVIQWLAKL	Q14094			1.00165	-1.52505			APIIAVTR	P14618	TMT10plex		0.984211	-0.991493			SMVEDITGLRL	P15924	Oxidation (M)	+	2.28152	-3.16813			TVLQELINV	P52732	TMT10plex		0.806996	-0.574758
MEANWTAFLFQAHEASHHQQQAAQN	Q14119	Oxidation (M);Acetylation (N-term)		0.646167	-1.2649			ITLDNAYMEK	P14618	TMT10plex;Oxidation (M)		1.20583	-0.543327			EEYENLLKA	P15924			0.107863	-0.17725			EEWGQLKPA	P52742	TMT10plex	+	2.0821	2.97317
RKFPSLRAV	Q14137			0.272935	-0.269261			GSGTAEVELK	P14618	TMT10plex		0.15492	-0.166009			FLDQNLQKY	P15924			1.00747	-0.580475			EENPLLEKP	P52746	TMT10plex	+	3.14855	2.05638
ETIGTLAFL	Q14139			0.944008	-1.79635			IENHEGVR	P14618	TMT10plex		0.539685	-0.308172			NEFTTHIL	P15927			0.413244	-1.69388			YVINDLTAV	P52788	TMT10plex		0.0500035	0.0378671
HSMSGPLIGV	Q14146	Oxidation (M)		0.365972	-0.249629			GSGTAEVELKK	P14618	TMT10plex		1.0999	-0.687669			TLVDEVFRI	P15927			1.50015	-1.44932			SVDDTIVAL	P52948	TMT10plex		1.24392	-1.6194
HKLWDPNEF	Q14156			0.842906	-1.65738			KASDVHEVR	P14618	TMT10plex		0.022085	0.021389			PSTDYYQELQR	P15941			0.220506	0.128825			GLFSEDGVTL	P53041	TMT10plex		0.836032	-0.452848
TAVALLRLL	Q14165			1.60939	-1.07049			GDLGIEIPAEK	P14618|P30613	TMT10plex		0.653331	-0.388306			EGPGKNLPFSVENKWS	P15954		+	3.31095	3.61325			FLEENNLDY	P53041	TMT10plex		1.57877	-0.950294
TSTDLLFHL	Q14181			0.681541	-1.48238			NLLHVTDTGVGMTR	P14625	TMT10plex;Oxidation (M)		0.682384	-0.276397			YEEGPGKNLPFSVENKWS	P15954			0.81956	1.64418			NELLNDEF	P53350	TMT10plex		0.779427	-0.651643
KLYEGVPLPF	Q14181			1.31094	-1.40374			DISTNYYASQKK	P14625	TMT10plex		0.0375177	-0.0175047			FATPFLVVRHQ	P15954			0.208225	0.2157			NIFGTPEFV	P53355|Q9UIK4|O43293	TMT10plex		0.67809	-0.763588
KALESIFKF	Q14185			0.0861344	0.149524			SILFVPTSAPR	P14625	TMT10plex		0.243374	-0.0672612			SHYEEGPGKNLPFSVE	P15954			0.645805	1.70685			APSWLEEQ	P53367	TMT10plex		0.148328	0.318649
EATDIALLL	Q14203			0.267341	-0.867148			SGYLLPDTK	P14625	TMT10plex		0.507621	-0.0985816			SHYEEGPGKNLPFSVENKWSLLA	P15954			1.18358	-2.74722			VMSVGFLL	P53384	TMT10plex;Oxidation (M)		0.0310342	0.0288293
FTSQVIRNL	Q14204			0.603066	-0.647097			SQFINFPIY	P14625	TMT10plex		0.338732	-0.16153			GSAFATPFLVVRHQLLKT	P15954			1.72398	-2.51122			IIAEGIPEAL	P53396	TMT10plex		0.514167	-0.471096
KQFEKQVEL	Q14204			0.472091	-0.416211			ESSPFVERL	P14625	TMT10plex		1.18838	-0.174733			SAFATPFLVVRHQLLKT	P15954			0.970789	-3.21567			KEILIPVF	P53396	TMT10plex		1.19157	-1.17084
IKDPLFRFF	Q14204			0.900238	-1.56926			IYFMAGSSR	P14625	TMT10plex;Oxidation (M)		0.352195	-0.109522			ATPFLVVRHQLLKT	P15954			1.20803	-3.50902			DEPSVAAMVY	P53396	TMT10plex;Oxidation (M)		0.326567	-0.514399
KQIHFLYQY	Q14204			0.71284	-0.810766			SGTSEFLNK	P14625	TMT10plex		0.293234	-0.114915			SHYEEGPGKNLPFSVENK	P15954			1.51314	3.03065			ISEQTGKELLY	P53396	TMT10plex		0.542532	0.827565
TVFNFQEKV	Q14204			0.891012	0.710205			LIINSLYK	P14625	TMT10plex		0.464697	-0.135533			SHYEEGPGKNLPFSVENKWS	P15954			2.11483	2.49843			ILNVDGLIGV	P53396	TMT10plex		0.98975	-0.620528
SSFPRFYFV	Q14204			0.524853	-0.311066			YLLPDTKAY	P14625	TMT10plex		0.818441	-0.177867			LQNVDMKIGV	P16070	Oxidation (M)		0.229198	-0.44845			GEMPGSFVP	P53539	TMT10plex;Oxidation (M)		0.828348	0.769064
AAESALQVVEKLQARLAANPD	Q14241	Acetylation (N-term)		0.788263	-0.944841			RVFITDDFHDMMPK	P14625	TMT10plex;Oxidation (M)		0.392075	0.0873928			ESSETPDQFMTADETRNLQNVDMKIGV	P16070	Oxidation (M)		1.05471	-3.162			NLADNVQSI	P53567	TMT10plex		0.194105	-0.288509
DVYDKVDYL	Q14254			0.628608	-0.324944			ESSPFVERLL	P14625	TMT10plex		0.129367	-0.0714884			SETPDQFMTADETRNL	P16070	Oxidation (M)		1.4334	-1.1867			NTDPWAGYRY	P53582	TMT10plex		0.428392	-0.326755
AWSIPWKW	Q14318			0.0167712	0.0317483			GVVDSDDLPLNVSR	P14625	TMT10plex		0.308931	-0.336231			SETPDQFMTADETRNLQ	P16070	Oxidation (M)		0.220933	-0.60685			KSDAPDTLLL	P53611	TMT10plex	+	4.46119	2.14608
GRILSQVSY	Q14432			1.56664	-1.27888			LGVIEDHSNR	P14625|Q58FF3	TMT10plex		1.17113	-0.388444			KESSETPDQFMTADETRNL	P16070	Oxidation (M)		0.117742	-0.42715			SIFGEDALANV	P53618	TMT10plex		0.563797	-0.554181
AATWLVLRL	Q14432			0.210898	-0.622422			AQAYQTGK	P14625|Q58FF3	TMT10plex		0.823255	-0.345988			TPDQFMTADETRNLQ	P16070	Oxidation (M)		0.361318	-0.974475			HEYPWILSA	P53621	TMT10plex		0.77837	0.684925
KHFDFVAKF	Q14432			1.08789	-1.13173			KTFEINPR	P14625|Q58FF3	TMT10plex		1.58329	-0.360583			SSETPDQFMTADETRNLQ	P16070	Oxidation (M)		0.632861	-1.86445			AEDGFFVPP	P53621	TMT10plex		1.22989	-0.625338
RQFMAETQF	Q14444	Oxidation (M)		0.915124	-1.22731			AKISTLPQL	P14635	TMT10plex		0.616924	0.22512			SSETPDQFMTADETRNL	P16070	Oxidation (M)		0.684833	-1.42067			DESGVFIY	P53621	TMT10plex		0.765198	-0.599786
EAMKQILGV	Q14444	Oxidation (M)		0.315517	-0.413018			DVSGVLAEL	P14672	TMT10plex		1.54485	-0.416397			KESSETPDQFMTADETRNLQ	P16070	Oxidation (M)		0.203946	-0.80595			VGYGTDSASGMD	P53634	TMT10plex;Oxidation (M)		1.22832	0.803787
GQFGTINNF	Q14457			0.242042	-0.218379			DEQRAEGTFPGKI	P14854	TMT10plex		0.148594	0.370614			VGAGAPVYLAAVLEYLTAEILELAGNAAR	P16104|Q8IUE6			0.0114247	0.0435498			VLLVGYGTDSASG	P53634	TMT10plex		0.986027	0.942925
DVYSGTPTKV	Q14493			0.914645	-0.63871			ITTDVLYTI	P14866	TMT10plex		0.774882	0.177947			LLGGVTIAQGGVLPNIQAVLLPK	P16104|Q96QV6|Q8IUE6			0.71054	1.43018			LVGYGTDSASGMD	P53634	TMT10plex;Oxidation (M)		0.843498	0.955806
GRSKGYGFITF	Q14498|Q86U06			1.12062	-1.13231			AKPTRLNVF	P14866	TMT10plex		0.146937	-0.0302687			AGLQFPVGR	P16104|Q99878|Q96KK5|Q9BTM1|Q16777|Q6FI13|Q8IUE6|P20671|P04908|Q93077|Q7L7L0|P0C0S8|P0C0S5|Q71UI9			0.763796	0.356825			GTFIGDGDTY	P53667	TMT10plex		0.489382	0.305849
ESIYPPAIL	Q14517			0.868558	-2.06921			EIADTMVQI	P14868	TMT10plex;Oxidation (M)		1.75671	0.153753			LLDSKVPSV	P16144			0.935434	-1.91427			AENVPPVIP	P53677	TMT10plex		1.28515	-0.619026
KKFGDFITL	Q14534			0.667613	-1.25809			ILWEHLEIL	P14921	TMT10plex		0.16312	-0.248631			SLSDIQPCL	P16144			0.52561	-1.37775			AEIQGVIDA	P53677	TMT10plex		0.355825	-0.387322
EVIIVGAGV	Q14534			0.904301	-1.16986			AAMIVNQLSK	P14923	TMT10plex;Oxidation (M)		1.54083	-0.596772			YTDTICEINY	P16144			0.784883	-2.06437			TLDDFTDFY	P53778	TMT10plex		0.215284	0.224632
TTIDPRWLV	Q14562			0.908812	-0.949756			HLTSNSPR	P14923	TMT10plex		1.17218	-0.611489			KVTEMLVNV	P16298|Q08209|P48454	Oxidation (M)		0.693258	-1.42452			AMAGSPVFL	P53985|O60669	TMT10plex;Oxidation (M)		0.387959	-0.182531
RTYPVEILY	Q14562			0.977681	-0.982358			VQRVPSFESF	P15036	TMT10plex		1.06822	-0.380261			ALAAGGYDVEK	P16401			0.667853	0.4198			FVLPELPSV	P53990	TMT10plex		0.396676	-0.359038
TTIDPRWLVEF	Q14562			0.673593	-0.89925			DTFDGSLFAV	P15036	TMT10plex		0.13524	0.0427496			ALAAAGYDVEK	P16403|P10412			0.48917	0.320199			GLAESVSTL	P53990	TMT10plex		0.775785	-0.845251
GKVTSIMQF	Q14562	Oxidation (M)		0.397894	-0.4554			GKPVIPAAVL	P15036	TMT10plex		0.790299	-0.22495			ASGPPVSELITK	P16403|P10412			0.0540436	0.0651999			AEAPPGVET	P53990	TMT10plex		0.183046	0.292763
ESIDRVYSL	Q14566			1.43858	-2.72887			RLSSVSVTY	P15036	TMT10plex		0.170921	-0.085079			SLISYLEQI	P16870			1.48462	-0.868424			SLLDQIPEM	P53992	TMT10plex;Oxidation (M)		0.202652	-0.117031
SLFPARVVY	Q14573			0.0974736	0.365754			LKRQPAFDTF	P15036	TMT10plex		0.4411	-0.145379			SHEAEVLK	P16949			0.481896	0.30925			SLDIPATYL	P54132	TMT10plex		1.69396	-0.58564
ESVSLLWKV	Q14667			0.466001	-0.729514			NINDFSAGV	P15104	TMT10plex		0.469582	0.149174			ASSDIQVKELEKRASGQAFELI	P16949	Acetylation (Protein N-term)		0.264487	-1.933			YPDLENPPLL	P54136	TMT10plex		1.03657	-0.322873
KLPDIFSVY	Q14669			0.388283	-0.266252			MAAAWPLLL	P15151	TMT10plex;Oxidation (M)		1.2766	1.01512			ASSDIQVKELEKR	P16949	Acetylation (Protein N-term)		0.124758	0.31035			RLNDYIFSF	P54136	TMT10plex		0.161743	0.190042
HSSPVPGSIGV	Q14671			1.41157	-1.35479			HFTILDAPGHK	P15170|Q8IYD1	TMT10plex		1.26677	-0.37692			ASSDIQVKELEKRASGQAFELIL	P16949	Acetylation (Protein N-term)	+	2.46783	-3.26575			AVDPGLLGY	P54259	TMT10plex		1.85193	-0.509454
TTVDINTQV	Q14676			0.182225	-0.224995			ETFKDFPQM	P15170|Q8IYD1	TMT10plex;Oxidation (M)		0.57531	-0.331212			ASSDIQVKELEKRA	P16949	Acetylation (Protein N-term)		0.778433	-1.81342			TLSTVIATV	P54259	TMT10plex		0.468189	-0.715556
ETANKIFMV	Q14680	Oxidation (M)		0.44002	-0.321746			VLIAAHGNSLR	P15259|P18669	TMT10plex		0.571321	-0.413368			ASSDIQVKELEKRASGQAFE	P16949	Acetylation (Protein N-term)		0.613864	-3.24908			YLGPDTPAL	P54259	TMT10plex		0.741078	0.173928
ETIGTGGFAKV	Q14680			0.606656	-0.435984			HYGGLTGLNK	P15259|P18669|Q8N0Y7	TMT10plex		0.521007	0.189931			ASSDIQVKELEKRASG	P16949	Acetylation (Protein N-term)		0.319922	-1.72765			LMNPMVPGL	P54577	TMT10plex;Oxidation (M)		0.749146	-0.533837
AQHLFIQTF	Q14684			1.19699	-1.6178			QQFLTINGF	P15291	TMT10plex		0.415355	-0.291728			ASSDIQVKELEKRAS	P16949	Acetylation (Protein N-term)		0.346731	-1.38937			VIDPESGNTLY	P54619	TMT10plex		0.297143	-0.207379
TIAQLVHAV	Q14684			1.00626	-1.45956			YQVLDVQRY	P15291	TMT10plex		0.0695628	0.0381932			ASSDIQVKELEKRASGQAF	P16949	Acetylation (Protein N-term)		0.446025	-2.39998			SGGPTIEEVD	P54652	TMT10plex		0.489491	0.411101
AAYYHPSYL	Q14687			0.764282	-0.627961			KENPLQFK	P15311|P35241	TMT10plex		0.863598	-0.408174			ASSDIQVKELEKRASGQA	P16949	Acetylation (Protein N-term)		0.0827221	-0.5648			LTEIMSMGY	P54725	TMT10plex;Oxidation (M)		0.975718	0.585136
EVVDHVFPL	Q14693			0.756589	-1.57325			KKAPDFVFY	P15311|P35241|P26038	TMT10plex		0.0598377	-0.0396166			ASSDIQVKELEKRASGQAFEL	P16949	Acetylation (Protein N-term)		0.599527	-3.6305			DEKNFVVVM	P54725	TMT10plex;Oxidation (M)	+	1.83911	3.21188
TTFNIDDQYL	Q14697			1.22287	-1.84295			KAPDFVFYA	P15311|P35241|P26038	TMT10plex		0.00312721	0.00220513			SELERLIVP	P17275			0.437277	0.508149			YETMLTEIM	P54725	TMT10plex;Oxidation (M)		0.0518882	0.0725088
KKWNLPVYF	Q14746			0.807111	-0.830335			MTTQLLLLL	P15328	TMT10plex;Oxidation (M)		0.492527	0.426078			PGPPPPPPPPPPPPPPPGL	P17483			1.6942	3.26405			IEFSIPDSL	P54819	TMT10plex		0.299324	0.428253
TVSDVLNSV	Q14746			0.23612	-0.561782			EVTLLRNEV	P15336|P17544	TMT10plex		1.69972	-0.188619			EVDPKVAL	P17568			0.766557	-2.63473			VSDEMVVEL	P54819	TMT10plex;Oxidation (M)		0.194067	0.363722
DTFPGPYAVL	Q14774			1.153	-1.08907			SSYPRPLTY	P15407	TMT10plex		2.58482	1.58238			GPGEVDPKVAL	P17568			0.0941797	-0.247701			IEFSIPDS	P54819	TMT10plex		2.63728	-0.515517
DTFPGPYAV	Q14774			2.40202	-2.24366			HSGPVVAMV	P15531	TMT10plex;Oxidation (M)		1.49599	-0.521783			GQGPGEVDPKVAL	P17568			0.137529	0.437825			DENIEVVY	P55010	TMT10plex		0.515704	0.358874
FPGPYAVL	Q14774			1.62426	-2.13275			GKLKDPANFQY	P15559	TMT10plex		0.263701	0.0782595			PGEVDPKVAL	P17568			0.198282	-0.328125			AEFGQAESA	P55036	TMT10plex		1.03085	0.795079
DTFDHPTLI	Q14865			0.650556	-1.306			LKDPANFQY	P15559	TMT10plex		0.0109607	0.00473428			FQDPSFPAI	P17655			0.26116	-1.34058			TLANIFAGV	P55040	TMT10plex		0.507321	0.511641
ADAGIRRVVPSDLYPLVL	Q14978	Acetylation (N-term)		0.0389817	0.240206			FQVLEPQLTY	P15559	TMT10plex		0.676112	0.365665			GELLFVHSA	P17655			0.987645	0.84355			SLNAEALQYL	P55060	TMT10plex		0.145551	-0.176508
ADAGIRRVVPSDLYPLVLGFLR	Q14978	Acetylation (N-term)		0.161642	-0.415159			FGLSVGHHLGK	P15559	TMT10plex		0.767755	-0.385297			AEGSEFWSA	P17655			1.37444	1.0923			NLFEDQNTL	P55060	TMT10plex		1.9405	-0.532822
ADAGIRRVVPSDLYPLVLG	Q14978	Acetylation (N-term)		0.205413	-1.19031			FQYPAESVL	P15559	TMT10plex		0.109212	-0.137623			KQVSDLISV	P17844			1.3317	-1.45355			AEIAPFVEI	P55060	TMT10plex		1.33182	-1.04554
RGGSISVQVNSIKFDSE	Q14978			0.888833	-1.03714			TSFNYAMK	P15559	TMT10plex;Oxidation (M)		2.04624	-1.11584			YLLPAIVHI	P17844|Q92841			0.408372	-0.5542			NELVNLTEF	P55060	TMT10plex		0.659204	0.291589
HVADPVEAVL	Q14980			2.78899	-1.20605			AFQNVFAPR	P15586	TMT10plex		0.274815	-0.0910738			LLLAAPAQA	P17900			2.07539	-2.88577			IIIPEIQKV	P55060	TMT10plex	+	1.36944	2.63565
QAFPLIIKL	Q14CZ7			0.284181	-0.294518			ETYGNVVSL	P15622	TMT10plex		0.266616	-0.0537322			RLLDSEIKI	P17980			1.58629	-0.68955			AIIPYIPTL	P55060	TMT10plex		0.22912	-0.305882
WQKGIGEFF	Q15004			0.538818	-0.585804			GLQPQILHYRV	P15822	TMT10plex		0.31194	-0.127704			KLKPGDLVGV	P17980			0.0312074	-0.0582497			EHMPPESVD	P55060	TMT10plex;Oxidation (M)		0.845188	0.474198
FASLLPEGPPAIAN	Q15011			0.737119	-1.26794			EIIDFFLGA	P15880	TMT10plex		0.706413	0.807429			TMLELLNQL	P17980|P62195	Oxidation (M)		0.895238	1.72847			NETGAFFF	P55072	TMT10plex		0.138255	0.13018
FVHPDPLWI	Q15021			1.15076	-2.53167			EIIDFFLG	P15880	TMT10plex		0.298944	0.390878			SGRLWSKA	P18077	Acetylation (Protein N-term)		0.0545071	-0.1256			SEVVLPDGF	P55073	TMT10plex		0.349227	-0.302864
EAITHLLGV	Q15021			0.0892349	-0.0707126			STSSCTPP	P15884	TMT10plex		0.337065	0.300244			ALLKIEGVYA	P18077			0.0332827	-0.0342741			NDIDAFEF	P55084	TMT10plex		0.783983	0.740059
EAIGIISKM	Q15021	Oxidation (M)		0.834336	-1.06869			STYPAPFYV	P15923	TMT10plex		2.18675	-0.172579			SGRLWSKAIFAGYKRG	P18077	Acetylation (Protein N-term)		0.132484	0.480275			FSDAGQPMSF	P55209	TMT10plex;Oxidation (M)		1.19816	-0.718491
IHRQPGFAF	Q15022			0.169948	-0.263386			RKVPPGLPSSVY	P15923|P15884	TMT10plex		0.0624555	0.0266161			SGRLWSKAIFA	P18077	Acetylation (Protein N-term)		0.104993	0.17065			NTNPVGGLLEY	P55265	TMT10plex		0.665078	-0.802775
SQGPTLQF	Q15022			0.451908	-0.544441			EVFGLFQKL	P15924	TMT10plex		2.28623	0.546883			SGRLWSKAIFAG	P18077	Acetylation (Protein N-term)		0.200724	-0.257675			DFGEVLNSAAN	P55327	TMT10plex		2.28995	-0.809912
AQIFRPLKF	Q15029			1.22221	-0.899697			EKAPTNIVY	P15927	TMT10plex		1.60127	-0.422362			AENNINLIF	P18084			0.0429989	-0.1474			GDFGEVLNSAAN	P55327	TMT10plex		0.904167	-0.602672
KKFFGEFTGF	Q15029			0.404537	-0.362808			NTVVPPETYV	P15927	TMT10plex		0.320423	-0.0900526			MEGVEEKKKEVPAVPET	P18124	Acetylation (Protein N-term);Oxidation (M)		0.287788	-0.364			FGEVLNSAAN	P55327	TMT10plex		0.0418389	0.0583701
KKFFGEFT	Q15029			0.880051	-1.32881			EISQVTIVGI	P15927	TMT10plex		0.0668769	-0.0660563			MEDLIHEIY	P18124	Oxidation (M)		1.287	1.55568			PVPEEGEDVAA	P55327	TMT10plex		0.899246	0.569501
KMYSTDDGVQF	Q15029	Oxidation (M)		0.971947	-0.965277			FTTHILEVI	P15927	TMT10plex		0.243606	-0.131438			QELPGLPLV	P18583			0.673814	-0.784424			PVPEEGEDVA	P55327	TMT10plex		0.0232246	-0.0201471
YGIDTIRLY	Q15031			1.02288	-2.14206			EVFRIGNVEI	P15927	TMT10plex		2.13416	-0.367604			YTDSYTDTY	P18583			0.850012	1.36965			SSDGAISLLTY	P55735	TMT10plex		0.207268	-0.200227
AAFPGASLY	Q15038			0.976556	-0.422787			SHYEEGPGKNLPFSVENK	P15954	TMT10plex		1.98508	1.56507			QELPGLPAP	P18583			0.0854136	-0.572125			HEGPVWQV	P55735	TMT10plex		0.0684461	0.11117
GQYPTQPTY	Q15038			0.477961	-0.327482			YEEGPGKNLPFSVENK	P15954	TMT10plex		0.909205	0.926046			VRYSLDPENPT	P18621			0.0152452	0.0298252			SSDGAISLLT	P55735	TMT10plex		0.186078	-0.260714
EIIHQITNV	Q15042			0.613403	-0.749679			FATPFLVVRHQ	P15954	TMT10plex		0.513531	0.244823			VRYSLDPE	P18621			0.0399197	0.106775			SSDGAISLL	P55735	TMT10plex		1.06261	-0.364775
RQVSITGFFQRK	Q15054			1.63354	-1.29077			SHYEEGPGKNLPFSVE	P15954	TMT10plex		1.05508	0.630288			VRYSLDPEN	P18621			0.177182	0.431425			SIQQSIERLLV	P55769	TMT10plex		1.28534	1.27436
TQAPIFISF	Q15070			0.855627	-1.92331			FATPFLVVR	P15954	TMT10plex		0.26745	-0.155853			VRYSLDPENPTKS	P18621			0.0319133	0.0693502			AENVAVPEA	P55884	TMT10plex		0.346149	0.446908
EVARLLLEA	Q15149			0.554446	-1.11354			ATPFLVVR	P15954	TMT10plex		0.315482	0.384941			VRYSLDPENPTK	P18621			0.136416	0.410575			IVVDNVPQV	P55884	TMT10plex		0.441266	-0.39368
GQRFLEVQY	Q15149			0.00506279	0.0037694			SAFATPFLV	P15954	TMT10plex		1.12551	0.650844			RTFEKIEEV	P18858			1.55496	-1.60485			MLQPYMPTV	P56192	TMT10plex;Oxidation (M)		1.05146	-0.802343
SHRLPVEVAY	Q15149			0.050017	-0.0450149			SHYEEGPGKNLPFS	P15954	TMT10plex		0.848245	0.860202			MLPPPPLTA	P18858	Oxidation (M)		0.869646	-2.40918			VAYWRQAG	P56381|Q5VTU8	TMT10plex		0.0381726	0.0632558
YVIDPIKGL	Q15149			0.0193988	0.0970829			AFATPFLVVR	P15954	TMT10plex		0.466931	-0.452037			NKELDPIQ	P18859			0.285168	-0.470025			VPPVQVSPL	P56385	TMT10plex		0.854201	-0.516975
RLVAIRTEY	Q15149			0.417472	-0.254823			ATPFLVVRHQ	P15954	TMT10plex		0.957884	0.666883			EVIEKPQA	P18859			0.0659332	-0.1744			AEDDSILK	P56385	TMT10plex		0.49206	-0.42583
SVYDGKLLIGT	Q15165			0.934184	-2.0719			FGSAFATPF	P15954	TMT10plex		0.255864	0.10072			NTFPTFKFED	P18859			0.515028	-1.1113			MVPPVQVS	P56385	TMT10plex;Oxidation (M)		0.410417	0.290611
LKFPGLHSF	Q15165			0.2826	-0.373732			GSAFATPFLV	P15954	TMT10plex		0.185457	0.159749			KFEVIEKPQA	P18859			0.106264	0.304075			AEEERRIAA	P56385	TMT10plex		1.02029	0.908708
GKLLIGTLY	Q15165			0.719985	-0.75012			FQAAKIITY	P16066	TMT10plex		0.194805	-0.123432			FKFEDPKFEVIEKPQA	P18859			1.40073	-2.39372			YSDPSVLYM	P56524	TMT10plex;Oxidation (M)		0.290862	-0.151128
RAAPFSLEY	Q15181			1.0432	-0.849322			ETIGDAYMVV	P16066|P20594|O75343	TMT10plex;Oxidation (M)		0.160973	-0.0854404			MNTFPTFKFED	P18859	Oxidation (M)		0.512122	-1.80292			GIAPAVPSI	P56524	TMT10plex		0.231651	0.212424
DVFHMVVEV	Q15181			0.300793	-1.23929			ETIGDAYMV	P16066|P20594|O75343|P51841|Q02846|P25092	TMT10plex;Oxidation (M)		0.279778	0.121708			PIQKLFVD	P18859			0.86354	-1.9066			SLLDLEQKL	P56589	TMT10plex	+	1.7773	2.72776
EVFIHKDKGFGFI	Q15233			1.7296	-1.60228			ETPDQFMTADETRNLQ	P16070	TMT10plex;Oxidation (M)		0.118841	-0.118275			FEVIEKPQA	P18859			0.270574	-0.56105			QLDNSILTV	P57071	TMT10plex		0.0294282	0.0280592
TTFPRPVTV	Q15233			0.350875	-0.296316			KESSETPDQFMTADETRNLQ	P16070	TMT10plex;Oxidation (M)		0.264685	0.51908			NKELDPIQKL	P18859			0.827255	-1.10865			AEHGIFLPP	P57076	TMT10plex		0.774102	0.27467
NVVDVFHAV	Q15262			0.00347844	0.00415897			ESSETPDQFMTADETRNLQNVDMKIGV	P16070	TMT10plex;Oxidation (M)		0.231528	0.274483			GNADMNTFPTFKFED	P18859	Oxidation (M)		0.0549765	-0.257175			PLGPAPVSV	P57086	TMT10plex		0.389484	-0.184446
TTIGVDFKI	Q15286			0.0680559	-0.168439			ETPDQFMTADETRNL	P16070	TMT10plex;Oxidation (M)		0.496714	-0.260586			KFEDPKFEVIEKPQA	P18859			0.450569	-0.838125			QEQLLAILP	P57086	TMT10plex		0.330984	0.202873
IKPDGLLEF	Q15345			0.863189	-0.514101			SSETPDQFMTADETRNLQ	P16070	TMT10plex;Oxidation (M)		0.646963	0.974491			TFPTFKFEDPKFEVIEKPQA	P18859			0.358879	-1.28185			FLMPATVFM	P57088	TMT10plex;Oxidation (M)		0.290479	0.296214
KTFPEIIDY	Q15361			0.832112	-1.00631			NAFDGPITI	P16070	TMT10plex		1.489	0.49346			PKFEVIEKPQA	P18859			0.259754	-0.342375			AMDPVSVSY	P57682	TMT10plex;Oxidation (M)		0.153951	0.206819
HTISPLDLA	Q15365			1.1243	-0.898164			ETPDQFMTADETRNLQNVDMKIGV	P16070	TMT10plex;Oxidation (M)		0.971151	-0.867156			NADMNTFPTFKFED	P18859	Oxidation (M)		0.514506	-1.35177			ALAQYLITA	P57723	TMT10plex		0.129537	-0.101718
SKLPSSIEY	Q15386			0.246656	-0.183223			SETPDQFMTADETRNLQ	P16070	TMT10plex;Oxidation (M)		0.92178	1.14078			IGVTAVAFNKELD	P18859			0.137327	0.226325			ALDSTNVEL	P57735	TMT10plex		0.193606	0.116214
DLSRVPIAKI	Q15386			0.261908	-0.226574			QNVDMKIGV	P16070	TMT10plex;Oxidation (M)		0.953993	0.228536			NTFPTFKFEDPKFEVIEKPQA	P18859			0.333103	-0.70895			AENNGLLFL	P57735	TMT10plex	+	2.23102	-1.55616
LTKLPTISQRIVSAQSLAEDDVE	Q15388			1.78166	-2.80077			ETRNLQNVDMKIGV	P16070	TMT10plex;Oxidation (M)		0.879164	-0.429909			DPKFEVIEKPQA	P18859			0.318493	-0.697025			TEEDYNFVF	P57735	TMT10plex		0.0441382	-0.0923483
EVFGVIRSL	Q15393			0.0475841	-0.0690889			FAFPGSTNSL	P16144	TMT10plex		0.810172	-0.195229			EDPKFEVIEKPQA	P18859			0.129806	-0.348624			EESVFAVTA	P57740	TMT10plex		0.0473008	-0.0556307
EIISSLPSI	Q15397			0.616356	-1.26749			VVNVSSIMSVR	P16152	TMT10plex;Oxidation (M)		0.642057	-0.205068			DMNTFPTFKFEDPKFEVIEKPQA	P18859	Oxidation (M)		0.257697	-1.16752			GLDPLGYEIQL	P57740	TMT10plex		0.706649	-0.615302
GVSHVFEYI	Q15404			0.896035	-1.20849			YMFIGGTNF	P16278	TMT10plex;Oxidation (M)		0.0965856	0.118407			MNTFPTFKFEDPKFEVIEKPQA	P18859	Oxidation (M)		0.218319	-0.558626			QEYLFQEQY	P57772	TMT10plex		0.764659	-0.639806
GSFGKVFLV	Q15418|P51812|Q9UK32			0.555148	-0.619262			GESLFHSK	P16422	TMT10plex		0.229589	-0.111287			NKELDPIQKLFVD	P18859			0.36168	-0.4486			IGDEPPKVF	P58340	TMT10plex		0.738769	-0.615154
KLYGKPIRV	Q15427			0.0762217	0.0711546			VYVQHLLK	P16435	TMT10plex		2.29962	-0.623212			FEDPKFEVIEKPQA	P18859			1.50096	-1.37178			EEWQSEVL	P58340	TMT10plex		1.05531	1.18422
GKIEGFEVL	Q15435			0.639749	-1.60654			EVISYQQLA	P16455	TMT10plex		0.711042	-0.247845			ADMNTFPTFKFEDPKFEVIEKPQA	P18859	Oxidation (M)		0.819161	-2.2932			EEFQTPITY	P60002	TMT10plex		0.302193	-0.294907
LVSPITGEKI	Q15459			0.915767	-0.398123			TTFGMVFSL	P16871	TMT10plex;Oxidation (M)		0.737034	0.796626			PTFKFEDPKFEVIEKPQA	P18859			0.270298	-0.547475			AEYDLTTRIA	P60228	TMT10plex		1.61813	1.18991
KLNGQVLVF	Q15459			0.663438	-0.633657			ETFPNDYTL	P16885	TMT10plex		2.14087	0.650881			GNADMNTFPTFKFEDPKFEVIEKPQA	P18859	Oxidation (M)		0.145812	-0.467475			KVGPVPVLV	P60468	TMT10plex		0.110974	-0.0700734
STSRVFTTL	Q15477			0.907617	-0.544087			ILMTLTVKV	P16885	TMT10plex;Oxidation (M)		0.715982	-0.606771			NADMNTFPTFKFEDPKFEVIEKPQA	P18859	Oxidation (M)		0.737494	-1.42185			VGPVPVLVMS	P60468	TMT10plex;Oxidation (M)		1.0795	0.803216
GSSAAEASATKAEDDSFLQWVL	Q15526			0.119114	-0.565459			GKEAKAGEAPTENPAPPTQQSSAE	P16989	TMT10plex		0.175236	0.43257			GEIIDIFKP	P19021		+	3.68907	-3.79467			GLSPSIQTL	P60510	TMT10plex		0.602372	0.622923
QPGVQIPLF	Q15620			0.519552	-0.847108			ETVIIPEQV	P17010	TMT10plex		0.454881	0.494097			TEETLKESF	P19338			0.602684	-0.8768			EENFFEWEA	P60604	TMT10plex		0.321015	0.38634
SVSEIFVEL	Q15631			0.141419	-0.45115			SETVIIPEQ	P17010	TMT10plex		0.104856	-0.0410912			KVFGNEIKL	P19338		+	2.92781	-3.04208			ALFQPSFLG	P60709|P63261	TMT10plex		0.884588	-0.342973
TTAEVKTPFDLA	Q15650			1.67943	-1.97852			IIIGPDGHPLTV	P17010|P08048	TMT10plex		0.287631	-0.108014			GTEIDGRSISLYY	P19338		+	2.45133	-3.59368			VAPEEHPVLL	P60709|P63261|A5A3E0	TMT10plex		0.156683	-0.246886
DVAPFTTKI	Q15652			0.735755	-0.489261			FKIADPFVL	P17010|P08048	TMT10plex		0.369318	0.246632			GAGGALFVHRD	P19404			1.14309	-0.4147			VAPEEHPVL	P60709|P63261|A5A3E0	TMT10plex		0.835513	-0.767012
DVVNILVYV	Q15652			0.537261	0.827383			GKFFSQMSY	P17014	TMT10plex;Oxidation (M)		0.607977	0.154919			GAGGALFVHRDTPENNPD	P19404			0.928592	-0.32595			VAPEEHPVLLT	P60709|P63261|A5A3E0	TMT10plex		0.434836	-0.363148
GKFKVTTKF	Q15678			1.63915	-1.15825			FTADSQAMV	P17029	TMT10plex;Oxidation (M)		0.115884	-0.127982			ITDHGSLIY	P19474			0.295285	-0.298			EEHPVLLTEA	P60709|P63261|A5A3E0|P42025|P61163	TMT10plex		0.166196	-0.153667
GKFQDNFEF	Q15691|Q9UPY8			1.11034	-0.74679			SVAGLAGFLV	P17097	TMT10plex		0.718828	-1.70831			LTDFDIRFY	P19784			0.315398	0.443025			FETFNTPAMY	P60709|P63261|A5A3E0|Q6S8J3|P0CG39|P0CG38|Q9BYX7	TMT10plex;Oxidation (M)		0.213617	-0.265618
MVADPPRDSKGLAAAEPTANGGLALA	Q15758			0.787612	-1.68587			ESYGTVVRI	P17097	TMT10plex		0.823264	-0.425446			SEADIRGFVA	P19971			0.153152	0.193325			FETFNTPAM	P60709|P63261|A5A3E0|Q6S8J3|P0CG39|P0CG38|Q9BYX7	TMT10plex;Oxidation (M)		0.629011	0.543865
PPRDSKGLAAAEPTANGGLALA	Q15758			0.671932	-1.19515			HVIGVEEPSVGA	P17098	TMT10plex		0.53306	-0.426305			SGELALIILALGV	P20061			0.103109	-0.808			AGFAGDDAPR	P60709|P63261|A5A3E0|Q6S8J3|P63267|P68133|P68032|P62736|P0CG39|P0CG38	TMT10plex		1.02948	1.09007
FVFPGELLL	Q15758			0.800522	-0.349512			EVADEKLHVTV	P17252	TMT10plex		0.034322	0.0166967			SLIDADPYL	P20248			0.0579772	0.201625			FEQEMATAA	P60709|P63261|Q6S8J3	TMT10plex;Oxidation (M)		0.149581	-0.167929
TVVAVVAGV	Q15758			0.00207886	0.00269175			GKFKEPQAVFY	P17252	TMT10plex		0.928432	0.218953			SLLNPPETLNL	P20248			0.516803	-0.662301			SLVSPASFENV	P60763|P63000	TMT10plex		0.240213	0.82706
HASQPSLTV	Q15796			1.33398	-1.82595			GKFKEPQAVF	P17252	TMT10plex		1.45302	0.271189			LIDADPYLKY	P20248			0.0278113	0.0449495			TITQAVIFI	P60842	TMT10plex		0.782399	-0.836156
FTSPAVKRL	Q15797|Q99717|O15198			0.814671	-0.83522			IGQTSSSVSFK	P17301	TMT10plex		0.228003	-0.104602			LVENFDEASKNEAN	P20290|Q96K17			0.163974	-0.509825			MEAPHIIVG	P60842	TMT10plex;Oxidation (M)		0.526364	-0.651599
RKGLPHVIY	Q15797|Q99717|O15198|P84022|Q15796			0.897281	-0.637993			QIPAAQEQPFIVSNQNKR	P17301	TMT10plex		0.143887	0.14894			GLFTAVVLV	P20393			1.27811	-2.08435			VMIGGEPYTL	P60953	TMT10plex;Oxidation (M)		0.0252033	-0.0128829
LKIFNNQEF	Q15797|Q99717|P84022|Q15796			0.644012	-1.26046			VFSIPFHK	P17301	TMT10plex		0.0392501	-0.0219924			AMFDFSEKL	P20393	Oxidation (M)		0.0056668	0.0172496			ALYDASFET	P60981	TMT10plex		1.94884	-0.584258
ESVSIFSSA	Q15800			0.919786	-0.642375			TQVGLIQYANNPR	P17301	TMT10plex		0.79456	-0.330807			RRFFPYYVY	P20618			0.85349	-0.608601			SLFEEMLQV	P61011	TMT10plex;Oxidation (M)		0.293685	0.302246
EVIHIADQL	Q15813			0.410081	-0.256593			RLLPPGTRF	P17342	TMT10plex		1.06176	0.218156			RLNDFASTV	P20674			0.0422901	-0.139175			LVDENFTEL	P61086	TMT10plex		0.543178	-0.675018
YKILGGSVL	Q15843			0.889123	-0.56409			FTLEGVHEV	P17342	TMT10plex		0.104273	-0.0416212			GISTPEELGLDKV	P20674			0.0857711	-0.359524			LLAEPVPGI	P61088|Q5JXB2	TMT10plex		1.0264	-0.701406
DTFSGIGKKFGLL	Q15847			1.40015	-2.77031			AVTGIVVGA	P17342	TMT10plex		0.0594294	0.0458367			SHGSQETDEEFD	P20674			0.670328	-0.67805			EENGLLFLEA	P61106	TMT10plex		0.000915993	-0.00138783
DTFSGIGKKFGL	Q15847			0.568045	1.13637			ETYGLPNTL	P17405	TMT10plex		0.794392	0.302731			EEFDARWVTY	P20674			0.710791	-0.61305			AEENGLLFL	P61106	TMT10plex		1.43265	0.772781
RHWFTMERL	Q15904	Oxidation (M)		1.05359	-1.06511			RAIDFSPYL	P17676	TMT10plex		0.0235288	-0.0316956			ISTPEELGLDKV	P20674			0.971318	-2.82727			KLGEIVTTI	P61204|P84085|P18085|P84077	TMT10plex	+	1.83725	-2.36018
RLFGTTVTF	Q15904			0.551851	-0.468362			EVFKPGKFV	P17707	TMT10plex		0.0506631	0.0381908			ELRPTLNELGISTPEELGLDKV	P20674			1.08977	-2.39533			ETDPLLIAM	P61218	TMT10plex;Oxidation (M)		0.986356	1.01601
NIANHFFTV	Q16222			1.1219	-0.767126			IYQYVINK	P17812	TMT10plex		2.38115	-0.918586			RLAVYIDKV	P20700			0.533527	-0.4639			YLIDEPSAYL	P61221	TMT10plex		1.0073	-0.665322
EVIGIPTPVLI	Q16270			2.2772	-1.33555			NTIEPGQQSFV	P17813	TMT10plex		0.329585	-0.113974			FSEEHYIFY	P20936			1.86972	-1.40433			SVDELFAEI	P61225	TMT10plex		0.0648159	-0.129622
EVIGIPTPV	Q16270			1.23931	-2.45006			YAYPATAAAPMIGYPMPTGYSQ	P17844	TMT10plex;Oxidation (M)		0.75031	-0.512647			SVEAAAELSAK	P20962			0.176597	0.1411			GYEPPVQESV	P61247	TMT10plex		0.209025	-0.123756
RKLLEGEETRF	Q16352|P07197			0.0978387	-0.103055			YAYPATAAAPMIGYPMPTG	P17844	TMT10plex;Oxidation (M)		0.959896	-0.190367			SEKSVEAAAELSAKD	P20962	Acetylation (Protein N-term)		0.409863	-1.1221			YEPPVQESV	P61247	TMT10plex		0.315732	0.36675
ESIDIITRA	Q16531			0.949185	-0.761774			AYPATAAAPMIGYPMPTGYSQ	P17844	TMT10plex;Oxidation (M)		0.0595377	0.0321562			KLDAFVEGV	P21283			0.613596	0.903676			DGYEPPVQESV	P61247	TMT10plex		0.0327926	0.0436897
TTFESSHYL	Q16531			0.289188	0.18566			YAYPATAAAPMIGYP	P17844	TMT10plex;Oxidation (M)		0.912069	-0.694672			RLYSVSYLL	P21333			1.19536	-1.9197			ADGYEPPVQESV	P61247	TMT10plex	+	2.8904	2.75152
TTFESSHYLL	Q16531			0.208146	-0.173926			YTNGSFGSNFVSA	P17844	TMT10plex		0.81516	-0.4706			VTEIDQDKY	P21333			0.698598	-0.716024			EPPVQESV	P61247	TMT10plex		0.00914972	-0.00588822
HQFLQNEY	Q16531			0.552819	-0.360834			YAYPATAAAPM	P17844	TMT10plex;Oxidation (M)		0.295076	-0.201164			NIVDDLVEC	P21583			1.00404	-1.65713			SLADLQNDEV	P61247	TMT10plex		0.0408582	0.0485358
GKIAVMELF	Q16531			0.431628	-0.779779			YTFFTPNNI	P17844	TMT10plex		0.951613	0.397888			SIIDKLVNI	P21583			2.65857	-1.3166			GYEPPVQE	P61247	TMT10plex		0.952561	-0.556101
NSSQVVVAV	Q16531			0.116173	-0.104338			GSFGSNFVSA	P17844	TMT10plex		0.902891	-0.454721			AGGHKLGLGLEFQA	P21796			0.456435	-0.863725			GYEPPVQES	P61247	TMT10plex		0.54123	0.419846
GMYGKIAVM	Q16531	Oxidation (M)		0.539779	-2.0218			IGYPMPTGY	P17844	TMT10plex;Oxidation (M)		0.199877	-0.172615			HLLDIAMGV	P21817	Oxidation (M)		0.128002	-0.46605			QLVDIIEKV	P61289	TMT10plex	+	1.30689	4.07387
AADGGLRASVTLLGAG	Q16553			1.02635	1.68609			AYPATAAAPMI	P17844	TMT10plex;Oxidation (M)		0.0362308	-0.0470634			AQTAAATAPRIKKFAIYRWD	P21912			0.388764	0.498976			NSYWVGEDSTY	P61313	TMT10plex		0.996714	1.67134
RKPFPDFVY	Q16555			1.79389	-1.5168			QVSDLISVL	P17844	TMT10plex		0.430933	-0.596354			AWKSGGASHSE	P22061	Acetylation (Protein N-term)		0.137663	-0.21105			WVGEDSTY	P61313	TMT10plex		0.908565	0.571442
HTFESHKDEIFQV	Q16576			1.2321	-1.10396			YAYPATAAAPMIG	P17844	TMT10plex;Oxidation (M)		0.0716791	-0.0765636			AWKSGGASHS	P22061	Acetylation (Protein N-term)		0.0838647	-0.1415			NLASFIEQV	P61457	TMT10plex		0.191483	-0.130456
LQWPSLTV	Q16576			1.15134	-1.98491			YLLPAIVHI	P17844|Q92841	TMT10plex		0.0258889	0.0453897			AWKSGGASHSELIHNL	P22061	Acetylation (Protein N-term)		0.281767	-0.419774			NLDPLTETY	P61599	TMT10plex		0.853045	0.929197
ATSDLNIKV	Q16585			0.102483	-0.280386			ELAQQVQQV	P17844|Q92841	TMT10plex		0.127617	0.0759814			AWKSGGASH	P22061	Acetylation (Protein N-term)		0.020366	0.03725			DGDILGKYVD	P61604	TMT10plex		1.22578	1.74517
AKAPPPVFY	Q16643			1.56464	-1.19388			AVAFSPVTELKK	P17858	TMT10plex		0.103581	0.0648806			AWKSGGASHSELIHN	P22061	Acetylation (Protein N-term)		0.195978	-0.374025			SVLEDPVHAV	P61619	TMT10plex		0.134887	-0.130507
FAFLRQEL	Q16654			0.301085	-0.50065			MQAPLLIAL	P17900	TMT10plex;Oxidation (M)		1.95635	-0.975129			AWKSGGASHSEL	P22061	Acetylation (Protein N-term)		0.297668	-0.348			SADSFQSFY	P61764	TMT10plex		0.0650852	0.0903687
AKYFQGDLNLY	Q16654			0.598469	-0.592243			IQPPKGVLMY	P17980	TMT10plex;Oxidation (M)		1.5425	0.335705			AWKSGGASHSELIH	P22061	Acetylation (Protein N-term)		0.156221	-0.2683			ALLSLSGLEA	P61769	TMT10plex		0.26663	-0.33532
NKYLTAEAF	Q16658			0.144898	-0.136726			EVLRVTHEL	P17980	TMT10plex		0.510929	-0.469234			VIYVPLTDKEKQWSRW	P22061			0.75817	-2.02465			IQRTPKIQ	P61769	TMT10plex	+	1.55613	-2.69363
AMHPQVNIY	Q16658	Oxidation (M)		2.02507	-1.3141			LVSNVIELL	P17980	TMT10plex		0.869085	-2.20346			IVGPDGLVY	P22087			0.23696	-0.4297			ALILEPSLYTV	P61923	TMT10plex		0.807921	-1.03352
DTSSLFDKL	Q16665			1.73378	-1.53401			YPVNSVNILK	P17987	TMT10plex		0.68583	-0.360668			VSDIVGPDGLVY	P22087			1.13011	1.50127			ILEPSLYTV	P61923	TMT10plex		0.297356	0.317317
SGLPQLTSY	Q16665			0.745812	-1.03067			SQNVMAAASIANIVK	P17987	TMT10plex;Oxidation (M)		0.555543	0.267612			AEAVFASEV	P22087|A6NHQ2			0.671932	1.1009			LEGLTVVY	P61923	TMT10plex		0.714536	0.552527
NKYMGLTQF	Q16665	Oxidation (M)		0.504229	-0.531991			TTSVVIIAA	P17987	TMT10plex		1.21324	-0.306187			GLLENIPRV	P22102			0.910849	-1.88085			ALLEGLTVV	P61923	TMT10plex		0.219694	-0.297951
AGVLKKTTGLVG	Q16718	Acetylation (N-term)		0.642671	-1.99671			AAASIANIV	P17987	TMT10plex		0.589058	0.291517			WVIGSVVA	P22102			2.04764	-2.49443			YENELMLMA	P61923	TMT10plex;Oxidation (M)		0.336467	-0.251383
AGVLKKTTGLVGL	Q16718	Acetylation (N-term)		1.97806	-4.12172			DSTDLVAKL	P17987	TMT10plex		0.533966	-0.432903			NLISALEEA	P22102			1.3544	-2.3578			ALLENMEGL	P61923	TMT10plex;Oxidation (M)		0.234085	-0.235515
WEPLVEEPPADQWKWPI	Q16718		+	4.94758	-5.79901			IHPTSVISGYR	P17987	TMT10plex		0.495724	0.368448			AARVLIIGSGGREHTLA	P22102	Acetylation (Protein N-term)		0.717914	-1.35485			SEIALLEGL	P61923	TMT10plex		0.307525	-0.322724
EPPADQWKWPI	Q16718			0.32612	-0.843521			SKAIFAGY	P18077	TMT10plex		1.34891	0.283127			SADFPALVV	P22102			0.479736	-0.579125			TIDVFQQQTGG	P61956|P55854	TMT10plex		0.371215	-0.773148
AGVLKKTTGL	Q16718	Acetylation (N-term)		0.748775	-1.19327			TTDDVPHIAL	P18084	TMT10plex		0.0190071	-0.0132289			AARVLIIGSGGREHTL	P22102	Acetylation (Protein N-term)		0.574105	-1.32928			VFQQQTGG	P61956|P55854	TMT10plex		1.1273	1.68439
DVYKFTNLL	Q16719			0.792845	-0.909279			LKSVNELIY	P18124	TMT10plex		0.364702	0.130595			PKDEAETTQAVPT	P22105			0.411238	0.2916			GQDGSVVQF	P61956|P55854|Q6EEV6	TMT10plex		0.680276	-0.43573
GKFRLVTKF	Q16760			0.276706	0.17861			QIFNGTFVKL	P18124	TMT10plex		0.432696	-0.173597			ATAEVLNIGKKLYEG	P22234	Acetylation (Protein N-term)		0.803085	-2.15172			AEEFKVPAA	P61960	TMT10plex		0.0823344	0.100325
DAFPEAIIV	Q16795			0.483835	-1.22245			QQISHLVIM	P18206	TMT10plex;Oxidation (M)		0.51364	-0.25437			SPGKVLLQSKDQITAGN	P22234			1.19965	-3.2234			YGDLGGPII	P61978	TMT10plex		0.775648	-0.593279
YVFPGVALGV	Q16798|P48163			0.92192	-1.0005			RKFEEYPKF	P18405	TMT10plex		0.188587	0.0659192			ATAEVLNIGKKLYE	P22234	Acetylation (Protein N-term)		1.07325	-3.01888			SLAGGIIGV	P61978	TMT10plex		0.363311	0.337712
YTIPPGHQV	Q16850			0.643286	-0.417002			TTSELSTMTV	P18583	TMT10plex;Oxidation (M)		0.0883192	0.102364			FSDIHAGELY	P22304			0.35916	0.780325			QIQNAQYLL	P61978	TMT10plex		0.127959	-0.143188
EVAGMLIGL	Q16850	Oxidation (M)		0.0702589	-0.120944			ETAQAIKGMHI	P18621	TMT10plex;Oxidation (M)		0.762577	0.290377			FSDIHAGELYF	P22304			1.14911	-1.10685			NTDEMVEL	P61978	TMT10plex;Oxidation (M)		0.0433154	0.0435884
YWIDYIIRH	Q16880			0.954757	-2.12527			VRYSLDPENPTKS	P18621	TMT10plex		0.891412	0.903168			HVDLLINKY	P22307			0.290423	0.488225			DEFPMILI	P62070	TMT10plex;Oxidation (M)		0.0363462	0.0228209
STIGIHPVC	Q16881			0.475365	0.926976			ETMPDDLLTTL	P18848	TMT10plex;Oxidation (M)		1.40141	-0.484284			FESGDFVSF	P22314			0.0560603	0.22155			VNFEFPEFQL	P62081	TMT10plex		0.382963	0.438705
KQIVEILTAY	Q16891			0.395471	-1.05588			GSNSQLMAVQY	P18850	TMT10plex;Oxidation (M)		0.281573	-0.196854			TIDGEEYIPF	P22352			0.574877	-0.49355			FEFPEFQL	P62081	TMT10plex		1.14187	-0.691488
AAYPEIVAV	Q17RS7			0.57315	-1.45803			DASEIQVQV	P18858	TMT10plex		0.709589	0.110357			ANLERTFIAIKPD	P22392	Acetylation (Protein N-term)		0.260392	-1.0678			KLLEPVLLL	P62249	TMT10plex		0.48161	0.893298
YTSDLHFQV	Q1KMD3			0.570722	-0.556771			IKLPSVTSF	P18858	TMT10plex		0.0889116	-0.0312703			SLWFKPEEL	P22392			2.39142	-1.84727			DEVLVAGF	P62266	TMT10plex		0.497795	-0.414585
AAFPHKIIFF	Q1W4C9			1.88344	-1.62315			FEDPKFEVIEKPQA	P18859	TMT10plex		0.0108977	-0.0168376			MVWEGLNVV	P22392|P15531|O60361	Oxidation (M)		2.053	-2.0956			GHQQLYWS	P62273	TMT10plex		1.12783	1.65636
AAFPHKIIF	Q1W4C9			1.18313	-0.570384			PKFEVIEKPQA	P18859	TMT10plex		0.0267531	0.0250797			LPAAASSEDIERS	P22466			1.06185	1.11795			LAPDLPEDLYH	P62277	TMT10plex	+	1.40537	2.1645
LQMPSVVNY	Q27J81	Oxidation (M)		0.290383	-0.508799			DPKFEVIEKPQA	P18859	TMT10plex		0.176311	0.165337			GNYGPGGSGGSGGYGGRSRY	P22626			0.125887	-0.368575			YESSTASALVA	P62277	TMT10plex		1.27246	1.20224
EVVERLLSV	Q27J81			0.658635	-1.49556			FEVIEKPQA	P18859	TMT10plex		0.355885	-0.268108			TTEESLRNYY	P22626			0.624668	-0.745175			SSTASALVA	P62277	TMT10plex		0.0193939	-0.0145662
EVFASLFHKV	Q27J81			0.132038	-0.276022			NKELDPIQKLFVD	P18859	TMT10plex		1.77815	-0.327783			LFIGGLSFETTEESLR	P22626			0.381367	0.529275			STASALVA	P62277	TMT10plex		0.726034	0.546484
FAIDPHLLLSV	Q29RF7			0.418643	-0.236682			NDGSAFVEVLV	P18887	TMT10plex		2.19331	-0.899309			DEYMYYLIEH	P22670	Oxidation (M)		0.359222	-0.8104			VQIGDIVTV	P62280	TMT10plex		1.11027	-0.536962
YAVNILENI	Q2KHR3			0.271381	-0.350444			EIIDIFKPV	P19021	TMT10plex		0.623693	0.310714			FSEPHARFY	P22694|P17612		+	3.04243	-3.02907			GVVLVAPPLRVG	P62310	TMT10plex		0.762295	-0.913204
ETIRSITEI	Q2KHT3			0.653424	-0.638124			LVAEIANVV	P19021	TMT10plex		0.0161498	0.0116611			YSDSGLFGIY	P22695			0.404609	1.01073			EEEEFNTGP	P62316	TMT10plex		0.223227	0.426028
KKLDLISEL	Q2M389			0.00952949	0.0131335			FKVDEDGMVY	P19022	TMT10plex;Oxidation (M)		0.141948	0.0592666			RLLGKLPEL	P22736		+	2.33463	3.9221			GLYEGLTWL	P62330	TMT10plex		0.121608	-0.22087
YSSPEILRV	Q2MV58			2.15961	-1.1367			ETFVGDYTL	P19174	TMT10plex		0.0300775	-0.0422652			SLHSLLVDV	P22736			0.17526	0.7578			LVVIAHDVD	P62424	TMT10plex		1.00295	0.290799
RQGTPLIAF	Q2NL82			0.45712	-0.400695			VTFHVPSNV	P19256	TMT10plex		0.551403	0.293665			EVGSLIEY	P23229			1.62294	-2.72215			SLMDDYLGL	P62487	TMT10plex;Oxidation (M)		1.04551	0.708016
STVEVIFHV	Q2PPJ7|Q6GYQ0			0.358869	-0.470378			EVFEKATFIKV	P19338	TMT10plex		1.07797	-0.355186			FNLDTREDNVIRKYGD	P23229			0.295724	-0.704149			ALDSTNVEA	P62491	TMT10plex		0.302573	0.158052
DIFSDLYYV	Q2TAL8			0.103806	0.217435			EVFEDAAEIRL	P19338	TMT10plex		0.178593	-0.145614			DEVGSLIEY	P23229			0.711456	-1.72818			DEFFDLDDY	P62495	TMT10plex		0.530767	0.308277
ESSDVIRLI	Q2TAY7			0.329385	-0.376033			LKTGISDVF	P19338	TMT10plex		1.69767	-0.378466			FLLLPGPSAA	P23284			0.975878	-2.05325			SVLGAITSV	P62495	TMT10plex		0.0695731	-0.0583096
EAFPGPKLEV	Q2TAZ0			1.19616	-1.44137			EVFEDAAEI	P19338	TMT10plex		0.567648	-0.880218			LLLPGPSAA	P23284			0.617758	-1.42555			VLGAITSV	P62495	TMT10plex		0.220865	0.151129
YAAPGGLIGV	Q2VIR3|P41091			0.7914	-0.736659			EVFEKATFI	P19338	TMT10plex		0.0923017	-0.0430169			NEFLTREL	P23396			0.267385	0.279625			TAMDVVYAL	P62805	TMT10plex;Oxidation (M)		0.0128967	-0.0105212
PPPPPPPPLAELAGA	Q2VWA4			0.195843	-0.435461			GIAYIEFK	P19338	TMT10plex		0.0634199	0.0402744			ALYDENTKLWYA	P23458		+	3.44318	-2.50452			AMPALAPPEV	P62826	TMT10plex;Oxidation (M)		0.0681973	0.0797613
STVHLIQLL	Q309B1|O95361			1.05225	-1.16953			AVTTPGKK	P19338	TMT10plex		0.984212	0.262104			GVVDIFQTV	P23468|Q13332			1.6633	-2.53565			TTALPDEDDDL	P62826	TMT10plex		0.324327	-0.341675
EIFGAGTYV	Q309B1|O95361			0.401291	-0.591383			GAALITAVGVR	P19367	TMT10plex		1.45262	-0.478244			ALDPIIHGL	P23470			1.82992	-2.9312			ISLGLPVGAVIN	P62829	TMT10plex		0.21565	-0.352749
EIFGAGTYVGL	Q309B1|O95361			0.170439	-0.417785			QTHNNAVVK	P19367	TMT10plex		1.29181	-1.01096			SEDSRFITV	P23470			0.456721	-0.498575			IASNAGSIA	P62829	TMT10plex		0.3457	-0.314189
EIADFFTEL	Q32NB8			0.137685	-0.132444			AKWNPTAGVAF	P19387	TMT10plex		1.78262	0.528175			ASGVAVSD	P23528	Acetylation (Protein N-term)		1.03701	-0.9486			YQGGVFFL	P62837|P51668|P61077|Q9Y2X8	TMT10plex		0.652246	-0.501689
GKAFSRISY	Q3KP31			0.424888	-0.332751			GAGGALFVHRDTPENNPDTPFD	P19404	TMT10plex		0.385696	0.0880764			VISLEGKPL	P23528			1.38503	-1.27377			DAPAAGEDA	P62851	TMT10plex		1.41888	0.812603
GKAFIFPSF	Q3KP31			0.808923	-0.590658			QTSDITEYL	P19447	TMT10plex		1.18132	0.29252			GGSAVISLEGKPL	P23528			0.66698	-0.9049			SEASVFDAY	P62854	TMT10plex		0.0715122	0.0715184
AHSPPLMTF	Q3SXP7	Oxidation (M)		1.07578	0.510153			AKLDHVNIVHY	P19525	TMT10plex		0.00676147	-0.0020709			SAVISLEGKPL	P23528			0.13418	-0.0797			FLDDNQIVT	P62873	TMT10plex		0.189321	-0.166581
MTSPLVTWV	Q3V6T2	Oxidation (M)		0.183988	-0.840952			DVIDEIISL	P19532	TMT10plex		0.440625	0.155515			GSAVISLEGKPL	P23528			0.768177	-0.5634			ATLSQITNNID	P62873	TMT10plex		0.419806	-0.297715
FKPDFYLKY	Q49A26			0.338213	-0.350259			KKFLPGMAIGY	P19623	TMT10plex;Oxidation (M)		1.63175	0.315217			PYATFVKMLPDKD	P23528	Oxidation (M)		0.00884695	0.0248501			ALWDIETGQQT	P62873|P62879	TMT10plex		0.139695	0.366752
YLADIFTKL	Q49AG3			0.665424	-0.501832			SLFPVVAY	P19623	TMT10plex		0.267989	-0.218975			LGGSAVISLEGKPL	P23528			0.337492	-0.285775			ALWDIETGQQ	P62873|P62879	TMT10plex		0.328118	-0.505893
AAISEVLYV	Q4G0J3			0.147034	0.477747			KTYGNVLVL	P19623	TMT10plex		0.420859	0.138962			ASGVAVSDGVIKVFNDMKVR	P23528	Acetylation (Protein N-term);Oxidation (M)		0.858759	1.23307			STLTQITAGLD	P62879	TMT10plex		0.485594	0.54705
DSVLIIETV	Q4KMQ1			0.437446	-1.12297			TTYDGTTPLHI	P19838	TMT10plex		1.21691	-0.575726			TVDDPYATFV	P23528			0.618934	-2.10105			SEIEYYAM	P62888	TMT10plex;Oxidation (M)		0.917272	0.906056
SAVSIFHEL	Q4UJ75|Q5SQ80|Q5TYW2|Q5VUR7|Q5CZ79			0.848505	-1.18889			ITVGDIAQV	P20020	TMT10plex		1.83564	0.444845			ASGVAVSDGVIKVFNDMK	P23528	Acetylation (Protein N-term);Oxidation (M)		0.344902	1.1524			LQTVNVDEN	P62899	TMT10plex		0.873822	0.660357
EVAELFQRL	Q4V328			0.0820901	-0.114661			ESSGIVPQL	P20226	TMT10plex		1.35317	-0.351783			ASGVAVSDGVIKVFND	P23528	Acetylation (Protein N-term)		0.365055	-0.999726			FDIAVDGEPLG	P62937	TMT10plex		0.196228	-0.596372
AKIPVTIITGY	Q4V339|Q5RIA9|Q8IUF1|Q9BRT8|Q5JTY5			0.315638	0.259498			MLPSILNQL	P20290	TMT10plex;Oxidation (M)		0.51896	-0.370276			ALYDATYET	P23528|Q9Y281			0.681023	-1.04685			VNPTVFFD	P62937	TMT10plex		0.841143	-1.12892
ELPAILQQV	Q4ZIN3			1.03381	-0.642212			ETIMNQEKL	P20290	TMT10plex;Oxidation (M)		0.0317456	0.0125854			SKYAALSVDGEDENEGEDYAE	P23588			1.57862	-1.95402			GVQVETISPG	P62942	TMT10plex		0.464663	-0.470535
IAFPAAPLL	Q4ZIN3			0.555457	-1.88181			EVPDLVENFDEASKNEAN	P20290	TMT10plex		0.140303	0.090224			KTLERSYLL	P23921			0.172761	-0.58855			DLGPPVNVPQVS	P63010	TMT10plex		0.41404	-0.450992
VVSPVNVHI	Q52LR7			0.16511	-0.121267			TVIHFNNPKV	P20290|Q96K17	TMT10plex		1.00565	-0.228212			GLYSGVTTV	P23921			0.122419	0.355576			SLFPDVVN	P63010	TMT10plex		0.0631757	-0.0741115
RLVEFLITY	Q52LW3			0.405433	-0.340497			ILIIGNSSVGK	P20336	TMT10plex		1.43813	-0.517691			QTETGTPYMLY	P23921	Oxidation (M)		0.0261721	0.0723255			EEFMSLPEL	P63098|Q96LZ3	TMT10plex;Oxidation (M)		0.727333	0.75967
EVPHFHHEL	Q53EL6			1.50311	-0.818966			LLIIGNSSVGK	P20337|Q96E17	TMT10plex		1.43813	-0.517691			NSAIIYDRDFSYNY	P23921			2.59211	-2.14767			EELTEVITA	P63151|Q00005|Q66LE6	TMT10plex		0.441975	0.45703
THLKPGTLY	Q53EP0			0.0283493	0.027184			EVVEFAKHI	P20393	TMT10plex		2.52885	0.488611			RTEAESGLLFY	P24043			0.41559	0.624025			ELDDTLKY	P67775|P62714	TMT10plex		0.785535	-0.546043
LSFPYSYEV	Q53EP0			0.146674	0.686778			YRGVGDDQLGEESEERDDHLLP	P20645	TMT10plex		0.121002	0.0863647			IEWNLSPVGRVTPKEWRNQ	P24311			1.39077	-2.64965			AETQQPPAA	P67809	TMT10plex		0.433179	0.383059
NVIHNLATYV	Q53FV1			1.5496	-1.2703			ISTPEELGLDKV	P20674	TMT10plex		0.375084	0.586757			EEEVFPLAM	P24385|P30279|P30281	Oxidation (M)		0.704613	1.35362			AEAANVTGP	P67809|P16989	TMT10plex		0.179171	0.295383
EAVAVVRAL	Q53GI3			0.296945	-0.333527			ELGISTPEELGLDKV	P20674	TMT10plex		0.49036	0.643339			AILPQLFMV	P24390	Oxidation (M)		0.0607782	0.153025			LIEQAAEMLY	P67870	TMT10plex;Oxidation (M)		1.56553	-0.905081
AAFPIAVVA	Q53GS7			0.730229	-0.698941			GISTPEELGLDKV	P20674	TMT10plex		0.302685	0.341397			ESVAILPQL	P24390|P33947|O43731			0.947656	-0.949551			AEMLYGLIHA	P67870	TMT10plex;Oxidation (M)		0.180306	0.201385
EAAFPIAVV	Q53GS7			0.599121	-0.763652			EIYPYVIQEL	P20674	TMT10plex		0.783614	0.327671			VLWPESISV	P24394			1.39005	-2.5999			IEINFPAEY	P68036|A0A1B0GUS4	TMT10plex		0.457974	-0.450816
EIFDKIHSL	Q53GS7			0.373799	-0.234863			STPEELGLDKV	P20674	TMT10plex		0.907645	0.603657			SVIEQLFFV	P24468|P10589			0.000409942	-0.000750065			VESFSDYPPLG	P68104|Q5VTE0	TMT10plex		0.0464568	-0.0310757
AAFPIAVV	Q53GS7			0.893986	-2.13773			RKGINTLVTY	P20674	TMT10plex		1.57332	-0.576629			PGRLAELL	P24522			0.416874	-0.7212			SGDAAIVDMVPG	P68104|Q5VTE0	TMT10plex;Oxidation (M)		0.648318	-0.488317
EVFHFFNVL	Q56P03			1.82378	-0.777693			EVFEGDIQQL	P20908	TMT10plex		0.17649	0.101341			KLLNVDPDNV	P24522			1.02603	-2.46697			QISAGYAPVLD	P68104|Q5VTE0	TMT10plex		0.0121929	0.0101004
WTADISHLL	Q58EX7			0.199534	0.265897			EIFGSLNSL	P20908	TMT10plex		0.323687	-0.246233			YMDQWVPVI	P24522	Oxidation (M)		1.12428	-1.14293			PPMEAAGFTAQ	P68104|Q5VTE0	TMT10plex;Oxidation (M)		0.289803	0.714058
FLYPFPLAL	Q5BJD5			0.985581	-0.685044			PAGLPGPPGT	P20908	TMT10plex		1.10985	0.452013			NVDPDNVVL	P24522			0.949018	-2.08993			GDAAIVDMVP	P68104|Q5VTE0	TMT10plex;Oxidation (M)		0.43083	-0.461946
KKIDNARESSF	Q5CZC0			0.0636082	0.165896			DLIGYYSHV	P20936	TMT10plex		0.63342	-0.126822			KLLNVDPDNVVL	P24522			1.38414	-2.67862			IGGIGTVPVG	P68104|Q5VTE0|Q05639	TMT10plex		0.267135	0.271539
KKPPGAQLGF	Q5EBL8			0.673704	-0.519566			GFGFGQGAGALVHSE	P21291	TMT10plex		0.174843	0.0973976			GFGDLKSPA	P24534		+	3.34298	3.1705			ALLAYTLGV	P68104|Q5VTE0|Q05639	TMT10plex		0.0874638	0.154828
TTIAIPFGTALV	Q5GLZ8			1.74864	0.597206			FGFGQGAGALV	P21291	TMT10plex		0.054477	-0.13834			GFGDLKSPAG	P24534			1.73532	1.59362			FVFGQSGAGNN	P68371|P04350	TMT10plex		0.334936	0.323931
RSYPYAFSV	Q5H9F3			0.9233	-0.679189			KTVYFAEEV	P21291	TMT10plex		0.0159541	-0.0108135			VQSMDVAAFNKI	P24534	Oxidation (M)		1.20841	-1.2557			NFVFGQSGAGN	P68371|P04350	TMT10plex		0.811421	-0.931064
RVSDINFTL	Q5H9R7			1.17892	-1.27699			TGVELGKPTHFTVNAK	P21333	TMT10plex		3.00975	-1.36439			GFGDLKSPAGL	P24534			0.881417	1.7566			NFVFGQSGAGNN	P68371|P04350	TMT10plex		0.57004	-0.7054
GKVFSRITY	Q5HY98			0.481177	-0.393955			VNVGAGSHPNK	P21333	TMT10plex		1.63237	-0.624575			GFGDLKSPAGLQVLN	P24534			0.176971	-0.392275			EVISDEHGID	P68371|P04350	TMT10plex		0.107303	0.150097
ETHFGFETV	Q5HYK3			0.506685	-0.182528			AGNNMLLVGVHGPR	P21333	TMT10plex;Oxidation (M)		0.563017	-0.169518			YVQSMDVAAFNKI	P24534	Oxidation (M)		0.262152	-1.07283			SEYQQYQDATA	P68371|P04350|A6NNZ2|Q3ZCM7	TMT10plex		1.72935	0.877833
AASSIQRVL	Q5I7T1|Q5BKT4			0.433752	-0.912483			TFSVWYVPEVTGTHK	P21333	TMT10plex		1.61968	-0.345367			GFGDLKSPAGLQVLNDYLAD	P24534			0.162542	0.622975			FFMPGFAP	P68371|P04350|A6NNZ2|Q3ZCM7|Q9H4B7	TMT10plex;Oxidation (M)		0.213772	-0.151855
QKFLQGLVY	Q5J8M3			0.354838	-0.354332			AFGPGLQGGSAGSPAR	P21333	TMT10plex		2.55499	-1.14149			GFGDLKSPAGLQVLND	P24534			1.21443	3.2089			VLVDLEPGTMDS	P68371|P04350|A6NNZ2|Q3ZCM7|Q9H4B7	TMT10plex;Oxidation (M)		0.981097	0.956192
EVYPDPVRV	Q5JTZ9			0.284995	-0.321309			VTVLFAGQHIAK	P21333	TMT10plex		1.50452	-0.65113			PVPPLPEYGGKVRYGLIPEEF	P24539			1.29264	-3.53987			NMMSGISSV	P68400	TMT10plex;Oxidation (M)		0.5152	0.596701
AKYFIRDEFL	Q5JWF2|P63092			1.11099	-0.908118			AGVAPLQVK	P21333	TMT10plex		0.618682	-0.45			PVPPLPEYGGKVRYG	P24539			0.198988	-0.7315			NTDFKQLY	P68400|P19784	TMT10plex		0.374374	0.664698
ETKFQVDKV	Q5JWF2|P63092			0.24048	-0.405457			ALTQTGGPHVK	P21333	TMT10plex		0.418819	-0.393016			KMLEIDPQKV	P24752	Oxidation (M)		2.05093	-2.1507			SLFEEAQKV	P68543	TMT10plex		1.06176	1.63988
AKYFIRDEF	Q5JWF2|P63092			1.11135	-1.02374			HTFEPAEFI	P21333	TMT10plex		0.263397	-0.092998			YLNDLHEVL	P24864			1.27578	-2.63925			FLASVSTVL	P69905	TMT10plex		0.0339003	-0.0289769
DVTAIIFVV	Q5JWF2|P63092			0.110587	-0.056231			TGVAVNKPAEFTVDAK	P21333	TMT10plex		2.4038	-0.92732			NELPGLPRA	P24928			0.110931	-0.194975			AEEMHWPVP	P78314	TMT10plex;Oxidation (M)		0.563848	-0.385799
VTAIIFVV	Q5JWF2|P63092			1.63774	-2.06101			IQIGEETVITV	P21333	TMT10plex		0.0390772	0.0528095			KMDDDVFL	P24928	Oxidation (M)		0.28657	-0.761576			AEFELPKTM	P78318	TMT10plex;Oxidation (M)	+	1.63306	4.56653
DVTAIIFV	Q5JWF2|P63092			1.04866	-1.67975			KHNQRPTFR	P21333	TMT10plex		1.79588	-0.857025			ALTGIPLPLI	P24941			0.499694	-1.3202			AIISELVSI	P78344	TMT10plex		0.450425	0.199264
TVRVAALNGV	Q5JZY3	Acetylation (N-term)		1.08236	-0.711499			RLTVSSLQESGLK	P21333	TMT10plex		1.15888	-0.562546			ILLPEPSIRSV	P25098			1.49488	-2.33543			FESFPEDF	P78347	TMT10plex		1.28394	-1.08548
EIADLVTSV	Q5MIZ7			0.284436	-0.67351			SAADIPINI	P21333	TMT10plex		0.0389247	0.0355792			RTLETLIRL	P25205			1.32405	-1.06647			AEALGSTEA	P78347	TMT10plex		1.83884	-1.44817
HTYHIKNYI	Q5MIZ7|Q6IN85			1.36264	-0.787894			EIPFSPYRV	P21333	TMT10plex		1.79262	-0.835531			EEMPQVHTP	P25205			0.953473	-2.52733			NELSNVPVP	P78356	TMT10plex		0.357789	-0.355677
SQYPFPVTL	Q5R372			1.47715	-1.06901			ASSPIPVV	P21333	TMT10plex		0.272022	-0.137095			NAFEELVAF	P25205			0.28138	1.36122			NLDAAVYQV	P78382	TMT10plex		0.357058	0.27657
KQADPFASL	Q5SR56			0.125696	-0.056149			LKPGAPLRPK	P21333	TMT10plex		2.43843	-1.40185			REQDIYLPIANVA	P25208			0.830963	-1.49452			YLSGIIVTL	P78382	TMT10plex		0.157163	0.0689228
ETFSQHTFL	Q5SR56|Q5VZR4			0.253969	-0.857385			VYGPGVAK	P21333	TMT10plex		1.50695	-0.487058			ALQEVLKTA	P25398			1.01255	1.33118			DEALAIAAL	P78395	TMT10plex		0.00707664	0.0160551
KKFSIEKRF	Q5SRE5			0.255981	-0.255584			DEHIPGSPYRVVVP	P21333	TMT10plex		0.405926	0.195942			AEEGIAAGGVMD	P25398	Acetylation (Protein N-term);Oxidation (M)		0.0776353	0.287125			FLLSSPPLA	P78426	TMT10plex		0.388178	-0.36244
RAYLVRWEY	Q5SRE5			0.297331	0.44697			LYSVSYLLK	P21333	TMT10plex		1.3518	-0.653188			HEIEVETI	P25490			0.340212	-1.0966			GLIDENPGLQL	P78527	TMT10plex		0.26348	0.237476
KKFSIEKRFAY	Q5SRE5			0.137241	-0.234463			GKGKLDVQF	P21333	TMT10plex		1.89959	-0.585032			KTLEGEFSV	P25490|O15391			0.363902	-0.38415			ALLSLDPAAV	P78527	TMT10plex		0.62538	-0.71645
ETSSVVRKI	Q5SRE5			0.0844728	0.0643253			GQGEVLVY	P21333	TMT10plex		0.383259	-0.302481			KRGDLIIEF	P25685			3.03539	-1.788			SLFSETINT	P78527	TMT10plex		0.373719	0.360315
HTVGFILQ	Q5SRE5			0.238685	-0.758995			LKVNQPASF	P21333|O75369|Q14315	TMT10plex		2.00789	-0.649464			TVLEQVLPI	P25685			0.161544	-0.2504			ALESFLKQV	P78527	TMT10plex		0.194441	0.362141
EVAPSFGTLL	Q5SRE5			0.482902	-0.567275			HIPDSPFVV	P21333|Q14315	TMT10plex		0.16609	0.206206			GTSFSYTFHGDPHAMFA	P25685	Oxidation (M)		1.23348	-2.51793			GVIDAYMTL	P78527	TMT10plex;Oxidation (M)		0.129284	-0.100834
EVAPSFGTL	Q5SRE5			0.207883	-0.185709			SASGVLFSL	P21359	TMT10plex		0.81315	0.290706			FSYTFHGD	P25685		+	2.71114	-3.95277			LLSLDPAAV	P78527	TMT10plex		0.76438	-0.527553
HTVGFILQL	Q5SRE5			0.0708642	-0.0864096			STAELITGL	P21359	TMT10plex		0.902447	-0.69334			GKDYYQTL	P25685			0.701775	-0.596024			MEELFQSSF	P78527	TMT10plex;Oxidation (M)		0.385516	-0.284855
EISSILQEL	Q5SW79|Q96L14			0.36154	-0.806967			LVIDHSIQV	P21399	TMT10plex		1.07339	0.160135			GTSFSYTFHG	P25685			1.0613	-2.7233			YLDTVPEV	P78527	TMT10plex		1.2411	-0.898131
DVAPTHILYAV	Q5SY16			0.521764	-1.43713			YTIIIPENL	P21399	TMT10plex		0.201188	-0.145695			HSGPFFTF	P25686			2.30563	-2.5407			GLIDENPGL	P78527	TMT10plex		0.460683	-0.299643
FTFSGICRV	Q5SY16			0.084298	0.161594			EVAHFMNAL	P21589	TMT10plex;Oxidation (M)		3.22257	1.11844			KIIYIVHDEV	P25788			0.668928	-1.65602			NELEIPGQY	P78527	TMT10plex		0.859741	0.785146
DTFSGQFVL	Q5T089			1.00338	-1.47805			DTSVVLLGV	P21754	TMT10plex		1.469	-0.973634			RLIAQRYLL	P25789			2.2202	-1.00632			GLCERLVSL	P78527	TMT10plex		0.593117	-0.652944
ETFISHLEV	Q5T3U5			0.333972	0.647125			VTQSNFAVGYK	P21796	TMT10plex		1.00769	0.127051			DEVFFSEKIY	P25789			1.15053	-1.081			SLITPLQAV	P78527	TMT10plex		1.18801	0.471088
QAAGVSVHV	Q5T4B2			0.33797	-0.35576			LTFDSSFSPNTGKK	P21796	TMT10plex		0.988262	0.227201			SLSDHIVLL	P26006			1.60992	-1.20473			SPEAFLALR	P78527	TMT10plex		1.27433	-1.74052
IKDDSVLYF	Q5T4S7			0.678493	-1.85986			VNNSSLIGLGYTQTLKPGIK	P21796	TMT10plex		0.253372	-0.122853			LLYPTEITV	P26006			1.33941	-2.4411			WVDPYEVSY	P78543|P62324	TMT10plex		0.929557	-0.494602
TLASIIKEV	Q5T4S7			0.0401336	-0.190647			LTLSALLDGK	P21796	TMT10plex		0.755784	-0.206322			YLIPLLERL	P26196			2.20167	-1.09855			WVDPYEVS	P78543|P62324	TMT10plex		0.594305	-0.690596
RHLYLTEKY	Q5T4S7			0.586585	-0.443413			GYGFGLIK	P21796	TMT10plex		1.46214	0.28086			TENPVIMGL	P26196	Oxidation (M)	+	2.14286	-4.30535			TLWVDPYEV	P78543|P62324	TMT10plex		0.676967	-0.410605
EVTEFFVTL	Q5T4S7			0.524941	-0.693972			AGGHKLGLGLEFQA	P21796	TMT10plex		0.747788	0.56849			GLIEKNIEL	P26358			1.88848	-0.84485			YDPEAASAPGS	P81605	TMT10plex		0.143621	0.145548
ELSKIIQKV	Q5T4S7			0.572783	-0.469554			NVNAGGHK	P21796	TMT10plex		0.607218	0.157052			LEWDGFFST	P26358			0.953859	-1.51047			YDPEAASAPG	P81605	TMT10plex		0.551042	0.409269
EVTEFFVT	Q5T4S7			0.975665	-1.45264			AKDPTAVIF	P21953	TMT10plex		0.334624	0.0551682			DLDSRVLYY	P26358			0.151549	-0.16515			YDPEAASA	P81605	TMT10plex		0.403818	0.378392
SSVPFVNGV	Q5T8I3			0.000836852	0.00314116			DAPFVFAEV	P21980|P00488	TMT10plex		0.283805	0.169308			YLDDPDLKY	P26358			0.680567	-0.67285			EEAFTAFTP	P82930	TMT10plex		0.572962	0.458242
RQLYLSERY	Q5T953			0.0177285	-0.0288475			SKIPMPVNF	P22059	TMT10plex;Oxidation (M)		2.81805	-0.684134			SENPSVYVP	P26368			0.967474	-0.897426			FIDDLADL	P84090	TMT10plex		0.648377	-0.472526
LAAYHPWVV	Q5TA50			0.53696	-0.588151			DTIGQDLVAM	P22102	TMT10plex;Oxidation (M)		0.896821	-0.290059			APSRNGMVLKPHF	P26373	Oxidation (M)		1.25539	2.23857			WLDPNETNEI	P84098	TMT10plex		0.289378	0.179294
EALPFIQRV	Q5TA50			0.504884	-1.11744			IATGSFLK	P22234	TMT10plex		0.638528	-0.251541			TEEEKNFKA	P26373			0.275598	0.506075			VIAAAGPQGPGTGE	P85037	TMT10plex		0.143586	0.201694
DVSKIFQVV	Q5TF58			0.192536	-0.108176			LQNLQLQPGNAKL	P22307	TMT10plex		0.274174	0.221083			APSRNGMVL	P26373	Oxidation (M)		0.440094	1.16965			SLPEDIETV	P98160	TMT10plex		0.0856485	-0.169305
NVIDNPWGV	Q5TGY1			1.07732	-1.7498			KPLLESGTLGTK	P22314	TMT10plex		1.8099	-1.19351			SSAEELKLATQLTGPVMPVRN	P26373	Oxidation (M)		0.749257	-2.2423			SLPSVAVGV	P98161	TMT10plex		0.56952	0.338528
SAFPKEVKV	Q5TH69			0.226605	-0.248439			QLYVLGHEAMK	P22314	TMT10plex;Oxidation (M)		0.0836514	-0.0985813			FFEGFPDKQPR	P26447			0.923121	-1.68123			FLYTGEGDTV	P98170	TMT10plex		0.163636	0.162113
VSFREIVV	Q5TH69			0.545854	-0.971779			AANLFAQTY	P22314	TMT10plex		1.26359	0.402911			NEVDFQEY	P26447			0.495468	-0.541625			VLVADLVNA	P98170	TMT10plex		1.6767	-0.655757
EIFPVSFHV	Q5THK1			0.328976	-0.261798			DLAPINAFI	P22314	TMT10plex		0.792488	0.363813			FEGFPDKQPR	P26447			0.643009	-1.82368			EELSKLVPP	P98194	TMT10plex		0.306335	0.140525
KSSCKVSYT	Q5THK1			0.0847396	-0.13728			LQTSSVLVSGLR	P22314	TMT10plex		0.800945	-0.334206			GIVPDIAVGTK	P26599			0.110335	-0.42215			NEFLEFGSY	Q00013	TMT10plex		0.0914949	0.100236
YIKDFFEQM	Q5U649	Oxidation (M)		0.111617	0.185225			AKFSRPAQL	P22314	TMT10plex		0.236268	0.0321074			NTEEAANTMVNYY	P26599	Oxidation (M)		0.0222953	0.0802255			ILDIEPQTL	Q00013	TMT10plex		0.148838	-0.146814
NTTELLSFV	Q5U651			0.624627	1.59803			ATLPSPDKLPGFK	P22314	TMT10plex		0.50625	0.432016			PFIMSSNSASAAN	P26599	Oxidation (M)		0.610734	-1.3654			DEYQVGQLY	Q00169	TMT10plex		1.12311	0.719042
ETAAFIERL	Q5UCC4			0.566812	-1.20799			DRPFFPGLVK	P22392|O60361	TMT10plex		1.02428	0.269511			MDGIVPDIAVGTK	P26599	Acetylation (Protein N-term);Oxidation (M)		0.619153	-2.82035			EYQVGQLY	Q00169|P48739	TMT10plex		0.272843	-0.0613387
KLDEVPKVY	Q5UIP0			0.381014	-0.366815			TFIAIKPDGVQR	P22392|P15531	TMT10plex		1.20058	0.220928			IIVENLFYPVTLDVLHQIFSK	P26599			0.0343374	0.0655746			EEFPSFGAQVA	Q00341	TMT10plex		0.738557	-0.667376
MTTKLISEL	Q5UIP0			0.659682	-1.311			VMLGETNPADSKPGTIR	P22392|P15531|O60361	TMT10plex;Oxidation (M)		2.02467	0.468628			GVYGDVQRV	P26599|Q9UKA9			0.780008	-0.852975			SVITQVFHV	Q00341	TMT10plex		0.146841	-0.241593
EIASITEQL	Q5UIP0			0.272179	0.221889			MVWEGLNVV	P22392|P15531|O60361	TMT10plex;Oxidation (M)		0.114968	0.0633218			GLADNTVIAKV	P26639			1.81602	-1.51553			AEEYGGVMV	Q00341	TMT10plex;Oxidation (M)		1.08598	0.453567
EVFPVSKTLVL	Q5UIP0			1.18041	-1.21944			YHTINGHNAEVR	P22626	TMT10plex		0.0303368	0.0209093			SEYRFPEEL	P26641			0.0433596	-0.1313			SEEFPSFG	Q00341	TMT10plex		0.718101	-0.494998
EVFPVSKTLV	Q5UIP0			0.293651	-0.948808			YSYPETPLY	P22670	TMT10plex		0.623056	-0.290251			EVELLKIERRTEL	P26885			1.12672	-1.87705			SEEFPSFGA	Q00341	TMT10plex		0.514146	0.202895
YVTSVILHI	Q5VIR6			0.121074	-0.211067			QQVPVPHVY	P22670	TMT10plex		0.040021	-0.0344088			ASKLLRAVILGPPGSGKGT	P27144	Acetylation (Protein N-term)		1.17741	1.62337			EEFPSFGA	Q00341	TMT10plex		0.407173	0.159002
HQYSIQVAF	Q5VSG8			0.442585	-1.02621			NTAQINQML	P22670	TMT10plex;Oxidation (M)		0.798105	-0.760329			FSNKITPIQSKEAY	P27144			0.773348	-2.32543			QMALTSVVV	Q00534	TMT10plex;Oxidation (M)		0.00676359	-0.00845551
GKSPLFGQYF	Q5VT66			1.26648	-4.02331			QAVNFPFLV	P22694|P17612	TMT10plex		0.157205	-0.115306			AVTEQGAELSNEER	P27348			0.151404	0.3441			GLGPVAEV	Q00587	TMT10plex		0.507658	-0.527845
KKAKAVKEVKEDDKVSEKLEDQLSEGRNSP	Q5VUA4			0.0870445	-0.69186			AVAFQNPQTHVIENLHAAAYR	P22695	TMT10plex		1.08534	-0.475514			GLYGLIVAL	P27449			0.0256886	-0.0257001			ATETQPIVY	Q00610	TMT10plex		0.729012	0.374681
TVTDVVRFI	Q5VUG0			0.452845	-0.434022			GSNTTSHLHQAVAK	P22695	TMT10plex		1.16624	0.868987			EEFPDLTMF	P27540	Oxidation (M)		0.265118	0.832526			DELEELINY	Q00610	TMT10plex		0.0329141	-0.0328295
ESFDSKFYV	Q5VV42			0.0851328	-0.0563903			YEDFSNLGTTHLLR	P22695	TMT10plex		0.342521	0.357365			AEAILGQNAA	P27694			0.271174	-0.400725			NIIPYITNV	Q00610	TMT10plex		0.252362	0.104086
QSANIIELL	Q5VWN6			0.349693	-1.01264			RGSNTTSHLHQAVAK	P22695	TMT10plex		0.22773	-0.128423			TEFPNFKY	P27694			1.86933	-1.05968			FAMPYFIQV	Q00610	TMT10plex;Oxidation (M)		0.101717	0.111005
DIYFIPRNV	Q5VWQ0|Q6PCB5			0.673018	-1.7998			EVADLQPQL	P22695	TMT10plex		0.644393	0.216925			DTEFPNFKY	P27694			1.68217	-1.49105			NENSLFKSL	Q00610	TMT10plex	+	1.50842	2.0476
MASALVHIL	Q5VWQ8	Oxidation (M)		0.319352	-0.510911			FQNPQTHVIE	P22695	TMT10plex		0.0792728	-0.059433			YSDRYIFASNLY	P27707			1.43657	-2.65982			LEMNLMHAP	Q00610	TMT10plex;Oxidation (M)		1.25422	0.972101
ETFPANIQVV	Q5VYK3			0.757266	-0.692997			FQNPQTHVI	P22695	TMT10plex		0.11152	-0.154045			ALAGGITMV	P27708	Oxidation (M)		0.00678452	0.0198755			FSEGDGFAED	Q00613	TMT10plex		0.23191	-0.290097
ETFPANIQV	Q5VYK3			0.542299	-0.425224			DTPFIFAEV	P22735	TMT10plex		0.0435485	-0.0469863			VYFKEQFLD	P27797			1.79096	-3.50802			AQDLGVVNL	Q00653	TMT10plex		0.0306597	-0.0171695
YAFKNPIYS	Q5VYS8			1.49317	-2.29815			KSGAAAAAVTTETAQHAQGAKPQVQPQKR	P22830	TMT10plex		2.88639	-0.843441			EEEDVPGQAKDEL	P27797			0.344366	-0.44525			RLEIEPEWAY	Q00688	TMT10plex	+	1.42695	2.44088
SQRIFITY	Q5VZ89			0.623191	-0.854385			ATFPDTLTY	P23229	TMT10plex		1.48701	-0.792988			VPGQAKDEL	P27797			0.11991	-0.3184			DEITYVEL	Q00839	TMT10plex		0.912103	0.719859
ELSRIVLEV	Q5XUX0			0.0205749	0.0308356			HYGPGWVSMANAGK	P23284	TMT10plex;Oxidation (M)		1.7626	0.659134			DEFTHLYTL	P27797			0.34635	-0.776			SEQETLVRP	Q00987	TMT10plex		1.82794	0.97207
LKGIPTLVY	Q63HN8			0.826599	-0.776812			DTNGSQFFITTVK	P23284	TMT10plex		1.50028	0.436174			EEDKEEDEEEDVPGQAKDEL	P27797			0.098756	-0.17385			ALDTGWNEL	Q01082	TMT10plex		0.373783	0.440516
ETIGVVHLV	Q63HN8			1.32512	-0.858221			VIFGLFGK	P23284	TMT10plex		0.638575	0.307204			MLLSVPLLLG	P27797	Oxidation (M)		0.220948	0.490726			DSDSDLQLY	Q01433	TMT10plex		0.592231	0.603634
LPSSVISAI	Q63HN8			1.06378	-1.39954			IEVEKPFAIAKE	P23284	TMT10plex		1.29868	0.556575			EPAVYFKEQFLD	P27797			0.0203876	0.0983999			NEFPVPEQF	Q01518	TMT10plex		0.352386	-0.407218
RHYPVNSITF	Q63HR2			1.04314	-1.72723			FLLLPGPSAA	P23284	TMT10plex		0.110907	-0.270097			WQVKSGTIFDNF	P27797			0.857641	-3.046			SVYGSLASV	Q01581	TMT10plex		0.540757	-0.443626
KAFPKAYLL	Q66K89			0.702509	-0.57986			MKVLLAAAL	P23284	TMT10plex;Oxidation (M)		0.187987	0.226505			SQPSELSSETSGIARPEEGRPVVSGTGN	P27816			0.331982	-1.021			SLFEGTWYL	Q01581	TMT10plex		0.0440052	-0.058496
AKPRLLVLY	Q68BL8			0.862757	-0.416937			VIKDFMIQGGDFTR	P23284	TMT10plex;Oxidation (M)		1.01136	0.668513			REAQTLDSQIQETSI	P27816			0.412931	-1.54175			EEHEVAVL	Q01628|P13164	TMT10plex		0.12583	0.137896
FSMYKPITY	Q68CL5	Oxidation (M)		0.0415498	-0.0823746			DTNGSQFFI	P23284|P45877	TMT10plex		1.43768	0.502951			FDDVVGETVGKTD	P27816			0.058747	0.2067			VGDVTGAQAY	Q01628|P13164	TMT10plex		0.0555426	0.0558841
SVSAVIVRA	Q68CR1			0.225088	-0.188319			ATGQRPHHFLR	P23381	TMT10plex		0.126171	0.0262401			AFDDVVGETVGKTD	P27816			0.185939	-0.85145			TMGPSSVINSV	Q01664	TMT10plex;Oxidation (M)		0.00442092	0.00581908
SAVGHVFSL	Q69YN4			0.693776	-0.664312			HVTFNQVK	P23381	TMT10plex		0.0852053	-0.0354259			ADLSLADALTEPSPDIEGEIKRDFIAT	P27816	Acetylation (Protein N-term)		0.582932	-2.2905			DEYDFYRSF	Q01780	TMT10plex		0.760926	0.512772
QVIEPHDISV	Q69YN4			0.65975	-1.08569			YKLLGGLAV	P23396	TMT10plex		1.63787	0.577363			AEAFDDVVGETVGKTD	P27816			0.23385	-1.65985			FTDESYLELY	Q01780	TMT10plex		0.431251	0.380423
YVTSILQSL	Q69YN4			0.529845	-0.540328			EVTEINEALA	P23434	TMT10plex		0.103777	0.0698826			AEERPWLWVV	P27824			0.707865	-1.69577			FTDESYLEL	Q01780	TMT10plex		2.21346	1.00943
ETSPHTFQL	Q69YN4			0.148837	-0.138972			DVAPPLIVHNI	P23458	TMT10plex		0.191662	0.0919542			HDGHDDDVIDIEDDLDDVIEE	P27824			1.33207	-2.25802			FTDESYLE	Q01780	TMT10plex		0.652848	0.32522
EIGTIFTNI	Q6AZY7			0.871642	-0.965746			CLGMAVLAI	P23458	TMT10plex		0.192948	0.0601726			YADGESFLGY	P28070			0.65059	1.68545			ALGSVVAV	Q01780|Q9Y2E5	TMT10plex		0.435432	-0.15795
QTSEWIHGI	Q6AZY7			1.18972	-0.658961			GISEETTTGVHNLYK	P23526	TMT10plex		0.364603	-0.222931			YEAPSLATGY	P28070			0.0259478	0.0685501			EGPDLDLGPPVD	Q01844	TMT10plex		0.0189454	0.0308635
FKAPITSEF	Q6DCA0			0.56411	-0.455427			AGIPVYAWK	P23526	TMT10plex		0.219603	0.102408			DEELLGDGHSY	P28070			0.0138194	-0.0221758			YSYPQVPG	Q01844	TMT10plex		1.00076	-1.37819
EIFQKPFQTL	Q6DD88			0.504368	-0.486517			VNIKPQVDR	P23526	TMT10plex		0.175799	-0.127311			RLLGLEEQL	P28290			3.02055	-2.16458			FLPPPFPPP	Q01844	TMT10plex		0.601275	-1.00144
TVIEEHLGKFGV	Q6DKI1			0.333609	-0.490396			YPQLLPGIR	P23526	TMT10plex		0.410749	0.291128			RMDIEQSLY	P28370	Oxidation (M)		0.373705	1.04233			FLPPPFPPPG	Q01844	TMT10plex		0.728768	-0.35341
QAFKGVIYL	Q6DN12			1.2464	-1.85868			VLIETLVTL	P23526	TMT10plex		1.3322	1.15929			LLEKEILYY	P28370			1.76181	-1.7917			GFSGPGEN	Q01844	TMT10plex		1.26614	-1.31415
HSAEILAEI	Q6FI81			0.0340632	-0.029109			RIILLAEGR	P23526	TMT10plex		0.0466974	-0.0330796			KLDEAFEFV	P28562			1.52251	2.18237			YSQPVQGY	Q01844	TMT10plex		0.0130438	0.0161033
ESVKIAFAV	Q6IA86			0.481752	-0.369978			LGGSAVISLEGKPL	P23528	TMT10plex		0.237221	-0.19008			KLIGDTPIDTFL	P28702|P19793|P48443			0.560852	-0.9125			AEGVRVLGP	Q02127	TMT10plex		0.65989	0.326424
FKDDRIVFW	Q6ICG6			0.408811	-0.668159			VISLEGKPL	P23528	TMT10plex		1.81456	0.678706			EEVIFPNNF	P28749			1.22471	-1.00973			KLQEEIPVL	Q02224	TMT10plex		0.717942	0.762066
EVIRDVINV	Q6IEG0			0.361881	-0.209851			YALYDATYETK	P23528|Q9Y281	TMT10plex		0.192062	-0.153657			MMVGDLLEV	P29375	Oxidation (M)		0.608921	-2.29705			SEFPSELM	Q02363	TMT10plex;Oxidation (M)		0.216634	-0.109361
ISGMDILGI	Q6IF63			0.421744	-0.375525			AASIFGGAKPVDTAAR	P23588	TMT10plex		0.386337	-0.180749			VLDIPSKY	P29375			0.569583	-0.7898			DINDNPPVFSM	Q02413	TMT10plex;Oxidation (M)		0.686704	0.783387
TTILIPYHI	Q6IQ26			1.16489	-0.764682			GKTISLTDF	P23588	TMT10plex		0.882648	-0.379867			SLWGQPAEA	P29400			0.0830995	-0.264725			GQLPNLQTV	Q02447	TMT10plex		0.190451	-0.109526
NVAKILELV	Q6KC79			0.401338	-0.445256			GLNISAVR	P23588	TMT10plex		0.19909	0.076015			VLLDHLSLA	P29459			0.451151	0.526425			SQVEILQRV	Q02535	TMT10plex		1.76062	-1.04749
RQFPTPFQL	Q6N043|P59817|Q86YH2			0.935532	-0.823905			EVVDIIRVNV	P23763	TMT10plex		1.79652	-0.356251			AEAVKFSA	P29475			0.164776	0.24235			AAEEPLSLL	Q02535	TMT10plex		0.406667	0.525793
HTANYDVLANEI	Q6N069			2.62468	-3.0823			NKIIDINYY	P23921	TMT10plex		0.531849	-0.216816			LLDPASFEY	P29597			0.527741	-1.60902			ATESPDTGLYY	Q02818	TMT10plex		0.647405	-0.525084
QVFGKWHSV	Q6NS38			0.566861	-0.451634			KQIFETIYY	P23921	TMT10plex		0.683194	-0.25193			SLVDGYFRL	P29597|P23458			2.71584	-1.32822			SEASFTLTAA	Q02952	TMT10plex		0.232006	0.0874958
YSIDLSERV	Q6NTF9			0.829744	-0.590983			AANPIQFTL	P23921	TMT10plex		1.26313	0.8905			APSAAGPGAP	P29966			0.326841	-0.273426			AELTPEAVTA	Q02952	TMT10plex		0.997743	0.387654
TLPPYQPASGL	Q6NTF9			0.412303	-0.846094			TTTGVLLGI	P24043	TMT10plex		0.324486	-0.35736			GEPAAAAAPEAGASPVEK	P29966			0.612642	0.4184			SEASFTLTA	Q02952	TMT10plex		2.22222	1.03975
FVYENPISL	Q6NTF9			0.546247	-1.42313			ETIPLTAEKL	P24385	TMT10plex		1.59312	0.852028			DDSLVSIF	P30044			1.00305	-2.03362			AEEEPPTVTEP	Q02952	TMT10plex		0.397979	-0.31473
ETFKNSFVEA	Q6NUM9			0.893304	-0.631959			RAYPDANLL	P24385	TMT10plex		1.09729	0.590978			LLDDSLVSI	P30044		+	3.0211	-3.63832			EERSPSWISA	Q02952	TMT10plex		0.0833216	0.0802612
RNFKVMIY	Q6NZI2	Oxidation (M)		0.354733	-0.26997			SVIEQLFFV	P24468|P10589	TMT10plex		0.41346	-0.138334			AEIQIRIEA	P30049			0.370259	-0.2849			IAEEEPPTV	Q02952	TMT10plex		0.318503	-0.272095
KVPPFTFHV	Q6NZI2			0.585499	0.97188			YVQSMDVAAFNKI	P24534	TMT10plex;Oxidation (M)		0.202906	0.475716			INSGAVECPAS	P30050			0.491333	0.61345			SIDTGITV	Q02952	TMT10plex		0.115892	0.088588
YKVPPFTF	Q6NZI2			0.268027	0.835007			VQSMDVAAFNKI	P24534	TMT10plex;Oxidation (M)		0.510539	0.685158			IIDDINSGAVECPAS	P30050			0.176917	0.470825			SEASFTLT	Q02952	TMT10plex		0.0883325	0.152747
RHFDSPYLLY	Q6P158			0.257492	-0.364473			YVQSMDVAAF	P24534	TMT10plex;Oxidation (M)		0.26733	0.164361			RHPHDIIDDINSGAVECPAS	P30050			0.167351	0.405476			EEVIVTEV	Q02952	TMT10plex		0.485158	-0.53899
SPVDIFAKI	Q6P1J9			1.18221	-1.05469			DYVQSMDVAAFNKI	P24534	TMT10plex;Oxidation (M)		0.0374428	0.0834596			GRHPHDIIDDINSGAVECPAS	P30050			0.480745	1.75838			AESPTSPVT	Q02952	TMT10plex		0.241224	0.272641
GKNFSKNIF	Q6P1J9			0.71145	-0.880401			LVPVGYGIK	P24534	TMT10plex		0.140515	-0.26456			PVDLSKWSG	P30086			0.469221	0.9218			EEEPPTVTEP	Q02952	TMT10plex		0.0231645	-0.0197046
ELISIFQEA	Q6P1M9			0.586646	-1.36585			GFGDLKSPAGLQVLN	P24534	TMT10plex		0.0564381	0.134199			PVDLSKWSGPLS	P30086			0.400198	-1.27942			SVPAEELVEMD	Q02952	TMT10plex;Oxidation (M)		0.232482	0.181039
AQLERQLQF	Q6P1N0			0.56663	-1.10545			GFGDLKSPAGLQVLND	P24534	TMT10plex		0.721608	1.05085			LLLAAARLAAA	P30101			0.803186	-0.6053			PTQGADLSPD	Q02952	TMT10plex		0.0458408	0.0693088
SAAGVLIKL	Q6P2E9			0.729974	-1.55627			HYLFDVQR	P24539	TMT10plex		0.0241624	0.014384			ALFPGVALL	P30101			0.0814357	-0.0926743			FMIGDGTVEL	Q03001	TMT10plex;Oxidation (M)		0.29248	-0.295679
ESSPTVALL	Q6P2E9			1.41272	-2.24894			PVPPLPEYGGKVRYG	P24539	TMT10plex		0.281699	0.446461			VADKFTEL	P30153			2.00627	-1.88742			ALFGIPMAL	Q03135	TMT10plex;Oxidation (M)		1.09479	0.927997
HVTIPTAHV	Q6P2H3			0.978052	-0.620542			HVVQSISTQQEK	P24539	TMT10plex		0.228174	0.414102			SLLPAIVE	P30153|P30154			1.26049	-2.2817			ALFGIPMA	Q03135	TMT10plex;Oxidation (M)		1.74911	-1.27814
TAFSRLILIL	Q6P2Q9			0.0840964	-0.0875988			TALSVLGV	P24539	TMT10plex		0.754297	-0.520254			SLLPAIVEL	P30153|P30154			2.21806	-1.37505			AVFPDDMPTL	Q03164	TMT10plex;Oxidation (M)		0.0641911	-0.0758669
YKIAFPYLY	Q6P2Q9			0.546771	-1.07259			ISFDGSYVNY	P24928	TMT10plex		0.656847	-0.248661			ALASVIMGL	P30153|P30154	Oxidation (M)		1.06019	-1.16093			AEIISPPSP	Q03164	TMT10plex		0.439997	0.348112
VQWENSFVSVY	Q6P2Q9			0.400747	-0.310926			HTIGIGDSI	P24928	TMT10plex		0.304701	-0.268154			KLGEFAKVLEL	P30153|P30154		+	3.15578	-3.12552			AEYLQPKAA	Q03167	TMT10plex		1.14034	0.472234
YSHLVPVY	Q6P2Q9			0.469898	-0.645782			AKPVFHVGF	P24928	TMT10plex		0.447294	0.197029			KISTITPQI	P30260			1.13222	-1.06348			FLSSEAANV	Q03169	TMT10plex		0.17439	-0.223771
GKLWNLNNY	Q6P2Q9			0.895941	-0.512055			ESVEFQNLA	P24928	TMT10plex		0.626046	0.232123			DELKTFRL	P30305			2.09182	-0.923999			GLDGPPPTV	Q03169	TMT10plex		1.2243	-0.739837
TAFSRLILI	Q6P2Q9			0.127476	0.183327			NISQVIAVV	P24928	TMT10plex		0.393596	0.288117			ADESETAVKPPAPPLP	P30419	Acetylation (Protein N-term)		0.525553	-2.21068			ETDNNIVVY	Q03393	TMT10plex		0.144037	-0.133859
RHLLTQRAF	Q6P2Q9			1.04529	-0.655133			ETVDVLMEA	P24928	TMT10plex;Oxidation (M)		0.933607	-0.338005			RTVLLLLSGAL	P30464|P30484	Acetylation (Protein N-term)		0.550894	-2.58745			LLYESPERY	Q03518	TMT10plex		1.04446	-0.683181
EVAALIRSL	Q6P2Q9			0.242151	0.226482			DVIEVIEKA	P24928	TMT10plex		0.0337025	-0.0128274			SQAASSDSAQGSDVSLTA	P30464|P30484			0.286282	-0.511899			GETLIPHY	Q03519	TMT10plex		0.0889274	-0.132523
MSIYPSPTGV	Q6P2Q9	Oxidation (M)		0.0214569	-0.0823908			QVIAVVGQQNV	P24928	TMT10plex		0.196554	0.221264			LTETWAGSHSMRY	P30464|P30484	Oxidation (M)		0.197801	-0.19255			SLEDFQAML	Q03933	TMT10plex;Oxidation (M)		0.204088	-0.22691
TASPLVKSV	Q6P4F7			0.579183	0.371007			GKVPQPAIL	P24928	TMT10plex		0.690843	0.10937			GSYSQAASSDSAQGSDVSLTA	P30464|P30484			0.217202	-0.53105			DEFPTMVF	Q04206	TMT10plex;Oxidation (M)		1.3349	-0.619765
SQYSNVVIF	Q6P4H8			0.745716	-1.38054			SKINISQVI	P24928	TMT10plex		1.20934	-0.500797			KGGSYSQAASSDSAQGSDVSLTA	P30464|P30484			0.0346979	-0.12035			ALAPAPPQVL	Q04206	TMT10plex		0.566071	-0.438477
EIPEWVHQL	Q6P6C2			0.735622	-1.74585			VAFPSSSVY	P25205	TMT10plex		0.511273	-0.199609			SYSQAASSDSAQGSDVSLTA	P30464|P30484			0.395204	-0.702575			ALAPAPPQV	Q04206	TMT10plex		0.908095	0.404899
EVIDFSHGL	Q6PCB6|Q5VST6|Q96GS6			0.622732	-0.443591			FSAEDIAKI	P25205	TMT10plex		2.21068	-0.540482			GKGGSYSQAASSDSAQGSDVSLTA	P30464|P30484			0.0573059	-0.179925			LTDDDLLRY	Q04446	TMT10plex		0.93834	0.610082
AAFPYGGVL	Q6PCD5			0.756161	-0.668263			EAVELVQYA	P25205	TMT10plex		0.215765	-0.210715			TEIKVGVAY	P30520			1.68125	-1.4506			SIDSNNQLF	Q04637	TMT10plex		0.0303583	-0.0198221
RHSDIVVLY	Q6PCD5			0.389527	-0.366315			ELVAFQRAL	P25205	TMT10plex		0.582659	0.465507			FLGPWPAAS	P30533			0.956306	-1.73808			SEPNFSVAY	Q04637	TMT10plex		0.563326	-0.849938
QVSNLIHYL	Q6PIU2			0.617685	0.64017			DIYLPIANV	P25208	TMT10plex		0.154655	0.166561			GLFAPVHKV	P30622			0.658586	-1.51187			VLMTEDIKL	Q04637	TMT10plex;Oxidation (M)	+	2.69271	2.82534
AQHPSALRF	Q6PJG6			0.775559	-0.75617			TAAPPAQPL	P25440	TMT10plex		1.69728	0.703851			AENPDIFAV	P30825			0.409974	0.511825			ALQALVVTL	Q04637	TMT10plex		0.426211	-0.217495
RHWGGQADF	Q6PJG6			0.984129	-0.628155			SAGPPLLAV	P25440	TMT10plex		0.217389	-0.240221			ARGPIQIL	P30876			0.55014	-1.01122			SGDAAIVEM	Q05639	TMT10plex;Oxidation (M)		0.0296405	0.0500338
EVVAGRFIEV	Q6PK18			0.796758	-1.92121			STVAQLVK	P25705	TMT10plex		0.0839053	0.0795574			QEVPIIIVF	P30876			1.34537	-0.935999			VLDEGSASV	Q05923	TMT10plex		0.622567	0.44218
DLSSVISKI	Q6PL18			0.578269	-0.917409			GIRPAINVGLSVSR	P25705	TMT10plex		0.933665	-0.485477			GMFKNLLKEV	P30876	Oxidation (M)		1.74187	-2.728			AEAPPNLPLP	Q05DH4	TMT10plex		1.07646	-0.63724
GHIFPSSAY	Q6RI45			0.286372	-0.259557			HALIIYDDLSK	P25705	TMT10plex		0.470752	-0.339252			ASDPYQVHV	P30876			0.490096	-0.568225			GLAEALQMEV	Q06136	TMT10plex;Oxidation (M)		0.0818934	0.046689
STIGQAFEL	Q6S5L8|P29353			1.08996	-1.23904			QKTGTAEMSSILEERILG	P25705	TMT10plex;Oxidation (M)		0.17092	-0.35765			FDLGQDVIDFTGHALALYR	P31150|P50395			0.746391	1.43958			AEYLGANSVV	Q06203	TMT10plex		0.020419	-0.00936818
GKLVALHTF	Q6SJ93			0.569119	-0.562773			VLSIGDGIAR	P25705	TMT10plex		0.374313	-0.3618			KLNAKLAEL	P31153			1.19574	-1.33308			AEAEPPSEV	Q06265	TMT10plex		0.997107	0.766367
FSIEPWLKV	Q6SJ93			0.803402	-1.21722			VGSAAQTR	P25705	TMT10plex		0.271045	-0.339301			YLDEDTIYHL	P31153			2.55422	-2.38148			LLEVSSAIP	Q06495	TMT10plex		0.213974	-0.210055
RKDGSFIVRY	Q6UW63			1.19691	-0.850522			QKTGTAEMSSILEERILGAD	P25705	TMT10plex;Oxidation (M)		0.754033	-0.305543			AEANFRIYP	P31268			0.776737	-0.714301			IVDSATALY	Q06609	TMT10plex		0.203112	0.144254
RGTSFLNAY	Q6UWY0			0.522018	-0.828288			AVDSLVPIGR	P25705	TMT10plex		0.916759	0.246476			REFLFNAI	P31350|Q7LG56			0.10747	0.145075			NTDHQTQLLY	Q06609	TMT10plex		0.308566	0.458569
HAAGVLLHV	Q6UX98			0.0461155	-0.0442085			ILGADTSVDLEETGR	P25705	TMT10plex		0.894566	0.511208			NENLVERF	P31350|Q7LG56			0.132165	-0.1791			NTDSLDWALY	Q07021	TMT10plex		0.459458	1.05851
KKYGVDLIRY	Q6UXN9			0.807458	-0.536353			EAYPGDVFYLHSR	P25705:A0A3Q0NHB2|A0A3Q0NHB2_LISMG	TMT10plex		0.75465	0.277555			HSEMYSLLIDTY	P31350|Q7LG56	Oxidation (M)		0.0247474	0.122425			ALLDVTPNAV	Q07157	TMT10plex		1.67778	-0.859944
HKFPDEDSY	Q6VY07			0.535691	-0.335327			EAYPGDVFYL	P25705:A0A3Q0NHB2|A0A3Q0NHB2_LISMG	TMT10plex		0.641465	-0.243373			MAPARLFAL	P31431	Oxidation (M)		0.823582	-1.5564			SEYISNTF	Q07343	TMT10plex		0.0490797	-0.0810664
AKNPLGSDY	Q6WRI0			1.55972	-1.16927			SKTHAVLVALKR	P25786	TMT10plex		2.32484	0.665184			YSDFPFHEDY	P31512			1.64646	-1.03172			GLLDSPTSI	Q07352	TMT10plex		0.512159	-0.277454
RKIPWQQNF	Q6WRI0			1.43392	-1.31449			LVSLIGSK	P25786	TMT10plex		0.785633	0.475492			KSDGSFIGY	P31751			0.79545	-3.13117			QELASLFAP	Q07352	TMT10plex		0.366597	-0.317838
GQKPVILTY	Q6WRI0			1.53419	-1.40981			TTFSPSGKLVQI	P25787	TMT10plex		0.939159	-0.272312			RLDFNLIRV	P31939			0.0175735	0.0197749			YADNQVMHFY	Q07864	TMT10plex;Oxidation (M)	+	4.62536	3.4002
YIFEKPRIV	Q6WRI0			1.34094	-1.76009			GKLVQIEY	P25787	TMT10plex		1.17439	0.474763			ALFEEVPEL	P31939			0.042058	0.0674248			SEIPVLEEF	Q07864	TMT10plex		1.05587	-0.384423
FTIGTTHFI	Q6WRI0			0.92083	-3.17604			RKLAQQYYL	P25787	TMT10plex		0.586468	0.256121			NLYPFVKTV	P31939			0.0990191	-0.120675			DEAVNFIM	Q07973	TMT10plex;Oxidation (M)		0.342877	0.358259
HTVFIGETL	Q6WRI0			1.33752	-1.05507			FQSDPSGAYF	P25787	TMT10plex		1.00104	-0.462992			KKETKPEPMEEDL	P31948			0.0557483	0.148125			NLLDIDAPVTV	Q08209	TMT10plex		0.289309	-0.256185
YTYYYPHYL	Q6XE24			0.88581	-0.722303			YMIDPSGVSY	P25788	TMT10plex;Oxidation (M)		0.163196	-0.0639532			MEQVNELKEKGNKALSVGNIDD	P31948	Acetylation (Protein N-term);Oxidation (M)		0.212644	-0.798675			TEMLVNVL	Q08209	TMT10plex;Oxidation (M)		0.349841	-0.223114
WASDLVSSIWSNADTKNS	Q6Y7W6			1.33724	-2.6742			EVAKIIYIV	P25788	TMT10plex		0.552569	0.227288			MEQVNELKEKGNKALSVG	P31948	Acetylation (Protein N-term);Oxidation (M)		0.763552	-1.5628			GLSPEINTL	Q08209	TMT10plex		0.854373	-0.640229
DLVSSIWSNADTKNS	Q6Y7W6			1.81455	-2.86063			FSEKIYKL	P25789	TMT10plex		0.74683	-0.464658			MEQVNELKEKG	P31948	Acetylation (Protein N-term);Oxidation (M)		0.358053	-0.3863			TIDTSMFCEY	Q08211	TMT10plex;Oxidation (M)		0.215939	0.208973
WASDLVSSIWSNADTKNSN	Q6Y7W6			2.46897	-2.27984			GKRPFGVSL	P25789	TMT10plex		0.0615699	-0.0501914			EGGLGPLNIPLLADVTR	P32119			0.133643	-0.376899			NIDEGPLAF	Q08211	TMT10plex		0.225721	-0.476149
DLVSSIWSNADTKNSNM	Q6Y7W6	Oxidation (M)		0.311102	-0.514953			YSATFPLSV	P26196	TMT10plex		0.0770058	0.123134			SEFGLKISF	P32929			0.771539	-1.6997			EEVPAFGV	Q08211	TMT10plex		1.10446	-0.589437
IIYPTPKVV	Q6YBV0			0.483918	-1.36968			GQYLDDPDLKY	P26358	TMT10plex		0.176103	-0.12207			MKTILSNQTVD	P32969	Oxidation (M)		2.54745	1.28275			FLAEDALNTV	Q08345	TMT10plex		0.113961	0.0779672
HHSSVIFIF	Q6YHK3			0.273518	-0.272357			STYEDLINKI	P26358	TMT10plex		0.148222	-0.127208			KYFDEHYEY	P33552			0.156623	-0.213425			QLADGVVGL	Q08345	TMT10plex		0.174412	-0.155871
SAFPEVRSL	Q6YHU6			0.726068	-0.366096			DTMSDLPEV	P26358	TMT10plex;Oxidation (M)		0.929824	0.172606			YSDKYFDEHY	P33552			0.934922	-0.858875			DELPVLGL	Q08380	TMT10plex		0.351204	-0.303308
ESSQVLYKL	Q6YHU6			0.505216	-0.543378			TTTKLVYQI	P26358	TMT10plex		0.696676	0.332653			YSDKYFDEHYEY	P33552			1.09751	-0.991425			YPYQSFQTPQ	Q08380	TMT10plex		0.946757	0.898065
DTAHVLFTL	Q6YHU6			0.202892	0.169714			DLPNIEVRL	P26358	TMT10plex		0.0116877	0.0158744			SLFGNIKGA	P33908		+	2.06854	-3.29892			NLFETPILA	Q08431	TMT10plex		0.792095	-0.564366
GKLKPTMAF	Q6YN16	Oxidation (M)		0.626538	-1.51262			GQIPATALL	P26368	TMT10plex		0.110057	-0.0809884			ALADDDFLTV	P33991			1.27271	-2.35763			DEISFVNF	Q08945	TMT10plex		1.38304	-0.413062
QTISLLAHL	Q6ZRS2			0.282848	-0.489819			GQIPATAL	P26368	TMT10plex		0.626464	-0.293275			NEIFFDRY	P33991			0.884246	-0.7645			ALFAETMEL	Q08AE8	TMT10plex;Oxidation (M)		0.371951	0.354064
DTKAILEQI	Q6ZRV2			1.41378	1.02139			QYVYNVAK	P26440	TMT10plex		1.80165	-0.283762			SILEHQIQV	P33991			0.504016	-0.401025			AEQLLEPHVQA	Q09013	TMT10plex		0.881689	-0.655116
TKVAELLEKY	Q6ZRV2			0.923518	0.630876			FLQEHLAPK	P26440	TMT10plex		0.41602	0.156586			VIWGTDVNV	P33991			0.724055	-1.28963			HEIIWPAGF	Q09472	TMT10plex		0.493643	0.325936
ETATIITQL	Q6ZU80			0.254696	0.763204			RDNEVDFQEY	P26447	TMT10plex		1.4232	-0.878429			VLQDIQVML	P33992	Oxidation (M)		0.463788	-0.405275			SMPDFDLHL	Q09666	TMT10plex;Oxidation (M)		0.701521	0.330776
KKFLIQLY	Q6ZUT9			0.577186	-0.836793			FEGFPDKQPRK	P26447	TMT10plex		0.643239	-0.47702			IRSSYIRVL	P33992			0.392257	-0.4581			SMPDFDLNL	Q09666	TMT10plex;Oxidation (M)		0.346156	-0.486169
NVAHILQTL	Q6ZW49			0.648824	-1.33656			MDGIVPDIAVGTK	P26599	Oxidation (M);Acetylation (N-term);TMT10plex		0.507881	-0.335819			AALPNVYEV	P33992			0.340548	-0.65095			SLLNEPALV	Q0IIM8	TMT10plex		1.67697	-0.600355
TTSWIHPVM	Q6ZWJ1	Oxidation (M)		0.939287	-2.1703			GIVPDIAVGTK	P26599	TMT10plex		0.201936	0.288221			DEYEELNVW	P33993			0.914267	1.76392			TLSGVDFEL	Q0JRZ9	TMT10plex		0.787319	-0.634662
KKFIIQDIDDTHVF	Q6ZYL4			0.269232	-0.725361			MDGIVPDIAVGTKRGSDELFS	P26599	Oxidation (M);Acetylation (N-term);TMT10plex		0.262908	0.604505			AEEDFYEKL	P33993			0.285932	0.7734			TEFQAPLAF	Q0P6D6	TMT10plex		0.109028	-0.13469
TVADFFIKA	Q709C8			0.362767	-0.960607			IVPDIAVGT	P26599	TMT10plex		0.00959683	-0.00748754			KLFADAVQEL	P33993			0.451683	-0.674025			VSGPIFVL	Q0P6H9	TMT10plex		0.686519	-0.935066
RSVDIINML	Q709C8	Oxidation (M)		0.739346	-0.948484			MDGIVPDIAVGTKRGSDELFST	P26599	Oxidation (M);Acetylation (N-term);TMT10plex		0.103664	-0.18006			RLAQHITYV	P33993			0.139054	-0.162199			AEYLPPSVA	Q0VG06	TMT10plex		1.36288	0.902872
YAITRVLRL	Q709F0			0.7273	-0.569646			NQFQALLQY	P26599|O95758	TMT10plex		0.14015	-0.0783513			HRGIELTL	P34896			0.10601	-0.472275			ALFPDVVN	Q10567	TMT10plex		0.342665	-0.240334
PSPPLPPPPPPPPPPPPPPPPPPPPLP	Q70E73			0.242034	-0.987839			NIFPPSATL	P26599|O95758	TMT10plex		0.719924	-0.226216			ALSEALTEL	P34896			0.0977897	0.323425			VADPYVVIM	Q10570	TMT10plex;Oxidation (M)		0.122698	-0.0976591
KKLPIVACF	Q70EK9|Q9UPT9			0.00364649	0.0057621			IQIKDAIGRY	P26639	TMT10plex		0.121237	-0.0416799			YSEGYPGQRY	P34896			0.308602	-0.35225			FLPSYIIDV	Q10570	TMT10plex		0.378675	-0.424218
EVVACLIRV	Q70HW3			0.723236	-0.800735			ALIEFIRSEY	P26639	TMT10plex		1.48793	0.275002			RLMNETTAVAL	P34932|O95757	Oxidation (M)		1.47917	-3.04607			TLITDGMRSV	Q10570	TMT10plex;Oxidation (M)		1.26858	-0.901425
FTAPATVSL	Q71RG4			0.652378	-1.8671			TVIAKVNNV	P26639	TMT10plex		0.641487	-0.238323			RLMNETTAV	P34932|O95757	Oxidation (M)		0.316982	-0.6035			FLPSYIID	Q10570	TMT10plex		0.515365	-0.596195
TVFSHAQTV	Q71UM5|P42677			0.58086	-0.281265			KRPVIVHR	P26639	TMT10plex		2.64354	-0.896713			ALADLSVAV	P34969			0.573626	-1.44635			YSESAGGFYY	Q12769	TMT10plex		1.12405	-0.84078
GQFPFPTAL	Q765P7			0.773188	-1.99298			ISFPDPKML	P26639	TMT10plex;Oxidation (M)		0.224704	-0.0978813			ALCPQVINA	P35221			0.720298	-0.99525			VEHDAFIF	Q12769	TMT10plex		0.997352	-0.775472
RKFTIPLTL	Q76EJ3			0.284317	-0.310049			ETIERLQQL	P26639	TMT10plex		0.880838	-0.279576			NEQDLGIQY	P35221			0.165976	-0.188875			GLFDTAISL	Q12769	TMT10plex		0.305668	-0.52072
YGFPSPIFL	Q76EJ3			0.610124	-0.379939			IEFIRSEY	P26639	TMT10plex		0.0161516	0.00919724			KWDPKSLEIRTLAVE	P35221			0.526501	-1.84608			YLLPYENLL	Q12769	TMT10plex		0.776497	0.438185
KKFKDIIHY	Q76FK4			0.878161	-0.68233			ALIEFIRS	P26639	TMT10plex		0.545606	-0.426845			TAVHAGNINFKWD	P35221	Acetylation (Protein N-term)		1.4703	-3.1645			QLIPAVPGI	Q12769	TMT10plex		0.816491	-1.09256
NFFPGVFEY	Q76I76			0.723466	-1.80574			NVPPPFLGL	P26640	TMT10plex		0.00202737	0.00412941			ALLSAVTRL	P35221|P26232			0.758058	-1.9104			YEFSQEEF	Q12769	TMT10plex		0.00874014	-0.0124645
ETFYIGKLI	Q7KZ85			0.0993277	0.113587			ALIAAQYSGAQVR	P26641	TMT10plex		1.88608	-0.636003			FIDASRLVY	P35221|P26232			0.240633	0.304475			GLPELVIQL	Q12769	TMT10plex		0.716468	-0.566449
AKFFTESRL	Q7KZF4			0.455647	-0.479726			VLSAPPHFHFGQTNR	P26641	TMT10plex		0.0558067	-0.0362635			FLETNVPLL	P35221|P26232			1.40994	-2.97482			SLLPEGEDTFL	Q12789	TMT10plex		0.784106	-0.82304
KQFQKVITEY	Q7KZF4			0.664312	-0.512895			FAHLPKSTF	P26641	TMT10plex		1.25273	0.821997			RLLEPLVTQVTT	P35221|P26232			0.710285	-1.06148			VSEPNVSFV	Q12789	TMT10plex		0.191686	-0.107409
FQKVITEY	Q7KZF4			0.293057	-0.478567			AKDPFAHLPK	P26641	TMT10plex		0.520421	-0.295754			WEQGFSQSF	P35222			0.2828	0.9809			EEFLNDPL	Q12789	TMT10plex		0.287046	-0.286012
ESGSVIIFV	Q7L014			0.429913	-0.509468			STFVLDEFKR	P26641	TMT10plex		1.704	-0.726006			YGLPVVVKL	P35222			1.57129	-0.8514			YVDDASWMRY	Q12789	TMT10plex;Oxidation (M)	+	1.75228	3.24748
HQGPVPLSY	Q7L0R7			0.239346	-0.454813			ESNAIAYYV	P26641	TMT10plex		1.53749	0.327959			ILDDVSLTHL	P35232			2.74699	-2.55603			DIDIPMSV	Q12800	TMT10plex;Oxidation (M)		1.4944	-0.929561
ELFPANKQSV	Q7L1Q6			0.54162	-0.791989			NAFASVILF	P26641	TMT10plex		0.0817693	0.103783			AAKVFESIGKFGLA	P35232	Acetylation (Protein N-term)		1.01046	-1.99062			RILDIDIPMSV	Q12800	TMT10plex;Oxidation (M)		0.748889	0.751414
KQYSPLLAAF	Q7L1Q6			0.607444	-1.27876			FSWEGAFQHV	P26641	TMT10plex		0.397668	0.339387			AAKVFESIGKFG	P35232	Acetylation (Protein N-term)		0.636916	-1.23147			YMIGSEVGNYL	Q12824	TMT10plex;Oxidation (M)		0.0085093	0.0221915
AKFLDASGAKLDY	Q7L1Q6			0.554691	-1.10662			FLVGERVTL	P26641	TMT10plex		0.158276	-0.121979			EEISGIVEV	P35244			0.394832	-0.482825			GLGGEFVTTI	Q12824	TMT10plex		0.355876	-0.484349
KAFQKIVVL	Q7L1Q6|Q9Y6E2			0.252133	-0.239354			TQTLVREY	P26641	TMT10plex		0.252704	0.182175			DEHLQLISL	P35249			1.42904	4.9608			EENEIIYNP	Q12874	TMT10plex		0.215688	0.331312
KAWSSIVY	Q7L523|Q5VZM2			1.3161	-1.32954			STIVFPLPIDM	P27105	TMT10plex;Oxidation (M)		1.94099	-0.763617			AEKIDGVFAA	P35249			0.254652	0.7233			AEALQLPVV	Q12888	TMT10plex		0.149715	0.109424
NIFRNVEV	Q7L523|Q5VZM2			0.907899	-0.627097			IVFPLPIDM	P27105	TMT10plex;Oxidation (M)		1.08849	-0.645527			GADLPNLLF	P35249			0.34773	-1.2947			IVAPGTFEV	Q12905	TMT10plex		0.532042	-0.402894
FVGPPHFQV	Q7L576			1.29229	-1.53161			ISVDGVVYY	P27105	TMT10plex		0.554019	-0.374085			MQAFLKGTSISTKPP	P35249	Acetylation (Protein N-term);Oxidation (M)		0.382112	-1.41252			KILPTLEAV	Q12905	TMT10plex		1.02593	-0.72522
EVISGYEEL	Q7L576			1.47324	-1.49852			KEYERAIIF	P27105	TMT10plex		0.413214	0.114561			KIIDEDGLLNL	P35251			2.90613	-2.01103			NVIDNLIVA	Q12905	TMT10plex		0.0637843	0.0416291
HAAPFQNIL	Q7L576|Q96F07			0.923614	-1.32406			AKGPGLFF	P27105|Q9NP85	TMT10plex		1.57242	0.220989			DEAKSLIERY	P35251			1.37201	-1.71915			GAGYGSYGYGGN	Q12906	TMT10plex		1.00315	-1.19333
RVKLILEYV	Q7L5N1			0.548966	-0.538575			GQVLSVMF	P27540	TMT10plex;Oxidation (M)		0.311304	-0.135219			KSDLFFHDY	P35251			0.368543	-0.314125			AGAGYGSYGYGGN	Q12906	TMT10plex		0.000494887	-0.00051403
SVIDIINGEA	Q7L5N1			0.109563	-0.113989			KEYPHLPQY	P27658	TMT10plex		2.28202	-0.393155			AEAPHLVHVDA	P35475			0.0151188	0.0197749			GYGSYGYGGN	Q12906	TMT10plex		0.0707642	-0.137152
HQLGNNSVF	Q7L5Y9			0.424089	0.716424			GLIDVHVHL	P27708	TMT10plex		0.841195	-0.746757			SRSGGGGGGGLGSGGSIR	P35527			0.134929	0.395425			AGYGSYGYGGN	Q12906	TMT10plex		0.117597	0.114542
DVAQIIIRI	Q7L622			0.356313	-0.398775			EVAPHHLFL	P27708	TMT10plex		1.11367	-0.383219			EEANNDLENKIQ	P35527			0.45819	0.750576			NLINQEIML	Q12923	TMT10plex;Oxidation (M)		0.348616	-0.3994
AQLHPLSGY	Q7L7V1			0.22859	-0.291438			YIIEVNARL	P27708	TMT10plex		0.00643002	0.012006			SRSGGGGGGGLGSGGSIRSSY	P35527			0.143054	0.291924			TELDNLTEF	Q12972	TMT10plex		0.0368408	-0.0527499
KAFDFPSSF	Q7L945			0.478188	-1.28207			MVNYNPETV	P27708	TMT10plex;Oxidation (M)		0.324373	0.429556			GFGGGFGG	P35527|P13645			0.196707	0.278525			HEDPVIAVF	Q12980	TMT10plex		0.642032	-0.332144
VMLPTGAAF	Q7LFL8	Oxidation (M)		1.41714	-2.54934			VHVIFNYK	P27797	TMT10plex		0.858286	0.160247			SENFFFIEV	P35568			0.732819	1.51487			EEGINIHLA	Q12996	TMT10plex		1.06658	0.539168
KASHILISV	Q7RTN6			0.373851	-0.442861			QIDNPDYK	P27797	TMT10plex		0.0386818	0.0428827			LAELNQILY	P35573			0.759197	-0.657251			SVAESLNYV	Q13011	TMT10plex		0.207548	-0.110384
IAFFTTASV	Q7RTX1			2.49484	-1.20029			AEAFDDVVGETVGKTD	P27816	TMT10plex		0.629878	0.423342			TIAEVGKWLQA	P35573			1.49365	-2.22578			DESIYDVAF	Q13033	TMT10plex		1.01279	1.24605
NKYGKGIYF	Q7Z2W4			0.508435	1.07105			TLDSQIQETSI	P27816	TMT10plex		0.302602	0.132033			EERTFHIF	P35579			0.0168603	0.0531745			HEVGVVAF	Q13042	TMT10plex		0.481059	-0.421233
TVFSPTLPA	Q7Z2W4			1.81554	-2.82718			REAQTLDSQIQETSI	P27816	TMT10plex		0.489108	0.363691			YSEEIVEMY	P35579	Oxidation (M)		0.414378	0.799775			YIEGGTASGFY	Q13045	TMT10plex		0.106097	-0.200624
EVTDLLRMV	Q7Z2Z1	Oxidation (M)		0.316899	-0.594364			QTLDSQIQETSI	P27816	TMT10plex		2.23348	-0.993955			LLLEPYNKY	P35579		+	2.65162	-2.79697			YLPEELAAL	Q13045	TMT10plex		0.285636	0.226015
DTAPVIIFV	Q7Z2Z2			0.419223	-0.403114			DSQIQETSI	P27816	TMT10plex		1.6511	-0.718849			KTDLLLEPYNKY	P35579			0.349209	-0.32305			QELPEFWEA	Q13045	TMT10plex		0.0386307	0.062892
RKFPADYIKY	Q7Z333			0.243806	-0.183696			AKHHAISAK	P27824	TMT10plex		2.59189	-0.567469			RYYSGLIYTY	P35579|Q7Z406|P35580			1.3154	-1.91028			SLFPGKLEVV	Q13045	TMT10plex	+	1.60853	2.33208
KLAPPSSTL	Q7Z3B3			0.70929	-0.658239			TPELNLDQFHDK	P27824	TMT10plex		0.281128	0.139155			DERTFHIFY	P35580|P35749			1.52301	-2.29645			SLFPGKLEV	Q13045	TMT10plex		1.83041	-1.21909
[truncated: 4,691 more rows]

## Sheet: Figure 2e
HeLa LFQ - imputed - before clustering														HeLa TMT - imputed - before clustering														HCT-116 LFQ - imputed - before clustering														HCT-116 TMT - imputed - before clustering
[truncated: 104 more rows]
[truncated: 4 more columns]

[truncated: 15 more sheets: Figure 3d & 3e , Figure 4b spleen, Figure 4b liver, Figure 4c, Figure 4d, Figure 5a, Figure 5b, Figure S2, Figure S3, Figure S5c, Figure S5d, FIgure S5e, Figure S6a, Figure S7a, Figure S7b]
